# Supplementary material for: Hnrnpa1 is essential for early zebrafish development and lipid metabolism: insights from a novel zebrafish knockout model
Source: Front Cell Dev Biol. 2026 Jun 1;14:1789605. doi: 10.3389/fcell.2026.1789605 (PMC13265542; doi:10.3389/fcell.2026.1789605)
Supplement: Supplementary file 1 [file Table2.xlsx]

## Sheet: enrichment.KEGG
#term ID	term description	observed gene count	background gene count	false discovery rate	matching proteins in your network (IDs)	matching proteins in your network (labels)
dre04115	p53 signaling pathway	9	71	0.001	ENSDARP00000051548,ENSDARP00000063995,ENSDARP00000081388,ENSDARP00000095527,ENSDARP00000103553,ENSDARP00000105705,ENSDARP00000108555,ENSDARP00000117888,ENSDARP00000126185	ENSDARG00000078069,ENSDARG00000089129,casp8,cdkn1a,gadd45aa,mdm2,pmaip1,sesn3,tp53
dre04110	Cell cycle	10	137	0.0125	ENSDARP00000003671,ENSDARP00000018877,ENSDARP00000049060,ENSDARP00000051548,ENSDARP00000063995,ENSDARP00000067923,ENSDARP00000100111,ENSDARP00000108555,ENSDARP00000117888,ENSDARP00000120222	E2F2,ENSDARG00000024204,ENSDARG00000045094,cdkn1a,cdkn1ba,gadd45aa,mcm5,mdm2,rbl2,tp53
dre00350	Tyrosine metabolism	5	32	0.0131	ENSDARP00000003459,ENSDARP00000050527,ENSDARP00000073055,ENSDARP00000092246,ENSDARP00000096495	aox5,dct,tat,tyrp1a,tyrp1b
dre04210	Apoptosis	10	159	0.0186	ENSDARP00000003666,ENSDARP00000026625,ENSDARP00000033695,ENSDARP00000034094,ENSDARP00000043297,ENSDARP00000051548,ENSDARP00000063995,ENSDARP00000095527,ENSDARP00000105705,ENSDARP00000126185	ENSDARG00000089129,casp8,ctssb.2,fos,gadd45aa,itpr1,parp3,pmaip1,sept4a,tp53

## Sheet: GO_enrichment_Biological_Proces
#term ID	term description	observed gene count	background gene count	false discovery rate	matching proteins in your network (IDs)	matching proteins in your network (labels)
GO:0021510	spinal cord development	7	25	0.0012	ENSDARP00000003059,ENSDARP00000013350,ENSDARP00000020367,ENSDARP00000021069,ENSDARP00000023732,ENSDARP00000073024,ENSDARP00000089996	dbx1a,dbx1b,dla,dld,foxn4,lhx1a,neurog1
GO:0006355	regulation of transcription, DNA-templated	25	512	0.002	ENSDARP00000011265,ENSDARP00000013350,ENSDARP00000014797,ENSDARP00000020367,ENSDARP00000021069,ENSDARP00000023732,ENSDARP00000024987,ENSDARP00000027757,ENSDARP00000028710,ENSDARP00000051548,ENSDARP00000053538,ENSDARP00000056004,ENSDARP00000069814,ENSDARP00000073024,ENSDARP00000073348,ENSDARP00000073657,ENSDARP00000074403,ENSDARP00000076522,ENSDARP00000088468,ENSDARP00000092102,ENSDARP00000105437,…	ascl1a,atoh7,barx1,dbx1a,dbx1b,e2f8,esr1,foxh1,foxj1b,foxn4,gsc,helt,insm1b,lhx1a,mdm2,neurod6b,neurog1,otpb,pou3f1,ptf1a,rx2,sp8b,tcf21,tfap2d,tp53
GO:0007399	nervous system development	21	362	0.002	ENSDARP00000003059,ENSDARP00000011265,ENSDARP00000013350,ENSDARP00000020367,ENSDARP00000021069,ENSDARP00000023732,ENSDARP00000027757,ENSDARP00000056004,ENSDARP00000069814,ENSDARP00000073024,ENSDARP00000074403,ENSDARP00000076522,ENSDARP00000088468,ENSDARP00000089996,ENSDARP00000092080,ENSDARP00000092102,ENSDARP00000105437,ENSDARP00000107064,ENSDARP00000122591,ENSDARP00000122985,ENSDARP00000127073	ascl1a,atoh7,ctnna2,dbx1a,dbx1b,dla,dld,e2f8,foxh1,foxj1b,foxn4,fsta,gsc,insm1b,lhx1a,neurod6b,neurog1,otpb,pou3f1,ptf1a,rx2
GO:0007417	central nervous system development	15	195	0.002	ENSDARP00000003059,ENSDARP00000011265,ENSDARP00000013350,ENSDARP00000020367,ENSDARP00000021069,ENSDARP00000023732,ENSDARP00000027757,ENSDARP00000056004,ENSDARP00000073024,ENSDARP00000076522,ENSDARP00000089996,ENSDARP00000092080,ENSDARP00000122591,ENSDARP00000122985,ENSDARP00000127073	ascl1a,ctnna2,dbx1a,dbx1b,dla,dld,foxh1,foxn4,fsta,gsc,lhx1a,neurog1,otpb,pou3f1,ptf1a
GO:0007423	sensory organ development	13	158	0.002	ENSDARP00000003059,ENSDARP00000011265,ENSDARP00000020367,ENSDARP00000021069,ENSDARP00000056004,ENSDARP00000073024,ENSDARP00000076522,ENSDARP00000092102,ENSDARP00000101927,ENSDARP00000105437,ENSDARP00000107064,ENSDARP00000122591,ENSDARP00000127073	ascl1a,atoh7,dla,foxh1,foxj1b,foxn4,fsta,gsc,lhx1a,neurog1,ptf1a,rx2,tdrd7b
GO:0009888	tissue development	20	344	0.002	ENSDARP00000003059,ENSDARP00000003188,ENSDARP00000011265,ENSDARP00000014797,ENSDARP00000020367,ENSDARP00000021069,ENSDARP00000024987,ENSDARP00000025016,ENSDARP00000051548,ENSDARP00000053538,ENSDARP00000056004,ENSDARP00000069814,ENSDARP00000073024,ENSDARP00000074403,ENSDARP00000076522,ENSDARP00000089996,ENSDARP00000101927,ENSDARP00000107064,ENSDARP00000122591,ENSDARP00000127073	ascl1a,barx1,def6a,dla,dld,e2f8,esr1,foxh1,foxj1b,foxn4,fsta,gsc,insm1b,lhx1a,neurog1,ptf1a,rasl11b,tcf21,tdrd7b,tp53
GO:0019219	regulation of nucleobase-containing compound metabolic process	26	570	0.002	ENSDARP00000011265,ENSDARP00000013350,ENSDARP00000014797,ENSDARP00000020367,ENSDARP00000021069,ENSDARP00000023732,ENSDARP00000024987,ENSDARP00000027757,ENSDARP00000028710,ENSDARP00000051548,ENSDARP00000053538,ENSDARP00000056004,ENSDARP00000062855,ENSDARP00000069814,ENSDARP00000073024,ENSDARP00000073348,ENSDARP00000073657,ENSDARP00000074403,ENSDARP00000076522,ENSDARP00000088468,ENSDARP00000092102,…	ascl1a,atoh7,barx1,dbx1a,dbx1b,e2f8,esr1,foxh1,foxj1b,foxn4,gsc,helt,insm1b,lhx1a,mdm2,neurod6b,neurog1,otpb,pou3f1,ptf1a,rnf169,rx2,sp8b,tcf21,tfap2d,tp53
GO:0021515	cell differentiation in spinal cord	6	19	0.002	ENSDARP00000003059,ENSDARP00000013350,ENSDARP00000020367,ENSDARP00000021069,ENSDARP00000023732,ENSDARP00000089996	dbx1a,dbx1b,dla,dld,foxn4,lhx1a
GO:0034654	nucleobase-containing compound biosynthetic process	24	487	0.002	ENSDARP00000008907,ENSDARP00000010800,ENSDARP00000011265,ENSDARP00000014797,ENSDARP00000020367,ENSDARP00000021069,ENSDARP00000024987,ENSDARP00000027757,ENSDARP00000028710,ENSDARP00000051548,ENSDARP00000053538,ENSDARP00000056004,ENSDARP00000069814,ENSDARP00000073024,ENSDARP00000073348,ENSDARP00000073657,ENSDARP00000074403,ENSDARP00000088468,ENSDARP00000092102,ENSDARP00000103553,ENSDARP00000105437,…	ENSDARG00000078069,ascl1a,atoh7,barx1,e2f8,esr1,foxh1,foxj1b,foxn4,helt,insm1b,lhx1a,neurod6b,neurog1,otpb,pou3f1,ptf1a,rrm1,rrm2,rx2,sp8b,tcf21,tfap2d,tp53
GO:0045893	positive regulation of transcription, DNA-templated	10	95	0.002	ENSDARP00000011265,ENSDARP00000014797,ENSDARP00000020367,ENSDARP00000021069,ENSDARP00000051548,ENSDARP00000053538,ENSDARP00000056004,ENSDARP00000073024,ENSDARP00000074403,ENSDARP00000127073	ascl1a,barx1,e2f8,foxh1,foxn4,lhx1a,neurog1,ptf1a,tcf21,tp53
GO:0048513	animal organ development	27	572	0.002	ENSDARP00000003059,ENSDARP00000011265,ENSDARP00000013350,ENSDARP00000014797,ENSDARP00000020367,ENSDARP00000021069,ENSDARP00000023732,ENSDARP00000027757,ENSDARP00000051548,ENSDARP00000053538,ENSDARP00000055680,ENSDARP00000056004,ENSDARP00000069814,ENSDARP00000073024,ENSDARP00000074403,ENSDARP00000076522,ENSDARP00000089996,ENSDARP00000092080,ENSDARP00000092102,ENSDARP00000101927,ENSDARP00000105437,…	ascl1a,atoh7,ba1,barx1,ctnna2,dbx1a,dbx1b,dla,dld,e2f8,foxh1,foxj1b,foxn4,fsta,gsc,insm1b,lhx1a,mdm2,neurog1,otpb,pou3f1,ptf1a,rx2,tcf21,tdrd7b,tek,tp53
GO:0006351	transcription, DNA-templated	21	421	0.0022	ENSDARP00000011265,ENSDARP00000014797,ENSDARP00000020367,ENSDARP00000021069,ENSDARP00000024987,ENSDARP00000027757,ENSDARP00000028710,ENSDARP00000051548,ENSDARP00000053538,ENSDARP00000056004,ENSDARP00000069814,ENSDARP00000073024,ENSDARP00000073348,ENSDARP00000073657,ENSDARP00000074403,ENSDARP00000088468,ENSDARP00000092102,ENSDARP00000105437,ENSDARP00000107064,ENSDARP00000122985,ENSDARP00000127073	ascl1a,atoh7,barx1,e2f8,esr1,foxh1,foxj1b,foxn4,helt,insm1b,lhx1a,neurod6b,neurog1,otpb,pou3f1,ptf1a,rx2,sp8b,tcf21,tfap2d,tp53
GO:0006357	regulation of transcription by RNA polymerase II	14	204	0.0022	ENSDARP00000014797,ENSDARP00000024987,ENSDARP00000027757,ENSDARP00000028710,ENSDARP00000051548,ENSDARP00000053538,ENSDARP00000056004,ENSDARP00000069814,ENSDARP00000073024,ENSDARP00000073657,ENSDARP00000074403,ENSDARP00000107064,ENSDARP00000108555,ENSDARP00000127073	ascl1a,barx1,e2f8,esr1,foxh1,foxj1b,insm1b,mdm2,neurog1,pou3f1,sp8b,tcf21,tfap2d,tp53
GO:0009653	anatomical structure morphogenesis	21	416	0.0022	ENSDARP00000003059,ENSDARP00000011265,ENSDARP00000020367,ENSDARP00000021069,ENSDARP00000025016,ENSDARP00000051548,ENSDARP00000053538,ENSDARP00000055680,ENSDARP00000056004,ENSDARP00000073024,ENSDARP00000073657,ENSDARP00000074403,ENSDARP00000089996,ENSDARP00000092080,ENSDARP00000092102,ENSDARP00000101927,ENSDARP00000105437,ENSDARP00000107064,ENSDARP00000108555,ENSDARP00000122591,ENSDARP00000127073	ascl1a,atoh7,ctnna2,def6a,dla,dld,e2f8,foxh1,foxj1b,foxn4,fsta,lhx1a,mdm2,neurog1,ptf1a,rx2,sp8b,tcf21,tdrd7b,tek,tp53
GO:0021953	central nervous system neuron differentiation	6	33	0.0022	ENSDARP00000003059,ENSDARP00000020367,ENSDARP00000021069,ENSDARP00000073024,ENSDARP00000089996,ENSDARP00000122985	dla,dld,foxn4,lhx1a,neurog1,otpb
GO:0030154	cell differentiation	23	493	0.0022	ENSDARP00000003059,ENSDARP00000011265,ENSDARP00000013350,ENSDARP00000020367,ENSDARP00000021069,ENSDARP00000023732,ENSDARP00000027757,ENSDARP00000051548,ENSDARP00000053538,ENSDARP00000056004,ENSDARP00000069814,ENSDARP00000073024,ENSDARP00000074403,ENSDARP00000088468,ENSDARP00000089996,ENSDARP00000092080,ENSDARP00000092102,ENSDARP00000101927,ENSDARP00000105437,ENSDARP00000107064,ENSDARP00000122591,…	ascl1a,atoh7,ctnna2,dbx1a,dbx1b,dla,dld,e2f8,foxh1,foxj1b,foxn4,fsta,insm1b,lhx1a,neurod6b,neurog1,otpb,pou3f1,ptf1a,rx2,tcf21,tdrd7b,tp53
GO:0031326	regulation of cellular biosynthetic process	26	586	0.0022	ENSDARP00000011265,ENSDARP00000013350,ENSDARP00000014797,ENSDARP00000020367,ENSDARP00000021069,ENSDARP00000023732,ENSDARP00000024987,ENSDARP00000027757,ENSDARP00000028710,ENSDARP00000030499,ENSDARP00000051548,ENSDARP00000053538,ENSDARP00000056004,ENSDARP00000069814,ENSDARP00000073024,ENSDARP00000073348,ENSDARP00000073657,ENSDARP00000074403,ENSDARP00000076522,ENSDARP00000088468,ENSDARP00000092102,…	ascl1a,atoh7,barx1,dbx1a,dbx1b,e2f8,esr1,foxh1,foxj1b,foxn4,gsc,helt,insm1b,lhx1a,mdm2,neurod6b,neurog1,otpb,pou3f1,ptf1a,rx2,slc24a5,sp8b,tcf21,tfap2d,tp53
GO:0032501	multicellular organismal process	36	977	0.0022	ENSDARP00000003059,ENSDARP00000011265,ENSDARP00000013350,ENSDARP00000014797,ENSDARP00000017189,ENSDARP00000019477,ENSDARP00000020367,ENSDARP00000021069,ENSDARP00000023732,ENSDARP00000024847,ENSDARP00000024987,ENSDARP00000025016,ENSDARP00000027757,ENSDARP00000051548,ENSDARP00000053538,ENSDARP00000055680,ENSDARP00000056004,ENSDARP00000069814,ENSDARP00000072364,ENSDARP00000073024,ENSDARP00000073657,…	asah2,ascl1a,atoh7,ba1,barx1,ctnna2,dbx1a,dbx1b,def6a,dla,dld,e2f8,esr1,foxh1,foxj1b,foxn4,fsta,grk7b,gsc,insm1b,lhx1a,mdm2,neurod6b,neurog1,olfml3a,opn1sw2,otpb,pou3f1,ptf1a,rpe65a,rx2,sp8b,tcf21,tdrd7b,tek,tp53
GO:0051252	regulation of RNA metabolic process	25	550	0.0022	ENSDARP00000011265,ENSDARP00000013350,ENSDARP00000014797,ENSDARP00000020367,ENSDARP00000021069,ENSDARP00000023732,ENSDARP00000024987,ENSDARP00000027757,ENSDARP00000028710,ENSDARP00000051548,ENSDARP00000053538,ENSDARP00000056004,ENSDARP00000069814,ENSDARP00000073024,ENSDARP00000073348,ENSDARP00000073657,ENSDARP00000074403,ENSDARP00000076522,ENSDARP00000088468,ENSDARP00000092102,ENSDARP00000105437,…	ascl1a,atoh7,barx1,dbx1a,dbx1b,e2f8,esr1,foxh1,foxj1b,foxn4,gsc,helt,insm1b,lhx1a,mdm2,neurod6b,neurog1,otpb,pou3f1,ptf1a,rx2,sp8b,tcf21,tfap2d,tp53
GO:0060429	epithelium development	15	232	0.0022	ENSDARP00000003059,ENSDARP00000020367,ENSDARP00000021069,ENSDARP00000025016,ENSDARP00000051548,ENSDARP00000053538,ENSDARP00000056004,ENSDARP00000069814,ENSDARP00000074403,ENSDARP00000076522,ENSDARP00000089996,ENSDARP00000101927,ENSDARP00000107064,ENSDARP00000122591,ENSDARP00000127073	ascl1a,def6a,dla,dld,e2f8,foxh1,foxj1b,foxn4,fsta,gsc,insm1b,lhx1a,tcf21,tdrd7b,tp53
GO:0010468	regulation of gene expression	26	616	0.0025	ENSDARP00000011265,ENSDARP00000013350,ENSDARP00000014797,ENSDARP00000020367,ENSDARP00000021069,ENSDARP00000023732,ENSDARP00000024987,ENSDARP00000027757,ENSDARP00000028710,ENSDARP00000051548,ENSDARP00000053538,ENSDARP00000056004,ENSDARP00000069814,ENSDARP00000073024,ENSDARP00000073348,ENSDARP00000073657,ENSDARP00000074403,ENSDARP00000076522,ENSDARP00000088468,ENSDARP00000092102,ENSDARP00000101927,…	ascl1a,atoh7,barx1,dbx1a,dbx1b,e2f8,esr1,foxh1,foxj1b,foxn4,gsc,helt,insm1b,lhx1a,mdm2,neurod6b,neurog1,otpb,pou3f1,ptf1a,rx2,sp8b,tcf21,tdrd7b,tfap2d,tp53
GO:0030182	neuron differentiation	12	167	0.0025	ENSDARP00000003059,ENSDARP00000011265,ENSDARP00000020367,ENSDARP00000021069,ENSDARP00000056004,ENSDARP00000073024,ENSDARP00000074403,ENSDARP00000089996,ENSDARP00000092080,ENSDARP00000105437,ENSDARP00000107064,ENSDARP00000122985	ascl1a,ctnna2,dla,dld,e2f8,foxj1b,foxn4,lhx1a,neurog1,otpb,ptf1a,rx2
GO:0090596	sensory organ morphogenesis	9	93	0.0025	ENSDARP00000020367,ENSDARP00000021069,ENSDARP00000056004,ENSDARP00000092102,ENSDARP00000101927,ENSDARP00000105437,ENSDARP00000107064,ENSDARP00000122591,ENSDARP00000127073	ascl1a,atoh7,foxh1,foxj1b,foxn4,fsta,lhx1a,rx2,tdrd7b
GO:0009263	deoxyribonucleotide biosynthetic process	3	3	0.0027	ENSDARP00000008907,ENSDARP00000010800,ENSDARP00000103553	ENSDARG00000078069,rrm1,rrm2
GO:0048731	system development	29	735	0.0027	ENSDARP00000003059,ENSDARP00000011265,ENSDARP00000013350,ENSDARP00000014797,ENSDARP00000020367,ENSDARP00000021069,ENSDARP00000023732,ENSDARP00000024987,ENSDARP00000027757,ENSDARP00000051548,ENSDARP00000053538,ENSDARP00000055680,ENSDARP00000056004,ENSDARP00000069814,ENSDARP00000073024,ENSDARP00000074403,ENSDARP00000076522,ENSDARP00000088468,ENSDARP00000089996,ENSDARP00000092080,ENSDARP00000092102,…	ascl1a,atoh7,ba1,barx1,ctnna2,dbx1a,dbx1b,dla,dld,e2f8,esr1,foxh1,foxj1b,foxn4,fsta,gsc,insm1b,lhx1a,mdm2,neurod6b,neurog1,otpb,pou3f1,ptf1a,rx2,tcf21,tdrd7b,tek,tp53
GO:0048856	anatomical structure development	35	967	0.0027	ENSDARP00000003059,ENSDARP00000003188,ENSDARP00000011265,ENSDARP00000013350,ENSDARP00000014797,ENSDARP00000020367,ENSDARP00000021069,ENSDARP00000023732,ENSDARP00000024847,ENSDARP00000024987,ENSDARP00000025016,ENSDARP00000027757,ENSDARP00000028710,ENSDARP00000051548,ENSDARP00000053538,ENSDARP00000055680,ENSDARP00000056004,ENSDARP00000069814,ENSDARP00000073024,ENSDARP00000073657,ENSDARP00000074403,…	asah2,ascl1a,atoh7,ba1,barx1,ctnna2,dbx1a,dbx1b,def6a,dla,dld,e2f8,esr1,foxh1,foxj1b,foxn4,fsta,gsc,insm1b,lhx1a,mdm2,neurod6b,neurog1,olfml3a,otpb,pou3f1,ptf1a,rasl11b,rx2,sp8b,tcf21,tdrd7b,tek,tfap2d,tp53
GO:0051254	positive regulation of RNA metabolic process	10	123	0.0031	ENSDARP00000011265,ENSDARP00000014797,ENSDARP00000020367,ENSDARP00000021069,ENSDARP00000051548,ENSDARP00000053538,ENSDARP00000056004,ENSDARP00000073024,ENSDARP00000074403,ENSDARP00000127073	ascl1a,barx1,e2f8,foxh1,foxn4,lhx1a,neurog1,ptf1a,tcf21,tp53
GO:0003407	neural retina development	5	25	0.0035	ENSDARP00000011265,ENSDARP00000020367,ENSDARP00000021069,ENSDARP00000092102,ENSDARP00000105437	atoh7,foxn4,lhx1a,ptf1a,rx2
GO:0007275	multicellular organism development	33	909	0.0035	ENSDARP00000003059,ENSDARP00000011265,ENSDARP00000013350,ENSDARP00000014797,ENSDARP00000020367,ENSDARP00000021069,ENSDARP00000023732,ENSDARP00000024847,ENSDARP00000024987,ENSDARP00000025016,ENSDARP00000027757,ENSDARP00000051548,ENSDARP00000053538,ENSDARP00000055680,ENSDARP00000056004,ENSDARP00000069814,ENSDARP00000073024,ENSDARP00000073657,ENSDARP00000074403,ENSDARP00000076522,ENSDARP00000083130,…	asah2,ascl1a,atoh7,ba1,barx1,ctnna2,dbx1a,dbx1b,def6a,dla,dld,e2f8,esr1,foxh1,foxj1b,foxn4,fsta,gsc,insm1b,lhx1a,mdm2,neurod6b,neurog1,olfml3a,otpb,pou3f1,ptf1a,rx2,sp8b,tcf21,tdrd7b,tek,tp53
GO:0048699	generation of neurons	13	207	0.0035	ENSDARP00000003059,ENSDARP00000011265,ENSDARP00000020367,ENSDARP00000021069,ENSDARP00000056004,ENSDARP00000073024,ENSDARP00000074403,ENSDARP00000089996,ENSDARP00000092080,ENSDARP00000092102,ENSDARP00000105437,ENSDARP00000107064,ENSDARP00000122985	ascl1a,atoh7,ctnna2,dla,dld,e2f8,foxj1b,foxn4,lhx1a,neurog1,otpb,ptf1a,rx2
GO:0007420	brain development	11	155	0.0038	ENSDARP00000003059,ENSDARP00000011265,ENSDARP00000021069,ENSDARP00000027757,ENSDARP00000056004,ENSDARP00000073024,ENSDARP00000076522,ENSDARP00000092080,ENSDARP00000122591,ENSDARP00000122985,ENSDARP00000127073	ascl1a,ctnna2,dla,foxh1,fsta,gsc,lhx1a,neurog1,otpb,pou3f1,ptf1a
GO:0035295	tube development	13	216	0.0046	ENSDARP00000003059,ENSDARP00000020367,ENSDARP00000021069,ENSDARP00000051548,ENSDARP00000053538,ENSDARP00000055680,ENSDARP00000056004,ENSDARP00000074403,ENSDARP00000076522,ENSDARP00000089996,ENSDARP00000107064,ENSDARP00000122591,ENSDARP00000127073	ascl1a,dla,dld,e2f8,foxh1,foxj1b,foxn4,fsta,gsc,lhx1a,tcf21,tek,tp53
GO:0009262	deoxyribonucleotide metabolic process	3	5	0.0052	ENSDARP00000008907,ENSDARP00000010800,ENSDARP00000103553	ENSDARG00000078069,rrm1,rrm2
GO:0034645	cellular macromolecule biosynthetic process	24	593	0.0052	ENSDARP00000008907,ENSDARP00000010800,ENSDARP00000011265,ENSDARP00000014797,ENSDARP00000020367,ENSDARP00000021069,ENSDARP00000024987,ENSDARP00000027757,ENSDARP00000028710,ENSDARP00000051548,ENSDARP00000053538,ENSDARP00000056004,ENSDARP00000069814,ENSDARP00000073024,ENSDARP00000073348,ENSDARP00000073657,ENSDARP00000074403,ENSDARP00000088468,ENSDARP00000092102,ENSDARP00000103553,ENSDARP00000105437,…	ENSDARG00000078069,ascl1a,atoh7,barx1,e2f8,esr1,foxh1,foxj1b,foxn4,helt,insm1b,lhx1a,neurod6b,neurog1,otpb,pou3f1,ptf1a,rrm1,rrm2,rx2,sp8b,tcf21,tfap2d,tp53
GO:0035239	tube morphogenesis	11	163	0.0052	ENSDARP00000003059,ENSDARP00000020367,ENSDARP00000021069,ENSDARP00000051548,ENSDARP00000053538,ENSDARP00000055680,ENSDARP00000074403,ENSDARP00000089996,ENSDARP00000107064,ENSDARP00000122591,ENSDARP00000127073	dla,dld,e2f8,foxh1,foxj1b,foxn4,fsta,lhx1a,tcf21,tek,tp53
GO:0009887	animal organ morphogenesis	12	195	0.0056	ENSDARP00000011265,ENSDARP00000020367,ENSDARP00000021069,ENSDARP00000053538,ENSDARP00000056004,ENSDARP00000092080,ENSDARP00000092102,ENSDARP00000101927,ENSDARP00000105437,ENSDARP00000107064,ENSDARP00000122591,ENSDARP00000127073	ascl1a,atoh7,ctnna2,foxh1,foxj1b,foxn4,fsta,lhx1a,ptf1a,rx2,tcf21,tdrd7b
GO:0000122	negative regulation of transcription by RNA polymerase II	6	48	0.0062	ENSDARP00000051548,ENSDARP00000053538,ENSDARP00000069814,ENSDARP00000074403,ENSDARP00000108555,ENSDARP00000127073	e2f8,foxh1,insm1b,mdm2,tcf21,tp53
GO:0048593	camera-type eye morphogenesis	6	48	0.0062	ENSDARP00000020367,ENSDARP00000021069,ENSDARP00000092102,ENSDARP00000101927,ENSDARP00000105437,ENSDARP00000127073	atoh7,foxh1,foxn4,lhx1a,rx2,tdrd7b
GO:0090304	nucleic acid metabolic process	26	689	0.0072	ENSDARP00000005740,ENSDARP00000008907,ENSDARP00000010800,ENSDARP00000011265,ENSDARP00000014797,ENSDARP00000020367,ENSDARP00000021069,ENSDARP00000024987,ENSDARP00000027757,ENSDARP00000028710,ENSDARP00000051548,ENSDARP00000053538,ENSDARP00000056004,ENSDARP00000069814,ENSDARP00000073024,ENSDARP00000073348,ENSDARP00000073657,ENSDARP00000074403,ENSDARP00000088468,ENSDARP00000092102,ENSDARP00000103553,…	ENSDARG00000078069,EXO5,ascl1a,atoh7,barx1,e2f8,esr1,foxh1,foxj1b,foxn4,helt,insm1b,lhx1a,neurod6b,neurog1,otpb,pou3f1,ptf1a,rrm1,rrm2,rx2,sp8b,tcf21,tfap2d,tp53,zgc:110053
GO:0045934	negative regulation of nucleobase-containing compound metabolic process	8	95	0.0077	ENSDARP00000021069,ENSDARP00000051548,ENSDARP00000053538,ENSDARP00000062855,ENSDARP00000069814,ENSDARP00000074403,ENSDARP00000108555,ENSDARP00000127073	e2f8,foxh1,insm1b,lhx1a,mdm2,rnf169,tcf21,tp53
GO:0019222	regulation of metabolic process	28	775	0.0082	ENSDARP00000011265,ENSDARP00000013350,ENSDARP00000014797,ENSDARP00000020367,ENSDARP00000021069,ENSDARP00000023732,ENSDARP00000024987,ENSDARP00000027757,ENSDARP00000028710,ENSDARP00000030499,ENSDARP00000051548,ENSDARP00000053538,ENSDARP00000056004,ENSDARP00000062855,ENSDARP00000069814,ENSDARP00000073024,ENSDARP00000073348,ENSDARP00000073657,ENSDARP00000074403,ENSDARP00000076522,ENSDARP00000088468,…	ascl1a,atoh7,barx1,dbx1a,dbx1b,e2f8,esr1,foxh1,foxj1b,foxn4,gsc,helt,insm1b,lhx1a,mdm2,neurod6b,neurog1,otpb,pou3f1,ptf1a,rnf169,rx2,slc24a5,sp8b,tcf21,tdrd7b,tfap2d,tp53
GO:0031323	regulation of cellular metabolic process	27	737	0.0082	ENSDARP00000011265,ENSDARP00000013350,ENSDARP00000014797,ENSDARP00000020367,ENSDARP00000021069,ENSDARP00000023732,ENSDARP00000024987,ENSDARP00000027757,ENSDARP00000028710,ENSDARP00000030499,ENSDARP00000051548,ENSDARP00000053538,ENSDARP00000056004,ENSDARP00000062855,ENSDARP00000069814,ENSDARP00000073024,ENSDARP00000073348,ENSDARP00000073657,ENSDARP00000074403,ENSDARP00000076522,ENSDARP00000088468,…	ascl1a,atoh7,barx1,dbx1a,dbx1b,e2f8,esr1,foxh1,foxj1b,foxn4,gsc,helt,insm1b,lhx1a,mdm2,neurod6b,neurog1,otpb,pou3f1,ptf1a,rnf169,rx2,slc24a5,sp8b,tcf21,tfap2d,tp53
GO:0045892	negative regulation of transcription, DNA-templated	7	73	0.0082	ENSDARP00000021069,ENSDARP00000051548,ENSDARP00000053538,ENSDARP00000069814,ENSDARP00000074403,ENSDARP00000108555,ENSDARP00000127073	e2f8,foxh1,insm1b,lhx1a,mdm2,tcf21,tp53
GO:0060255	regulation of macromolecule metabolic process	27	744	0.0093	ENSDARP00000011265,ENSDARP00000013350,ENSDARP00000014797,ENSDARP00000020367,ENSDARP00000021069,ENSDARP00000023732,ENSDARP00000024987,ENSDARP00000027757,ENSDARP00000028710,ENSDARP00000051548,ENSDARP00000053538,ENSDARP00000056004,ENSDARP00000062855,ENSDARP00000069814,ENSDARP00000073024,ENSDARP00000073348,ENSDARP00000073657,ENSDARP00000074403,ENSDARP00000076522,ENSDARP00000088468,ENSDARP00000092102,…	ascl1a,atoh7,barx1,dbx1a,dbx1b,e2f8,esr1,foxh1,foxj1b,foxn4,gsc,helt,insm1b,lhx1a,mdm2,neurod6b,neurog1,otpb,pou3f1,ptf1a,rnf169,rx2,sp8b,tcf21,tdrd7b,tfap2d,tp53
GO:0030900	forebrain development	6	54	0.0094	ENSDARP00000003059,ENSDARP00000021069,ENSDARP00000056004,ENSDARP00000073024,ENSDARP00000122985,ENSDARP00000127073	ascl1a,dla,foxh1,lhx1a,neurog1,otpb
GO:0048646	anatomical structure formation involved in morphogenesis	11	183	0.0098	ENSDARP00000003059,ENSDARP00000020367,ENSDARP00000021069,ENSDARP00000053538,ENSDARP00000055680,ENSDARP00000056004,ENSDARP00000074403,ENSDARP00000089996,ENSDARP00000092102,ENSDARP00000122591,ENSDARP00000127073	ascl1a,atoh7,dla,dld,e2f8,foxh1,foxn4,fsta,lhx1a,tcf21,tek
GO:0021514	ventral spinal cord interneuron differentiation	3	8	0.0114	ENSDARP00000003059,ENSDARP00000020367,ENSDARP00000089996	dla,dld,foxn4
GO:0045944	positive regulation of transcription by RNA polymerase II	6	57	0.0115	ENSDARP00000014797,ENSDARP00000051548,ENSDARP00000053538,ENSDARP00000073024,ENSDARP00000074403,ENSDARP00000127073	barx1,e2f8,foxh1,neurog1,tcf21,tp53
GO:0050896	response to stimulus	25	683	0.0116	ENSDARP00000003059,ENSDARP00000003188,ENSDARP00000011265,ENSDARP00000017189,ENSDARP00000019477,ENSDARP00000021069,ENSDARP00000021167,ENSDARP00000022592,ENSDARP00000024987,ENSDARP00000030499,ENSDARP00000051548,ENSDARP00000055086,ENSDARP00000055680,ENSDARP00000056004,ENSDARP00000062855,ENSDARP00000069612,ENSDARP00000072364,ENSDARP00000073024,ENSDARP00000074403,ENSDARP00000089996,ENSDARP00000096318,…	EXO5,ascl1a,asic1a,b2m,ba1,cahz,dla,dld,e2f8,esr1,foxh1,grk7b,lhx1a,mdm2,neurog1,opn1sw2,phlda3,ptf1a,rasl11b,rnf169,rpe65a,slc24a5,tek,tp53,trh
GO:0048880	sensory system development	9	133	0.0127	ENSDARP00000011265,ENSDARP00000020367,ENSDARP00000021069,ENSDARP00000024987,ENSDARP00000073024,ENSDARP00000092102,ENSDARP00000101927,ENSDARP00000105437,ENSDARP00000127073	atoh7,esr1,foxh1,foxn4,lhx1a,neurog1,ptf1a,rx2,tdrd7b
GO:0030855	epithelial cell differentiation	6	60	0.014	ENSDARP00000053538,ENSDARP00000056004,ENSDARP00000069814,ENSDARP00000074403,ENSDARP00000101927,ENSDARP00000107064	ascl1a,e2f8,foxj1b,insm1b,tcf21,tdrd7b
GO:0051253	negative regulation of RNA metabolic process	7	86	0.0166	ENSDARP00000021069,ENSDARP00000051548,ENSDARP00000053538,ENSDARP00000069814,ENSDARP00000074403,ENSDARP00000108555,ENSDARP00000127073	e2f8,foxh1,insm1b,lhx1a,mdm2,tcf21,tp53
GO:0010842	retina layer formation	3	10	0.0173	ENSDARP00000020367,ENSDARP00000021069,ENSDARP00000092102	atoh7,foxn4,lhx1a
GO:0051962	positive regulation of nervous system development	4	24	0.0174	ENSDARP00000021069,ENSDARP00000056004,ENSDARP00000073024,ENSDARP00000092102	ascl1a,atoh7,lhx1a,neurog1
GO:0046483	heterocycle metabolic process	27	790	0.0177	ENSDARP00000005740,ENSDARP00000008907,ENSDARP00000010800,ENSDARP00000011265,ENSDARP00000014797,ENSDARP00000020367,ENSDARP00000021069,ENSDARP00000021167,ENSDARP00000024987,ENSDARP00000027757,ENSDARP00000028710,ENSDARP00000051548,ENSDARP00000053538,ENSDARP00000056004,ENSDARP00000069814,ENSDARP00000073024,ENSDARP00000073348,ENSDARP00000073657,ENSDARP00000074403,ENSDARP00000088468,ENSDARP00000092102,…	ENSDARG00000078069,EXO5,ascl1a,atoh7,barx1,e2f8,esr1,foxh1,foxj1b,foxn4,helt,insm1b,lhx1a,neurod6b,neurog1,otpb,pou3f1,ptf1a,rrm1,rrm2,rx2,sp8b,tcf21,tfap2d,tp53,trh,zgc:110053
GO:0006725	cellular aromatic compound metabolic process	27	796	0.0194	ENSDARP00000005740,ENSDARP00000008907,ENSDARP00000010800,ENSDARP00000011265,ENSDARP00000014797,ENSDARP00000020367,ENSDARP00000021069,ENSDARP00000021167,ENSDARP00000024987,ENSDARP00000027757,ENSDARP00000028710,ENSDARP00000051548,ENSDARP00000053538,ENSDARP00000056004,ENSDARP00000069814,ENSDARP00000073024,ENSDARP00000073348,ENSDARP00000073657,ENSDARP00000074403,ENSDARP00000088468,ENSDARP00000092102,…	ENSDARG00000078069,EXO5,ascl1a,atoh7,barx1,e2f8,esr1,foxh1,foxj1b,foxn4,helt,insm1b,lhx1a,neurod6b,neurog1,otpb,pou3f1,ptf1a,rrm1,rrm2,rx2,sp8b,tcf21,tfap2d,tp53,trh,zgc:110053
GO:0007601	visual perception	4	25	0.0194	ENSDARP00000017189,ENSDARP00000019477,ENSDARP00000072364,ENSDARP00000105437	grk7b,opn1sw2,rpe65a,rx2
GO:0009953	dorsal/ventral pattern formation	5	44	0.0198	ENSDARP00000020367,ENSDARP00000021069,ENSDARP00000076522,ENSDARP00000122591,ENSDARP00000127073	foxh1,foxn4,fsta,gsc,lhx1a
GO:0044260	cellular macromolecule metabolic process	32	1006	0.0198	ENSDARP00000008907,ENSDARP00000010800,ENSDARP00000011265,ENSDARP00000014797,ENSDARP00000015478,ENSDARP00000019477,ENSDARP00000020367,ENSDARP00000021069,ENSDARP00000024987,ENSDARP00000027757,ENSDARP00000028710,ENSDARP00000051548,ENSDARP00000053538,ENSDARP00000055680,ENSDARP00000056004,ENSDARP00000062855,ENSDARP00000069814,ENSDARP00000072364,ENSDARP00000073024,ENSDARP00000073348,ENSDARP00000073657,…	ENSDARG00000078069,EXO5,ascl1a,atoh7,barx1,ctdspl2b,e2f8,ero1l,esr1,foxh1,foxj1b,foxn4,grk7b,helt,insm1b,lhx1a,mdm2,neurod6b,neurog1,opn1sw2,otpb,pou3f1,ptf1a,rnf169,rrm1,rrm2,rx2,sp8b,tcf21,tek,tfap2d,tp53
GO:0043010	camera-type eye development	7	91	0.0202	ENSDARP00000011265,ENSDARP00000020367,ENSDARP00000021069,ENSDARP00000092102,ENSDARP00000101927,ENSDARP00000105437,ENSDARP00000127073	atoh7,foxh1,foxn4,lhx1a,ptf1a,rx2,tdrd7b
GO:0010165	response to X-ray	2	2	0.0207	ENSDARP00000051548,ENSDARP00000108555	mdm2,tp53
GO:0021884	forebrain neuron development	2	2	0.0207	ENSDARP00000073024,ENSDARP00000122985	neurog1,otpb
GO:0022414	reproductive process	6	67	0.0207	ENSDARP00000021069,ENSDARP00000051548,ENSDARP00000053538,ENSDARP00000101927,ENSDARP00000122591,ENSDARP00000126692	bmb,fsta,lhx1a,tcf21,tdrd7b,tp53
GO:0035881	amacrine cell differentiation	2	2	0.0207	ENSDARP00000011265,ENSDARP00000020367	foxn4,ptf1a
GO:0016070	RNA metabolic process	22	611	0.0218	ENSDARP00000005740,ENSDARP00000011265,ENSDARP00000014797,ENSDARP00000020367,ENSDARP00000021069,ENSDARP00000024987,ENSDARP00000027757,ENSDARP00000028710,ENSDARP00000051548,ENSDARP00000053538,ENSDARP00000056004,ENSDARP00000069814,ENSDARP00000073024,ENSDARP00000073348,ENSDARP00000073657,ENSDARP00000074403,ENSDARP00000088468,ENSDARP00000092102,ENSDARP00000105437,ENSDARP00000107064,ENSDARP00000122985,…	ascl1a,atoh7,barx1,e2f8,esr1,foxh1,foxj1b,foxn4,helt,insm1b,lhx1a,neurod6b,neurog1,otpb,pou3f1,ptf1a,rx2,sp8b,tcf21,tfap2d,tp53,zgc:110053
GO:0048522	positive regulation of cellular process	15	347	0.0218	ENSDARP00000011265,ENSDARP00000014797,ENSDARP00000020367,ENSDARP00000021069,ENSDARP00000021167,ENSDARP00000051548,ENSDARP00000053538,ENSDARP00000055086,ENSDARP00000056004,ENSDARP00000073024,ENSDARP00000073657,ENSDARP00000074403,ENSDARP00000092102,ENSDARP00000108555,ENSDARP00000127073	ascl1a,atoh7,barx1,e2f8,foxh1,foxn4,lhx1a,mdm2,neurog1,phlda3,ptf1a,sp8b,tcf21,tp53,trh
GO:1901360	organic cyclic compound metabolic process	27	819	0.0236	ENSDARP00000005740,ENSDARP00000008907,ENSDARP00000010800,ENSDARP00000011265,ENSDARP00000014797,ENSDARP00000020367,ENSDARP00000021069,ENSDARP00000021167,ENSDARP00000024987,ENSDARP00000027757,ENSDARP00000028710,ENSDARP00000051548,ENSDARP00000053538,ENSDARP00000056004,ENSDARP00000069814,ENSDARP00000073024,ENSDARP00000073348,ENSDARP00000073657,ENSDARP00000074403,ENSDARP00000088468,ENSDARP00000092102,…	ENSDARG00000078069,EXO5,ascl1a,atoh7,barx1,e2f8,esr1,foxh1,foxj1b,foxn4,helt,insm1b,lhx1a,neurod6b,neurog1,otpb,pou3f1,ptf1a,rrm1,rrm2,rx2,sp8b,tcf21,tfap2d,tp53,trh,zgc:110053
GO:0002009	morphogenesis of an epithelium	8	126	0.0258	ENSDARP00000020367,ENSDARP00000021069,ENSDARP00000025016,ENSDARP00000051548,ENSDARP00000053538,ENSDARP00000107064,ENSDARP00000122591,ENSDARP00000127073	def6a,foxh1,foxj1b,foxn4,fsta,lhx1a,tcf21,tp53
GO:0034641	cellular nitrogen compound metabolic process	28	869	0.0258	ENSDARP00000005740,ENSDARP00000008907,ENSDARP00000010800,ENSDARP00000011265,ENSDARP00000014797,ENSDARP00000020367,ENSDARP00000021069,ENSDARP00000021167,ENSDARP00000024847,ENSDARP00000024987,ENSDARP00000027757,ENSDARP00000028710,ENSDARP00000051548,ENSDARP00000053538,ENSDARP00000056004,ENSDARP00000069814,ENSDARP00000073024,ENSDARP00000073348,ENSDARP00000073657,ENSDARP00000074403,ENSDARP00000088468,…	ENSDARG00000078069,EXO5,asah2,ascl1a,atoh7,barx1,e2f8,esr1,foxh1,foxj1b,foxn4,helt,insm1b,lhx1a,neurod6b,neurog1,otpb,pou3f1,ptf1a,rrm1,rrm2,rx2,sp8b,tcf21,tfap2d,tp53,trh,zgc:110053
GO:0045787	positive regulation of cell cycle	3	13	0.0258	ENSDARP00000051548,ENSDARP00000074403,ENSDARP00000108555	e2f8,mdm2,tp53
GO:0055123	digestive system development	5	49	0.0258	ENSDARP00000011265,ENSDARP00000014797,ENSDARP00000053538,ENSDARP00000056004,ENSDARP00000089996	ascl1a,barx1,dld,ptf1a,tcf21
GO:0060042	retina morphogenesis in camera-type eye	4	30	0.0276	ENSDARP00000020367,ENSDARP00000021069,ENSDARP00000092102,ENSDARP00000105437	atoh7,foxn4,lhx1a,rx2
GO:0009628	response to abiotic stimulus	6	75	0.0282	ENSDARP00000019477,ENSDARP00000022592,ENSDARP00000051548,ENSDARP00000096318,ENSDARP00000108555,ENSDARP00000109518	asic1a,ba1,cahz,mdm2,opn1sw2,tp53
GO:0031103	axon regeneration	2	3	0.0282	ENSDARP00000056004,ENSDARP00000073024	ascl1a,neurog1
GO:0042771	intrinsic apoptotic signaling pathway in response to DNA damage by p53 class mediator	2	3	0.0282	ENSDARP00000051548,ENSDARP00000055086	phlda3,tp53
GO:0050794	regulation of cellular process	36	1222	0.0282	ENSDARP00000003059,ENSDARP00000003188,ENSDARP00000011265,ENSDARP00000013350,ENSDARP00000014797,ENSDARP00000019477,ENSDARP00000020367,ENSDARP00000021069,ENSDARP00000021167,ENSDARP00000023732,ENSDARP00000024987,ENSDARP00000027757,ENSDARP00000028710,ENSDARP00000030499,ENSDARP00000051548,ENSDARP00000053538,ENSDARP00000055086,ENSDARP00000055680,ENSDARP00000056004,ENSDARP00000062855,ENSDARP00000069814,…	ascl1a,atoh7,barx1,ctnna2,dbx1a,dbx1b,dla,dld,e2f8,esr1,foxh1,foxj1b,foxn4,grk7b,gsc,helt,insm1b,lhx1a,mdm2,neurod6b,neurog1,opn1sw2,otpb,phlda3,pou3f1,ptf1a,rasl11b,rnf169,rx2,slc24a5,sp8b,tcf21,tek,tfap2d,tp53,trh
GO:0071214	cellular response to abiotic stimulus	3	14	0.0282	ENSDARP00000019477,ENSDARP00000051548,ENSDARP00000096318	asic1a,opn1sw2,tp53
GO:0006366	transcription by RNA polymerase II	4	31	0.0285	ENSDARP00000014797,ENSDARP00000021069,ENSDARP00000053538,ENSDARP00000105437	barx1,lhx1a,rx2,tcf21
GO:0050789	regulation of biological process	37	1272	0.0287	ENSDARP00000003059,ENSDARP00000003188,ENSDARP00000011265,ENSDARP00000013350,ENSDARP00000014797,ENSDARP00000019477,ENSDARP00000020367,ENSDARP00000021069,ENSDARP00000021167,ENSDARP00000023732,ENSDARP00000024987,ENSDARP00000027757,ENSDARP00000028710,ENSDARP00000030499,ENSDARP00000051548,ENSDARP00000053538,ENSDARP00000055086,ENSDARP00000055680,ENSDARP00000056004,ENSDARP00000062855,ENSDARP00000069814,…	ascl1a,atoh7,barx1,ctnna2,dbx1a,dbx1b,dla,dld,e2f8,esr1,foxh1,foxj1b,foxn4,grk7b,gsc,helt,insm1b,lhx1a,mdm2,neurod6b,neurog1,opn1sw2,otpb,phlda3,pou3f1,ptf1a,rasl11b,rnf169,rx2,slc24a5,sp8b,tcf21,tdrd7b,tek,tfap2d,tp53,trh
GO:0009948	anterior/posterior axis specification	3	15	0.0313	ENSDARP00000021069,ENSDARP00000076522,ENSDARP00000127073	foxh1,gsc,lhx1a
GO:0021575	hindbrain morphogenesis	3	15	0.0313	ENSDARP00000021069,ENSDARP00000056004,ENSDARP00000073024	ascl1a,lhx1a,neurog1
GO:0021536	diencephalon development	4	33	0.0335	ENSDARP00000003059,ENSDARP00000056004,ENSDARP00000122985,ENSDARP00000127073	ascl1a,dla,foxh1,otpb
GO:0010629	negative regulation of gene expression	8	137	0.0354	ENSDARP00000021069,ENSDARP00000051548,ENSDARP00000053538,ENSDARP00000056004,ENSDARP00000069814,ENSDARP00000074403,ENSDARP00000108555,ENSDARP00000127073	ascl1a,e2f8,foxh1,insm1b,lhx1a,mdm2,tcf21,tp53
GO:0001657	ureteric bud development	2	4	0.0367	ENSDARP00000021069,ENSDARP00000053538	lhx1a,tcf21
GO:0048566	embryonic digestive tract development	2	4	0.0367	ENSDARP00000053538,ENSDARP00000056004	ascl1a,tcf21
GO:0007492	endoderm development	3	17	0.0379	ENSDARP00000003188,ENSDARP00000021069,ENSDARP00000127073	foxh1,lhx1a,rasl11b
GO:0060562	epithelial tube morphogenesis	6	86	0.0427	ENSDARP00000020367,ENSDARP00000021069,ENSDARP00000053538,ENSDARP00000107064,ENSDARP00000122591,ENSDARP00000127073	foxh1,foxj1b,foxn4,fsta,lhx1a,tcf21
GO:0065007	biological regulation	38	1366	0.0432	ENSDARP00000003059,ENSDARP00000003188,ENSDARP00000011265,ENSDARP00000013350,ENSDARP00000014797,ENSDARP00000017189,ENSDARP00000019477,ENSDARP00000020367,ENSDARP00000021069,ENSDARP00000021167,ENSDARP00000023732,ENSDARP00000024987,ENSDARP00000027757,ENSDARP00000028710,ENSDARP00000030499,ENSDARP00000051548,ENSDARP00000053538,ENSDARP00000055086,ENSDARP00000055680,ENSDARP00000056004,ENSDARP00000062855,…	ascl1a,atoh7,barx1,ctnna2,dbx1a,dbx1b,dla,dld,e2f8,esr1,foxh1,foxj1b,foxn4,grk7b,gsc,helt,insm1b,lhx1a,mdm2,neurod6b,neurog1,opn1sw2,otpb,phlda3,pou3f1,ptf1a,rasl11b,rnf169,rpe65a,rx2,slc24a5,sp8b,tcf21,tdrd7b,tek,tfap2d,tp53,trh
GO:0021516	dorsal spinal cord development	2	5	0.0449	ENSDARP00000021069,ENSDARP00000073024	lhx1a,neurog1
GO:0048382	mesendoderm development	2	5	0.0449	ENSDARP00000003188,ENSDARP00000127073	foxh1,rasl11b
GO:0051782	negative regulation of cell division	2	5	0.0449	ENSDARP00000051548,ENSDARP00000074403	e2f8,tp53
GO:0072088	nephron epithelium morphogenesis	2	5	0.0449	ENSDARP00000021069,ENSDARP00000053538	lhx1a,tcf21
GO:0072102	glomerulus morphogenesis	2	5	0.0449	ENSDARP00000053538,ENSDARP00000108555	mdm2,tcf21

## Sheet: GO_enrichment molecular functio
#term ID	term description	observed gene count	background gene count	false discovery rate	matching proteins in your network (IDs)	matching proteins in your network (labels)
GO:0043565	sequence-specific DNA binding	19	198	2.53e-06	ENSDARP00000011265,ENSDARP00000013350,ENSDARP00000014797,ENSDARP00000020367,ENSDARP00000021069,ENSDARP00000023732,ENSDARP00000024987,ENSDARP00000027757,ENSDARP00000028710,ENSDARP00000051548,ENSDARP00000053538,ENSDARP00000056004,ENSDARP00000069814,ENSDARP00000073024,ENSDARP00000076522,ENSDARP00000105437,ENSDARP00000107064,ENSDARP00000122985,ENSDARP00000127073	ascl1a,barx1,dbx1a,dbx1b,esr1,foxh1,foxj1b,foxn4,gsc,insm1b,lhx1a,neurog1,otpb,pou3f1,ptf1a,rx2,tcf21,tfap2d,tp53
GO:0003677	DNA binding	25	372	5.23e-06	ENSDARP00000011265,ENSDARP00000013350,ENSDARP00000014797,ENSDARP00000020367,ENSDARP00000021069,ENSDARP00000023732,ENSDARP00000024987,ENSDARP00000027757,ENSDARP00000028710,ENSDARP00000051548,ENSDARP00000053538,ENSDARP00000056004,ENSDARP00000069814,ENSDARP00000073024,ENSDARP00000073348,ENSDARP00000073657,ENSDARP00000074403,ENSDARP00000076522,ENSDARP00000088468,ENSDARP00000092102,ENSDARP00000105428,…	EXO5,ascl1a,atoh7,barx1,dbx1a,dbx1b,e2f8,esr1,foxh1,foxj1b,foxn4,gsc,helt,insm1b,lhx1a,neurod6b,neurog1,otpb,pou3f1,ptf1a,rx2,sp8b,tcf21,tfap2d,tp53
GO:0003690	double-stranded DNA binding	10	47	5.23e-06	ENSDARP00000014797,ENSDARP00000020367,ENSDARP00000028710,ENSDARP00000051548,ENSDARP00000053538,ENSDARP00000056004,ENSDARP00000069814,ENSDARP00000073024,ENSDARP00000073657,ENSDARP00000127073	ascl1a,barx1,foxh1,foxn4,insm1b,neurog1,sp8b,tcf21,tfap2d,tp53
GO:0140110	transcription regulator activity	17	182	5.34e-06	ENSDARP00000011265,ENSDARP00000014797,ENSDARP00000020367,ENSDARP00000021069,ENSDARP00000024987,ENSDARP00000027757,ENSDARP00000028710,ENSDARP00000051548,ENSDARP00000053538,ENSDARP00000056004,ENSDARP00000069814,ENSDARP00000073024,ENSDARP00000073657,ENSDARP00000074403,ENSDARP00000105437,ENSDARP00000107064,ENSDARP00000127073	ascl1a,barx1,e2f8,esr1,foxh1,foxj1b,foxn4,insm1b,lhx1a,neurog1,pou3f1,ptf1a,rx2,sp8b,tcf21,tfap2d,tp53
GO:0003700	DNA-binding transcription factor activity	15	154	1.48e-05	ENSDARP00000011265,ENSDARP00000014797,ENSDARP00000020367,ENSDARP00000021069,ENSDARP00000024987,ENSDARP00000027757,ENSDARP00000028710,ENSDARP00000051548,ENSDARP00000053538,ENSDARP00000069814,ENSDARP00000073657,ENSDARP00000074403,ENSDARP00000105437,ENSDARP00000107064,ENSDARP00000127073	barx1,e2f8,esr1,foxh1,foxj1b,foxn4,insm1b,lhx1a,pou3f1,ptf1a,rx2,sp8b,tcf21,tfap2d,tp53
GO:0000976	transcription regulatory region sequence-specific DNA binding	8	40	5.5e-05	ENSDARP00000014797,ENSDARP00000020367,ENSDARP00000028710,ENSDARP00000053538,ENSDARP00000056004,ENSDARP00000069814,ENSDARP00000073024,ENSDARP00000127073	ascl1a,barx1,foxh1,foxn4,insm1b,neurog1,tcf21,tfap2d
GO:0044212	transcription regulatory region DNA binding	9	54	5.5e-05	ENSDARP00000014797,ENSDARP00000020367,ENSDARP00000028710,ENSDARP00000051548,ENSDARP00000053538,ENSDARP00000056004,ENSDARP00000069814,ENSDARP00000073024,ENSDARP00000127073	ascl1a,barx1,foxh1,foxn4,insm1b,neurog1,tcf21,tfap2d,tp53
GO:0000977	RNA polymerase II regulatory region sequence-specific DNA binding	7	32	0.0001	ENSDARP00000014797,ENSDARP00000028710,ENSDARP00000053538,ENSDARP00000056004,ENSDARP00000069814,ENSDARP00000073024,ENSDARP00000127073	ascl1a,barx1,foxh1,insm1b,neurog1,tcf21,tfap2d
GO:0003676	nucleic acid binding	27	586	0.00026	ENSDARP00000005740,ENSDARP00000011265,ENSDARP00000013350,ENSDARP00000014797,ENSDARP00000020367,ENSDARP00000021069,ENSDARP00000023732,ENSDARP00000024987,ENSDARP00000027757,ENSDARP00000028710,ENSDARP00000051548,ENSDARP00000053538,ENSDARP00000056004,ENSDARP00000069814,ENSDARP00000073024,ENSDARP00000073348,ENSDARP00000073657,ENSDARP00000074403,ENSDARP00000076522,ENSDARP00000088468,ENSDARP00000092102,…	EXO5,ascl1a,atoh7,barx1,dbx1a,dbx1b,e2f8,esr1,foxh1,foxj1b,foxn4,gsc,helt,insm1b,lhx1a,neurod6b,neurog1,otpb,pou3f1,ptf1a,rx2,sp8b,tcf21,tdrd7b,tfap2d,tp53,zgc:110053
GO:0004748	ribonucleoside-diphosphate reductase activity, thioredoxin disulfide as acceptor	3	3	0.0017	ENSDARP00000008907,ENSDARP00000010800,ENSDARP00000103553	ENSDARG00000078069,rrm1,rrm2
GO:0005488	binding	49	1569	0.0019	ENSDARP00000003059,ENSDARP00000003188,ENSDARP00000005740,ENSDARP00000008907,ENSDARP00000010800,ENSDARP00000011265,ENSDARP00000013350,ENSDARP00000014797,ENSDARP00000017189,ENSDARP00000020367,ENSDARP00000021069,ENSDARP00000021167,ENSDARP00000022592,ENSDARP00000023732,ENSDARP00000024847,ENSDARP00000024987,ENSDARP00000027757,ENSDARP00000028710,ENSDARP00000030499,ENSDARP00000049686,ENSDARP00000051548,…	ENSDARG00000078069,EXO5,adprm,arsk,asah2,ascl1a,atoh7,ba1,barx1,cahz,ctnna2,dbx1a,dbx1b,dla,dld,e2f8,esr1,foxh1,foxj1b,foxn4,grifin,grk7b,gsc,helt,inppl1b,insm1b,lhx1a,mdm2,neurod6b,neurog1,otpb,phlda3,pou3f1,ptf1a,rasl11b,rnf169,rpe65a,rrm1,rrm2,rx2,slc24a5,sp8b,tcf21,tdrd7b,tek,tfap2d,tp53,trh,zgc:110053
GO:1901363	heterocyclic compound binding	32	869	0.0019	ENSDARP00000003188,ENSDARP00000005740,ENSDARP00000010800,ENSDARP00000011265,ENSDARP00000013350,ENSDARP00000014797,ENSDARP00000020367,ENSDARP00000021069,ENSDARP00000023732,ENSDARP00000024987,ENSDARP00000027757,ENSDARP00000028710,ENSDARP00000051548,ENSDARP00000053538,ENSDARP00000055680,ENSDARP00000056004,ENSDARP00000069814,ENSDARP00000072364,ENSDARP00000073024,ENSDARP00000073348,ENSDARP00000073657,…	EXO5,ascl1a,atoh7,ba1,barx1,dbx1a,dbx1b,e2f8,esr1,foxh1,foxj1b,foxn4,grk7b,gsc,helt,insm1b,lhx1a,neurod6b,neurog1,otpb,pou3f1,ptf1a,rasl11b,rrm1,rx2,sp8b,tcf21,tdrd7b,tek,tfap2d,tp53,zgc:110053
GO:0097159	organic cyclic compound binding	32	880	0.0021	ENSDARP00000003188,ENSDARP00000005740,ENSDARP00000010800,ENSDARP00000011265,ENSDARP00000013350,ENSDARP00000014797,ENSDARP00000020367,ENSDARP00000021069,ENSDARP00000023732,ENSDARP00000024987,ENSDARP00000027757,ENSDARP00000028710,ENSDARP00000051548,ENSDARP00000053538,ENSDARP00000055680,ENSDARP00000056004,ENSDARP00000069814,ENSDARP00000072364,ENSDARP00000073024,ENSDARP00000073348,ENSDARP00000073657,…	EXO5,ascl1a,atoh7,ba1,barx1,dbx1a,dbx1b,e2f8,esr1,foxh1,foxj1b,foxn4,grk7b,gsc,helt,insm1b,lhx1a,neurod6b,neurog1,otpb,pou3f1,ptf1a,rasl11b,rrm1,rx2,sp8b,tcf21,tdrd7b,tek,tfap2d,tp53,zgc:110053
GO:0000981	DNA-binding transcription factor activity, RNA polymerase II-specific	7	62	0.0023	ENSDARP00000014797,ENSDARP00000024987,ENSDARP00000028710,ENSDARP00000053538,ENSDARP00000073657,ENSDARP00000107064,ENSDARP00000127073	barx1,esr1,foxh1,foxj1b,sp8b,tcf21,tfap2d
GO:0070888	E-box binding	2	3	0.0308	ENSDARP00000053538,ENSDARP00000073024	neurog1,tcf21
GO:0046872	metal ion binding	20	573	0.0446	ENSDARP00000003059,ENSDARP00000005740,ENSDARP00000008907,ENSDARP00000017189,ENSDARP00000021069,ENSDARP00000022592,ENSDARP00000024847,ENSDARP00000024987,ENSDARP00000030499,ENSDARP00000051548,ENSDARP00000062855,ENSDARP00000069814,ENSDARP00000073657,ENSDARP00000077752,ENSDARP00000089996,ENSDARP00000096471,ENSDARP00000103553,ENSDARP00000105428,ENSDARP00000108555,ENSDARP00000109518	ENSDARG00000078069,EXO5,adprm,arsk,asah2,ba1,cahz,dla,dld,esr1,insm1b,lhx1a,mdm2,rnf169,rpe65a,rrm2,slc24a5,sp8b,tp53,zgc:110053
