# Supplementary material for: Hnrnpa1 is essential for early zebrafish development and lipid metabolism: insights from a novel zebrafish knockout model
Source: Front Cell Dev Biol. 2026 Jun 1;14:1789605. doi: 10.3389/fcell.2026.1789605 (PMC13265542; doi:10.3389/fcell.2026.1789605)
Supplement: Supplementary file 7 [file Table1.xlsx]

## Sheet: raw counts
Ensembl Gene ID	MUC5473	MUC5475	MUC5476	MUC5477	MUC5479	MUC5480	baseMean	log2FoldChange	lfcSE	pvalue	padj	regulation	Gene description	Gene name	Gene type
ENSDARG00000000001	130	95	166	180	101	150	135.184	0.0223112	0.254377	0.930108	0.983213	up	solute carrier family 35 member A5 [Source:NCBI gene;Acc:368418]	slc35a5	protein_coding
ENSDARG00000000002	342	386	296	622	531	509	441.697	0.563489	0.164995	0.000637398	0.00672055	up	coiled-coil domain containing 80 [Source:NCBI gene;Acc:368419]	ccdc80	protein_coding
ENSDARG00000000018	1908	2183	2342	1050	1558	1276	1731.19	-0.847737	0.155084	4.5946e-08	1.75822e-06	down	nuclear respiratory factor 1 [Source:NCBI gene;Acc:64604]	nrf1	protein_coding
ENSDARG00000000019	2419	2411	2656	4372	3811	3909	3211.66	0.566193	0.095682	3.2698e-09	1.66601e-07	up	ubiquitin-conjugating enzyme E2H (UBC8 homolog, yeast) [Source:ZFIN;Acc:ZDB-GENE-030616-67]	ube2h	protein_coding
ENSDARG00000000068	491	487	459	703	695	653	574.788	0.384968	0.130958	0.00328619	0.0254857	up	SLC9A3 regulator 1a [Source:ZFIN;Acc:ZDB-GENE-031006-7]	slc9a3r1a	protein_coding
ENSDARG00000000069	1903	1596	1887	2190	1828	1920	1871.72	0.0159094	0.110065	0.885069	0.965399	up	death-associated protein [Source:ZFIN;Acc:ZDB-GENE-000511-3]	dap	protein_coding
ENSDARG00000000086	1948	2132	1833	1677	1650	1418	1780.27	-0.44943	0.128625	0.000475669	0.00524156	down	intersectin 1 (SH3 domain protein) [Source:ZFIN;Acc:ZDB-GENE-030616-226]	itsn1	protein_coding
ENSDARG00000000103	10333	10578	11396	8704	7980	8539	9591.61	-0.482172	0.0904242	9.69552e-08	3.42296e-06	down	myosin, heavy chain 10, non-muscle [Source:ZFIN;Acc:ZDB-GENE-030616-162]	myh10	protein_coding
ENSDARG00000000142	338	298	331	377	359	389	345.86	0.094204	0.144092	0.513256	0.779751	up	transmembrane protein 267 [Source:NCBI gene;Acc:368645]	tmem267	protein_coding
ENSDARG00000000151	152	128	205	227	161	220	179.584	0.208926	0.212416	0.325327	0.652395	up	thyroid hormone receptor alpha a [Source:NCBI gene;Acc:30670]	thraa	protein_coding
ENSDARG00000000161	119	111	145	83	92	93	107.224	-0.603413	0.22564	0.00749019	0.0490317	down	intersectin 2a [Source:ZFIN;Acc:ZDB-GENE-041014-84]	itsn2a	protein_coding
ENSDARG00000000175	901	737	1013	770	897	896	864.173	-0.165061	0.136572	0.226814	0.536549	down	homeobox B2a [Source:NCBI gene;Acc:30338]	hoxb2a	protein_coding
ENSDARG00000000183	866	805	886	1142	1106	1108	974.921	0.267812	0.107718	0.0129103	0.0740756	up	protein tyrosine phosphatase non-receptor type 4b [Source:ZFIN;Acc:ZDB-GENE-030131-6259]	ptpn4b	protein_coding
ENSDARG00000000189	951	1027	897	1032	985	966	972.815	-0.0774811	0.126919	0.541547	0.78962	down	sema domain, transmembrane domain (TM), and cytoplasmic domain, (semaphorin) 6E [Source:ZFIN;Acc:ZDB-GENE-040724-119]	sema6e	protein_coding
ENSDARG00000000212	9020	8502	6713	10789	9709	8557	8824.15	0.125526	0.14472	0.385737	0.703985	up	keratin 97 [Source:ZFIN;Acc:ZDB-GENE-040718-78]	krt97	protein_coding
ENSDARG00000000229	1335	1056	1584	1199	1154	1150	1239.39	-0.298902	0.128838	0.0203422	0.104034	down	ubiquitin specific peptidase 49 [Source:ZFIN;Acc:ZDB-GENE-050208-484]	usp49	protein_coding
ENSDARG00000000241	2318	2709	2902	3030	2953	3273	2841.29	0.0998018	0.115338	0.386876	0.704936	up	solute carrier family 40 member 1 [Source:NCBI gene;Acc:58153]	slc40a1	protein_coding
ENSDARG00000000324	570	591	569	560	543	592	569.147	-0.156464	0.131059	0.232542	0.543949	down	DDB1 and CUL4 associated factor 8 [Source:ZFIN;Acc:ZDB-GENE-070912-578]	dcaf8	protein_coding
ENSDARG00000000349	58	46	34	51	79	58	53.996	0.316719	0.343572	0.35661	0.683039	up	cilia and flagella associated protein 300 [Source:ZFIN;Acc:ZDB-GENE-040724-203]	cfap300	protein_coding
ENSDARG00000000369	377	362	477	658	503	555	481.262	0.374768	0.147175	0.010884	0.0650829	up	protein kinase, AMP-activated, gamma 3b non-catalytic subunit [Source:ZFIN;Acc:ZDB-GENE-060421-6938]	prkag3b	protein_coding
ENSDARG00000000370	2081	2220	2347	1857	1896	1841	2038.65	-0.373606	0.102285	0.000259607	0.00315133	down	trio Rho guanine nucleotide exchange factor b [Source:ZFIN;Acc:ZDB-GENE-030616-399]	triob	protein_coding
ENSDARG00000000380	99	66	95	297	158	244	155.269	1.30175	0.25231	2.47829e-07	7.8664e-06	up	phosphodiesterase 6A, cGMP-specific, rod, alpha [Source:ZFIN;Acc:ZDB-GENE-030616-42]	pde6a	protein_coding
ENSDARG00000000394	5048	4959	6275	5181	4790	5235	5220.64	-0.218616	0.102575	0.0330663	0.149098	down	matrin 3-like 1.1 [Source:ZFIN;Acc:ZDB-GENE-030616-40]	matr3l1.1	protein_coding
ENSDARG00000000423	210	136	161	301	189	206	197.659	0.327082	0.224955	0.14595	0.413185	up	si:ch73-314g15.3 [Source:ZFIN;Acc:ZDB-GENE-030616-19]	si:ch73-314g15.3	protein_coding
ENSDARG00000000442	942	903	894	1438	1263	1184	1090.47	0.375098	0.119066	0.00163078	0.0145576	up	solute carrier family 39 member 13 [Source:NCBI gene;Acc:368686]	slc39a13	protein_coding
ENSDARG00000000460	2	2	1	0	0	1	1.0388	-2.45247	2.34677	0.296006	0.620518	down	novel immune-type receptor 2b [Source:ZFIN;Acc:ZDB-GENE-001106-6]	nitr2b	protein_coding
ENSDARG00000000472	890	1006	827	600	642	665	776.706	-0.644264	0.145319	9.27402e-06	0.000179962	down	contactin 2 [Source:ZFIN;Acc:ZDB-GENE-990630-12]	cntn2	protein_coding
ENSDARG00000000476	290	382	379	340	376	359	352.839	-0.0920003	0.16445	0.575861	0.812331	down	PMS1 homolog 1, mismatch repair system component [Source:ZFIN;Acc:ZDB-GENE-030616-528]	pms1	protein_coding
ENSDARG00000000489	1882	2087	2377	2344	2473	2372	2237.97	0.0581965	0.11063	0.598857	0.827904	up	UPF3B regulator of nonsense mediated mRNA decay [Source:ZFIN;Acc:ZDB-GENE-040426-1630]	upf3b	protein_coding
ENSDARG00000000503	4013	3506	5210	4372	3783	4720	4231.48	-0.0990498	0.13202	0.453095	0.765157	down	syntaxin 1B [Source:ZFIN;Acc:ZDB-GENE-000330-4]	stx1b	protein_coding
ENSDARG00000000516	27	32	45	55	63	63	46.6487	0.683365	0.334941	0.0413249	0.176093	up	ankyrin and armadillo repeat containing [Source:ZFIN;Acc:ZDB-GENE-030616-533]	ankar	protein_coding
ENSDARG00000000529	788	742	996	884	781	872	837.523	-0.113032	0.126133	0.370182	0.690898	down	OFD1 centriole and centriolar satellite protein [Source:NCBI gene;Acc:327216]	ofd1	protein_coding
ENSDARG00000000540	1406	1440	1776	1741	1791	1884	1657.58	0.10926	0.113649	0.33636	0.664411	up	asnsd1 upstream reading frame [Source:ZFIN;Acc:ZDB-GENE-170731-1]	asdurf	protein_coding
ENSDARG00000000542	1170	1259	1430	1354	1450	1426	1338.72	0.0107883	0.113874	0.924523	0.981588	up	general transcription factor IIE, polypeptide 1, alpha [Source:ZFIN;Acc:ZDB-GENE-041210-221]	gtf2e1	protein_coding
ENSDARG00000000551	1845	1442	1781	1155	1116	1111	1411.87	-0.705774	0.115454	9.77683e-10	5.59631e-08	down	solute carrier family 1 member 4 [Source:ZFIN;Acc:ZDB-GENE-030616-566]	slc1a4	protein_coding
ENSDARG00000000563	26695	41622	55544	28796	24403	35295	35347.4	-0.59946	0.196276	0.00225683	0.0188145	down	titin, tandem duplicate 1 [Source:ZFIN;Acc:ZDB-GENE-030616-413]	ttn.1	protein_coding
ENSDARG00000000567	3498	3979	3983	2134	2746	2590	3173.93	-0.740335	0.132763	2.45582e-08	1.00891e-06	down	zinc finger protein 281a [Source:ZFIN;Acc:ZDB-GENE-131126-34]	znf281a	protein_coding
ENSDARG00000000568	1301	1219	1585	1484	1270	1412	1368.17	-0.0993624	0.115009	0.387613	0.705808	down	elongation factor RNA polymerase II [Source:ZFIN;Acc:ZDB-GENE-030131-3946]	ell	protein_coding
ENSDARG00000000588	206	194	231	453	413	340	300.022	0.809888	0.162465	6.19635e-07	1.77713e-05	up	GRP1 (general receptor for phosphoinositides 1)-associated scaffold protein [Source:ZFIN;Acc:ZDB-GENE-060312-30]	grasp	protein_coding
ENSDARG00000000606	300	392	327	366	388	370	355.673	0.0116598	0.166745	0.944252	0.988044	up	dynein, axonemal, heavy chain 6 [Source:ZFIN;Acc:ZDB-GENE-030616-623]	dnah6	protein_coding
ENSDARG00000000631	1415	1634	1479	1920	1947	1840	1691.93	0.20479	0.119179	0.0857347	0.292857	up	protein tyrosine phosphatase non-receptor type 4a [Source:ZFIN;Acc:ZDB-GENE-030616-449]	ptpn4a	protein_coding
ENSDARG00000000638	3	0	0	4	2	3	1.94529	1.44559	1.70164	0.395588	0.711242	up	opsin 1 (cone pigments), medium-wave-sensitive, 4 [Source:NCBI gene;Acc:30504]	opn1mw4	protein_coding
ENSDARG00000000651	110	150	154	155	222	165	157.881	0.266956	0.227899	0.241447	0.555565	up	O-sialoglycoprotein endopeptidase-like 1 [Source:NCBI gene;Acc:368635]	osgepl1	protein_coding
ENSDARG00000000656	23	20	23	8	9	11	15.8652	-1.35857	0.550182	0.013537	0.0768097	down	proteasome 20S subunit beta 9a [Source:ZFIN;Acc:ZDB-GENE-990415-140]	psmb9a	protein_coding
ENSDARG00000000666	328	366	504	616	627	664	508.943	0.554469	0.156637	0.000400388	0.00452686	up	cellular repressor of E1A-stimulated genes 2 [Source:ZFIN;Acc:ZDB-GENE-041114-173]	creg2	protein_coding
ENSDARG00000000690	742	783	762	1114	1010	945	883.012	0.295571	0.120478	0.0141546	0.0794265	up	synaptophysin-like 2b [Source:ZFIN;Acc:ZDB-GENE-050417-309]	sypl2b	protein_coding
ENSDARG00000000729	2016	1968	2470	1679	1744	1586	1908.2	-0.485739	0.108326	7.32464e-06	0.000147904	down	death-domain associated protein [Source:ZFIN;Acc:ZDB-GENE-010110-3]	daxx	protein_coding
ENSDARG00000000730	441	564	499	659	667	567	561.472	0.201995	0.151109	0.181304	0.471522	up	solute carrier family 6 member 22, tandem duplicate 1 [Source:ZFIN;Acc:ZDB-GENE-030616-629]	slc6a22.1	protein_coding
ENSDARG00000000747	187	200	201	245	232	265	219.684	0.210117	0.170782	0.218575	0.525488	up	leucine carboxyl methyltransferase 2 [Source:ZFIN;Acc:ZDB-GENE-110714-2]	lcmt2	protein_coding
ENSDARG00000000760	319	345	413	361	345	361	355.216	-0.134955	0.147168	0.359133	0.685424	down	zinc finger protein 511 [Source:NCBI gene;Acc:368916]	znf511	protein_coding
ENSDARG00000000767	50	52	51	84	78	54	60.7197	0.368294	0.298884	0.217863	0.5245	up	Spi-1 proto-oncogene b [Source:ZFIN;Acc:ZDB-GENE-980526-164]	spi1b	protein_coding
ENSDARG00000000779	2157	2455	2415	1970	2222	1903	2185.85	-0.331214	0.119454	0.00555885	0.0387012	down	sec1 family domain containing 1 [Source:ZFIN;Acc:ZDB-GENE-030116-3]	scfd1	protein_coding
ENSDARG00000000796	670	690	796	815	719	822	746.251	0.00491305	0.121956	0.967865	0.991344	up	nuclear receptor subfamily 4, group A, member 1 [Source:ZFIN;Acc:ZDB-GENE-040704-11]	nr4a1	protein_coding
ENSDARG00000000804	606	559	558	840	877	784	695.652	0.410822	0.126969	0.00121381	0.0114639	up	Ras association domain family member 6 [Source:ZFIN;Acc:ZDB-GENE-030616-513]	rassf6	protein_coding
ENSDARG00000000830	941	914	1057	956	1015	973	970.689	-0.106214	0.111616	0.341296	0.669598	down	TEL2, telomere maintenance 2, homolog (S. cerevisiae) [Source:NCBI gene;Acc:777634]	telo2	protein_coding
ENSDARG00000000837	271	224	196	441	396	349	308.046	0.647077	0.179992	0.000324364	0.00378623	up	sorting nexin 9a [Source:ZFIN;Acc:ZDB-GENE-030616-66]	snx9a	protein_coding
ENSDARG00000000853	3660	2608	4186	3676	3484	4038	3574.16	-0.0147548	0.140292	0.91624	0.978693	down	dual serine/threonine and tyrosine protein kinase [Source:NCBI gene;Acc:402922]	dstyk	protein_coding
ENSDARG00000000857	2111	2133	2206	2078	2104	1988	2096.3	-0.189762	0.0998569	0.0573886	0.221832	down	mitogen-activated protein kinase 14a [Source:NCBI gene;Acc:65237]	mapk14a	protein_coding
ENSDARG00000000861	9193	10006	10343	10210	10045	9604	9853.01	-0.110485	0.0953259	0.246446	0.56058	down	scribble planar cell polarity protein [Source:NCBI gene;Acc:368473]	scrib	protein_coding
ENSDARG00000000887	702	829	824	1233	1141	1178	971.502	0.466106	0.121601	0.000126548	0.00169896	up	zgc:56699 [Source:ZFIN;Acc:ZDB-GENE-040426-2099]	zgc:56699	protein_coding
ENSDARG00000000906	96	90	70	176	143	138	116.958	0.701776	0.236893	0.00305232	0.0240261	up	src kinase associated phosphoprotein 2 [Source:NCBI gene;Acc:368564]	skap2	protein_coding
ENSDARG00000000935	527	467	564	416	474	399	473.765	-0.394697	0.13924	0.00458748	0.0334091	down	unk zinc finger [Source:ZFIN;Acc:ZDB-GENE-040426-707]	unk	protein_coding
ENSDARG00000000943	2571	2015	2906	5905	4249	4253	3568.1	0.82118	0.142006	7.3506e-09	3.44974e-07	up	DAZ interacting zinc finger protein 1 [Source:NCBI gene;Acc:402875]	dzip1	protein_coding
ENSDARG00000000966	4027	4503	4139	3881	3769	4059	4057.86	-0.242246	0.111894	0.0303902	0.140102	down	nuclear receptor corepressor 2 [Source:ZFIN;Acc:ZDB-GENE-030616-81]	ncor2	protein_coding
ENSDARG00000001014	7269	6688	5037	8866	7292	6373	6876.87	0.107387	0.162383	0.50841	0.779751	up	myosin, heavy chain 9b, non-muscle [Source:ZFIN;Acc:ZDB-GENE-030131-998]	myh9b	protein_coding
ENSDARG00000001015	1323	1142	1693	1347	1064	1340	1309.6	-0.265838	0.140578	0.0586198	0.225045	down	zinc finger protein 384 like [Source:ZFIN;Acc:ZDB-GENE-030616-498]	znf384l	protein_coding
ENSDARG00000001057	3668	2829	4105	4467	4020	4097	3820.27	0.128931	0.118241	0.275533	0.5978	up	bystin-like [Source:ZFIN;Acc:ZDB-GENE-040426-1287]	bysl	protein_coding
ENSDARG00000001127	296	264	280	332	315	339	301.948	0.105925	0.151082	0.483233	0.779751	up	solute carrier family 17 member 6a [Source:NCBI gene;Acc:494492]	slc17a6a	protein_coding
ENSDARG00000001129	2749	3405	2878	2818	2866	2821	2920.38	-0.217497	0.127844	0.0888912	0.300303	down	dicer 1, ribonuclease type III [Source:NCBI gene;Acc:324724]	dicer1	protein_coding
ENSDARG00000001154	76	81	91	77	77	67	77.9209	-0.29015	0.253437	0.252266	0.568013	down	RIMS binding protein 2 [Source:ZFIN;Acc:ZDB-GENE-040724-96]	rimbp2	protein_coding
ENSDARG00000001162	3335	3040	4278	3735	3083	3844	3524.39	-0.116495	0.126726	0.357957	0.683943	down	matrin 3-like 1.1 [Source:ZFIN;Acc:ZDB-GENE-030616-40]	matr3l1.1	protein_coding
ENSDARG00000001169	85	79	139	108	84	93	97.0107	-0.202747	0.260865	0.437034	0.751274	down	hydroxysteroid (17-beta) dehydrogenase 8 [Source:ZFIN;Acc:ZDB-GENE-010110-1]	hsd17b8	protein_coding
ENSDARG00000001210	2217	2417	2826	2370	2451	2651	2475.22	-0.118065	0.11492	0.304248	0.630174	down	ADP-ribosylation factor-like 14 effector protein [Source:ZFIN;Acc:ZDB-GENE-060825-216]	arl14ep	protein_coding
ENSDARG00000001220	4587	5628	4776	5506	5003	5549	5153.85	-0.0323091	0.125921	0.797501	0.928253	down	MYC binding protein 2 [Source:NCBI gene;Acc:368439]	mycbp2	protein_coding
ENSDARG00000001234	173	156	188	208	197	188	183.332	0.0748544	0.176352	0.671231	0.868717	up	mitogen-activated protein kinase kinase kinase kinase 2 [Source:ZFIN;Acc:ZDB-GENE-030616-163]	map4k2	protein_coding
ENSDARG00000001241	9240	8762	11136	8120	8367	8009	8913.61	-0.369761	0.0979798	0.000160746	0.00209039	down	poly-U binding splicing factor b [Source:NCBI gene;Acc:415211]	puf60b	protein_coding
ENSDARG00000001244	8495	7363	11212	13919	10001	12401	10403.2	0.30641	0.140757	0.0294901	0.137271	up	serine/arginine repetitive matrix 1 [Source:ZFIN;Acc:ZDB-GENE-040426-2789]	srrm1	protein_coding
ENSDARG00000001249	451	439	523	283	419	317	406.175	-0.589954	0.173412	0.000668874	0.00700385	down	polycomb group ring finger 1 [Source:NCBI gene;Acc:368900]	pcgf1	protein_coding
ENSDARG00000001259	65	64	79	142	104	129	95.2867	0.726546	0.242733	0.00276081	0.0221326	up	growth arrest-specific 2a [Source:ZFIN;Acc:ZDB-GENE-091013-1]	gas2a	protein_coding
ENSDARG00000001303	3	3	1	5	1	1	2.32577	-0.16296	1.41516	0.908324	0.975264	down	proteasome 20S subunit beta 8A [Source:ZFIN;Acc:ZDB-GENE-990415-141]	psmb8a	protein_coding
ENSDARG00000001313	2856	2719	3413	1902	2131	1992	2507.58	-0.695896	0.109895	2.41435e-10	1.57659e-08	down	G2/M-phase specific E3 ubiquitin protein ligase [Source:ZFIN;Acc:ZDB-GENE-030616-400]	g2e3	protein_coding
ENSDARG00000001354	130	119	148	174	130	134	137.819	0.0171153	0.207482	0.934257	0.984992	up	solute carrier family 6 member 22, tandem duplicate 2 [Source:ZFIN;Acc:ZDB-GENE-030616-628]	slc6a22.2	protein_coding
ENSDARG00000001414	253	192	195	410	385	320	287.673	0.672054	0.179031	0.000174138	0.00223823	up	multiple C2 domains, transmembrane 2a [Source:ZFIN;Acc:ZDB-GENE-040724-63]	mctp2a	protein_coding
ENSDARG00000001431	18759	17687	21787	20589	16842	18168	18859.5	-0.189828	0.100167	0.0580764	0.22387	down	actinin alpha 3b [Source:ZFIN;Acc:ZDB-GENE-030131-2040]	actn3b	protein_coding
ENSDARG00000001437	323	315	109	231	217	97	217.848	-0.612358	0.61544	0.31974	0.647695	down	solute carrier family 2 member 1a [Source:ZFIN;Acc:ZDB-GENE-030131-3158]	slc2a1a	protein_coding
ENSDARG00000001442	135	117	123	341	232	294	202.188	1.08032	0.196626	3.9231e-08	1.54003e-06	up	inositol polyphosphate phosphatase-like 1b [Source:NCBI gene;Acc:368433]	inppl1b	protein_coding
ENSDARG00000001447	890	1010	1127	755	835	780	899.649	-0.474901	0.1269	0.000182334	0.00232671	down	mesoderm induction early response 1b, transcriptional regulator [Source:ZFIN;Acc:ZDB-GENE-070705-170]	mier1b	protein_coding
ENSDARG00000001452	368	398	348	534	511	526	442.876	0.366262	0.144663	0.0113469	0.067156	up	ADAM metallopeptidase domain 8a [Source:ZFIN;Acc:ZDB-GENE-030616-622]	adam8a	protein_coding
ENSDARG00000001463	219	157	371	59	69	92	162.254	-1.86328	0.2833	4.79819e-11	3.62661e-09	down	L-threonine dehydrogenase 2 [Source:ZFIN;Acc:ZDB-GENE-070620-14]	tdh2	protein_coding
ENSDARG00000001470	704	760	897	680	832	725	763.216	-0.197386	0.138123	0.152986	0.42453	down	major histocompatibility complex class I ZEA [Source:ZFIN;Acc:ZDB-GENE-070705-176]	mhc1zea	protein_coding
ENSDARG00000001498	92	120	108	159	176	157	133.689	0.493537	0.215443	0.0219751	0.11006	up	src kinase associated phosphoprotein 1 [Source:ZFIN;Acc:ZDB-GENE-090721-1]	skap1	protein_coding
ENSDARG00000001549	702	489	586	333	394	285	467.891	-0.935289	0.173892	7.50828e-08	2.72098e-06	down	sp3a transcription factor [Source:ZFIN;Acc:ZDB-GENE-070410-111]	sp3a	protein_coding
ENSDARG00000001557	1019	1204	1199	1375	1312	1284	1222.83	0.087872	0.118121	0.456927	0.768121	up	translocase of outer mitochondrial membrane 34 [Source:ZFIN;Acc:ZDB-GENE-030131-2081]	tomm34	protein_coding
ENSDARG00000001558	7137	7352	8225	4099	5303	4594	6152.8	-0.818923	0.123205	2.99433e-11	2.36103e-09	down	kinesin family member C1 [Source:ZFIN;Acc:ZDB-GENE-000208-21]	kifc1	protein_coding
ENSDARG00000001559	140	148	127	161	143	142	142.846	-0.0269264	0.204341	0.895165	0.969733	down	CUB and Sushi multiple domains 2 [Source:ZFIN;Acc:ZDB-GENE-030616-39]	csmd2	protein_coding
ENSDARG00000001572	1	1	2	0	1	0	0.843574	-2.09786	2.49646	0.40072	0.715072	down	perforin 1.3 [Source:ZFIN;Acc:ZDB-GENE-060503-461]	prf1.3	protein_coding
ENSDARG00000001578	2155	2111	2413	2382	2434	2432	2305.14	-0.00446546	0.0971873	0.963353	0.991151	down	enoyl CoA hydratase, short chain, 1, mitochondrial [Source:ZFIN;Acc:ZDB-GENE-030616-617]	echs1	protein_coding
ENSDARG00000001621	720	546	847	607	515	568	631.117	-0.439389	0.148578	0.00310347	0.0243656	down	nuclear transcription factor Y, alpha, like [Source:ZFIN;Acc:ZDB-GENE-040718-491]	nfyal	protein_coding
ENSDARG00000001634	1989	1803	2142	2150	2127	2287	2067.28	0.0239717	0.101961	0.814127	0.932373	up	kirre like nephrin family adhesion molecule 1a [Source:ZFIN;Acc:ZDB-GENE-040426-2126]	kirrel1a	protein_coding
ENSDARG00000001656	1	5	3	5	4	5	3.79582	0.50123	1.09895	0.648319	0.857106	up	proteasome 20S subunit beta 13a [Source:ZFIN;Acc:ZDB-GENE-001208-2]	psmb13a	protein_coding
ENSDARG00000001676	2406	2611	2439	877	1279	1173	1824.01	-1.28708	0.154849	9.42503e-17	2.26209e-14	down	glycoprotein M6Bb [Source:ZFIN;Acc:ZDB-GENE-030710-10]	gpm6bb	protein_coding
ENSDARG00000001686	67	90	84	137	121	93	97.3645	0.412461	0.253577	0.103828	0.334355	up	uridine-cytidine kinase 1-like 1a [Source:ZFIN;Acc:ZDB-GENE-040724-238]	uckl1a	protein_coding
ENSDARG00000001710	3006	3090	3471	3362	3370	3340	3252.61	-0.0488133	0.0951394	0.607901	0.83388	down	flotillin 1a [Source:ZFIN;Acc:ZDB-GENE-020430-1]	flot1a	protein_coding
ENSDARG00000001712	179	165	193	237	253	209	203.71	0.257383	0.175262	0.141951	0.406566	up	si:ch211-247n2.1 [Source:ZFIN;Acc:ZDB-GENE-141216-101]	si:ch211-247n2.1	protein_coding
ENSDARG00000001721	1387	1496	1271	2653	2558	2029	1869.66	0.668333	0.139051	1.53669e-06	3.87873e-05	up	otoconin 90 [Source:ZFIN;Acc:ZDB-GENE-070912-300]	oc90	protein_coding
ENSDARG00000001729	4301	4518	4983	5917	5442	5745	5100.16	0.185179	0.0941777	0.0492669	0.199702	up	striatin, calmodulin binding protein 3 [Source:ZFIN;Acc:ZDB-GENE-030616-405]	strn3	protein_coding
ENSDARG00000001733	689	652	694	772	831	813	736.057	0.123573	0.120298	0.304317	0.630265	up	GULP PTB domain containing engulfment adaptor 1a [Source:NCBI gene;Acc:368404]	gulp1a	protein_coding
ENSDARG00000001734	502	449	483	609	471	548	506.163	0.0558018	0.139755	0.689686	0.879292	up	FKBP prolyl isomerase 8 [Source:ZFIN;Acc:ZDB-GENE-040426-1849]	fkbp8	protein_coding
ENSDARG00000001754	2306	2695	2640	2597	2693	2307	2529.76	-0.135537	0.117631	0.249232	0.563714	down	NOC2-like nucleolar associated transcriptional repressor [Source:ZFIN;Acc:ZDB-GENE-000607-75]	noc2l	protein_coding
ENSDARG00000001760	16	18	45	138	97	177	78.7966	2.27808	0.366618	5.17242e-10	3.11724e-08	up	tenascin XBa [Source:ZFIN;Acc:ZDB-GENE-070103-5]	tnxba	protein_coding
ENSDARG00000001767	1067	1131	1418	440	690	536	888.81	-1.23311	0.171049	5.63314e-13	6.34273e-11	down	solute carrier family 29 member 2 [Source:ZFIN;Acc:ZDB-GENE-050220-15]	slc29a2	protein_coding
ENSDARG00000001769	2123	2409	1913	1913	1853	1733	1994.29	-0.362785	0.134619	0.00704113	0.0467479	down	protein tyrosine phosphatase receptor type A [Source:ZFIN;Acc:ZDB-GENE-020107-1]	ptpra	protein_coding
ENSDARG00000001771	9	8	0	5	12	11	7.5127	0.570534	0.948954	0.547691	0.794389	up	otolin 1a [Source:NCBI gene;Acc:553759]	otol1a	protein_coding
ENSDARG00000001776	178	205	191	210	192	187	192.989	-0.0914001	0.180145	0.611896	0.835623	down	stromal interaction molecule 2b [Source:ZFIN;Acc:ZDB-GENE-120404-3]	stim2b	protein_coding
ENSDARG00000001777	4111	4386	4418	3228	3477	3222	3814	-0.505218	0.103732	1.1137e-06	2.93847e-05	down	nucleoporin 155 [Source:ZFIN;Acc:ZDB-GENE-040426-711]	nup155	protein_coding
ENSDARG00000001781	263	314	299	362	430	323	328.976	0.221586	0.17095	0.194905	0.493365	up	tetraspanin 11 [Source:ZFIN;Acc:ZDB-GENE-041210-93]	tspan11	protein_coding
ENSDARG00000001782	33	20	13	64	16	20	27.1733	0.444959	0.56792	0.43334	0.747721	up	protein kinase, cAMP-dependent, catalytic, beta a [Source:ZFIN;Acc:ZDB-GENE-040426-1351]	prkacba	protein_coding
ENSDARG00000001785	608	444	609	401	428	480	494.371	-0.461318	0.155218	0.00295811	0.0234271	down	iroquois homeobox 2a [Source:ZFIN;Acc:ZDB-GENE-040426-1446]	irx2a	protein_coding
ENSDARG00000001788	15712	15392	19292	18717	16984	19081	17385	9.87564e-05	0.100674	0.999217	0.999694	up	ATP synthase peripheral stalk subunit OSCP [Source:ZFIN;Acc:ZDB-GENE-050522-147]	atp5po	protein_coding
ENSDARG00000001803	238	289	188	302	363	277	274.567	0.261822	0.210223	0.212966	0.518366	up	potassium voltage-gated channel, subfamily H (eag-related), member 6a [Source:ZFIN;Acc:ZDB-GENE-040702-5]	kcnh6a	protein_coding
ENSDARG00000001804	69	64	44	72	62	58	61.3181	-0.0189415	0.307902	0.950947	0.989877	down	zgc:112148 [Source:ZFIN;Acc:ZDB-GENE-050417-235]	zgc:112148	protein_coding
ENSDARG00000001807	305	333	334	480	409	449	380.547	0.333826	0.143951	0.0203937	0.1042	up	tumor necrosis factor receptor superfamily, member 21 [Source:ZFIN;Acc:ZDB-GENE-030131-5971]	tnfrsf21	protein_coding
ENSDARG00000001817	51	51	31	44	55	44	45.9957	-0.0304233	0.355148	0.931734	0.984094	down	zmp:0000000521 [Source:ZFIN;Acc:ZDB-GENE-130530-524]	zmp:0000000521	protein_coding
ENSDARG00000001818	79	40	61	65	86	54	63.5881	0.0686273	0.326986	0.833762	0.941444	up	complement component c3b, tandem duplicate 2 [Source:ZFIN;Acc:ZDB-GENE-030131-3063]	c3b.2	protein_coding
ENSDARG00000001825	122	129	124	169	212	192	156.162	0.487146	0.202623	0.016208	0.0876072	up	cilia and flagella associated protein 43 [Source:ZFIN;Acc:ZDB-GENE-080815-3]	cfap43	protein_coding
ENSDARG00000001829	3437	2744	4094	4360	3681	4148	3699.71	0.129081	0.124718	0.300675	0.625976	up	zgc:112982 [Source:ZFIN;Acc:ZDB-GENE-050306-55]	zgc:112982	protein_coding
ENSDARG00000001835	470	403	509	495	417	491	460.967	-0.100218	0.139293	0.471849	0.779751	down	sodium leak channel, non-selective [Source:ZFIN;Acc:ZDB-GENE-050410-12]	nalcn	protein_coding
ENSDARG00000001857	1216	1126	957	1033	908	799	1007.75	-0.401914	0.147927	0.00658812	0.0442567	down	AF4/FMR2 family, member 4 [Source:ZFIN;Acc:ZDB-GENE-100910-5]	aff4	protein_coding
ENSDARG00000001859	1394	1564	1938	539	853	739	1183.79	-1.31434	0.17341	3.47172e-14	4.72586e-12	down	developing brain homeobox 1b [Source:NCBI gene;Acc:30416]	dbx1b	protein_coding
ENSDARG00000001870	2731	2079	1846	2793	2434	1749	2260.79	-0.0677567	0.179534	0.705874	0.888232	down	ATPase Na+/K+ transporting subunit alpha 1a, tandem duplicate 4 [Source:ZFIN;Acc:ZDB-GENE-001212-4]	atp1a1a.4	protein_coding
ENSDARG00000001873	6872	8573	7338	3562	4768	4458	5994.91	-0.960079	0.149787	1.45888e-10	1.01054e-08	down	phosphoglycerate dehydrogenase [Source:ZFIN;Acc:ZDB-GENE-030131-647]	phgdh	protein_coding
ENSDARG00000001879	1932	2021	2204	2119	1872	1910	2000.53	-0.186743	0.101409	0.065549	0.243416	down	neuron navigator 2b [Source:ZFIN;Acc:ZDB-GENE-061207-13]	nav2b	protein_coding
ENSDARG00000001880	308	299	327	524	463	538	403.547	0.582735	0.140008	3.15274e-05	0.000511942	up	syntaxin 3A [Source:ZFIN;Acc:ZDB-GENE-040426-1489]	stx3a	protein_coding
ENSDARG00000001881	16	20	21	29	27	19	21.7367	0.269083	0.465202	0.562979	0.803843	up	calcium channel, voltage-dependent, beta 3a [Source:ZFIN;Acc:ZDB-GENE-060221-2]	cacnb3a	protein_coding
ENSDARG00000001882	485	409	561	500	389	445	461.962	-0.246333	0.147467	0.0948345	0.314098	down	kelch repeat and BTB (POZ) domain containing 12 [Source:NCBI gene;Acc:559380]	kbtbd12	protein_coding
ENSDARG00000001888	829	897	827	760	746	620	780.214	-0.393997	0.13452	0.00340145	0.0262013	down	protein phosphatase, Mg2+/Mn2+ dependent, 1Ba [Source:ZFIN;Acc:ZDB-GENE-991102-16]	ppm1ba	protein_coding
ENSDARG00000001889	16264	16619	24329	15658	14716	16242	17230.1	-0.410012	0.130697	0.00170613	0.0150682	down	tubulin, alpha 1a [Source:ZFIN;Acc:ZDB-GENE-090507-4]	tuba1a	protein_coding
ENSDARG00000001890	5710	6126	5767	6902	6716	6282	6211	0.0478711	0.104002	0.645309	0.855524	up	STT3 oligosaccharyltransferase complex catalytic subunit B [Source:ZFIN;Acc:ZDB-GENE-030131-2638]	stt3b	protein_coding
ENSDARG00000001891	39	35	56	42	29	33	38.7607	-0.440646	0.362337	0.223938	0.533021	down	synaptotagmin XIVb [Source:ZFIN;Acc:ZDB-GENE-041014-36]	syt14b	protein_coding
ENSDARG00000001897	858	881	864	953	858	774	860.925	-0.139057	0.123597	0.260554	0.57916	down	mannosidase, alpha, class 2B, member 1 [Source:ZFIN;Acc:ZDB-GENE-050327-52]	man2b1	protein_coding
ENSDARG00000001898	365	394	413	540	523	547	458.423	0.333292	0.133189	0.0123356	0.0713259	up	mannosidase, endo-alpha [Source:ZFIN;Acc:ZDB-GENE-040912-87]	manea	protein_coding
ENSDARG00000001906	22	23	17	6	10	5	14.1501	-1.69315	0.613506	0.0057839	0.0398723	down	si:dkey-247m21.3 [Source:ZFIN;Acc:ZDB-GENE-091204-249]	si:dkey-247m21.3	protein_coding
ENSDARG00000001909	176	126	149	246	167	139	165.133	0.1613	0.234031	0.49068	0.779751	up	villin-like [Source:ZFIN;Acc:ZDB-GENE-081222-1]	vill	protein_coding
ENSDARG00000001910	607	856	950	426	669	584	684.366	-0.64008	0.195668	0.00107068	0.0103842	down	RAR-related orphan receptor A, paralog b [Source:NCBI gene;Acc:554722]	rorab	protein_coding
ENSDARG00000001912	96	56	68	148	73	85	86.2786	0.343105	0.314509	0.275306	0.597658	up	dopamine receptor D4 related sequence [Source:ZFIN;Acc:ZDB-GENE-051113-172]	drd4-rs	protein_coding
ENSDARG00000001913	1304	1412	1457	2836	2389	2282	1911.7	0.718934	0.114135	2.99576e-10	1.92864e-08	up	palmdelphin a [Source:ZFIN;Acc:ZDB-GENE-070705-48]	palmda	protein_coding
ENSDARG00000001929	193	176	213	233	239	262	217.095	0.213791	0.170428	0.209684	0.513717	up	PTEN induced kinase 1 [Source:ZFIN;Acc:ZDB-GENE-041212-53]	pink1	protein_coding
ENSDARG00000001930	629	669	822	886	894	923	794.892	0.230496	0.125425	0.0661039	0.244547	up	kelch-like family member 15 [Source:NCBI gene;Acc:445186]	klhl15	protein_coding
ENSDARG00000001933	206	158	226	206	211	217	202.264	-0.0143685	0.181435	0.936879	0.985748	down	protein kinase, AMP-activated, gamma 2 non-catalytic subunit b [Source:ZFIN;Acc:ZDB-GENE-070912-442]	prkag2b	protein_coding
ENSDARG00000001937	516	453	527	574	598	476	519.967	0.015801	0.139113	0.909568	0.975719	up	solute carrier family 2, facilitated glucose transporter member 1-like [Source:NCBI gene;Acc:100334818]	LO018422.1	protein_coding
ENSDARG00000001939	785	769	914	1186	1087	1261	987.119	0.396156	0.117316	0.000733307	0.00752622	up	beta-1,3-glucuronyltransferase 3 (glucuronosyltransferase I) [Source:ZFIN;Acc:ZDB-GENE-020419-3]	b3gat3	protein_coding
ENSDARG00000001940	2559	2357	3057	3626	3573	3747	3112.25	0.338142	0.10358	0.00109637	0.0105812	up	DnaJ (Hsp40) homolog, subfamily C, member 1 [Source:ZFIN;Acc:ZDB-GENE-061103-529]	dnajc1	protein_coding
ENSDARG00000001950	19747	14535	24187	18645	17310	21316	19130.5	-0.142009	0.145135	0.327844	0.654553	down	adenylate kinase 1 [Source:ZFIN;Acc:ZDB-GENE-040822-37]	ak1	protein_coding
ENSDARG00000001953	275	298	421	382	351	385	348.303	0.0527124	0.167298	0.752701	0.911449	up	6-phosphofructo-2-kinase/fructose-2,6-biphosphatase 3 [Source:ZFIN;Acc:ZDB-GENE-040426-2724]	pfkfb3	protein_coding
ENSDARG00000001968	80	129	42	133	112	93	97.8775	0.27406	0.352487	0.436862	0.751155	up	dedicator of cytokinesis 5 [Source:ZFIN;Acc:ZDB-GENE-080108-4]	dock5	protein_coding
ENSDARG00000001969	1223	1401	1285	960	1208	1001	1182.26	-0.429399	0.140571	0.00225298	0.0187938	down	taxilin gamma [Source:ZFIN;Acc:ZDB-GENE-060616-122]	txlng	protein_coding
ENSDARG00000001971	8	4	9	8	4	10	7.07835	-0.0465376	0.814418	0.954432	0.991151	down	collagen triple helix repeat containing 1b [Source:ZFIN;Acc:ZDB-GENE-050420-46]	cthrc1b	protein_coding
ENSDARG00000001975	139	115	134	88	82	81	106.883	-0.752476	0.222962	0.000738412	0.00757544	down	hydroxysteroid (11-beta) dehydrogenase 2 [Source:ZFIN;Acc:ZDB-GENE-030131-6030]	hsd11b2	protein_coding
ENSDARG00000001976	95	456	152	187	266	352	253.052	0.0434031	0.736122	0.952983	0.990637	up	FKBP prolyl isomerase 16 [Source:ZFIN;Acc:ZDB-GENE-050208-116]	fkbp16	protein_coding
ENSDARG00000001993	32	29	36	75	61	53	46.6492	0.837234	0.328969	0.010927	0.0652356	up	myosin, heavy chain b [Source:ZFIN;Acc:ZDB-GENE-081124-1]	myhb	protein_coding
ENSDARG00000001994	4997	4624	6285	4453	4212	4825	4880.92	-0.355013	0.114279	0.00189282	0.0163277	down	syntaxin binding protein 1a [Source:ZFIN;Acc:ZDB-GENE-050626-106]	stxbp1a	protein_coding
ENSDARG00000001999	948	881	735	1231	1310	1141	1030.5	0.390487	0.145103	0.00712163	0.0471461	up	ADAM metallopeptidase with thrombospondin type 1 motif, 18 [Source:ZFIN;Acc:ZDB-GENE-070815-1]	adamts18	protein_coding
ENSDARG00000002002	85	125	97	98	124	91	103.187	-0.102476	0.259677	0.693117	0.881203	down	LIM and cysteine-rich domains 1 [Source:ZFIN;Acc:ZDB-GENE-040426-1067]	lmcd1	protein_coding
ENSDARG00000002006	483	579	504	467	587	482	516.251	-0.155751	0.160573	0.332061	0.659352	down	retinoid x receptor, beta b [Source:NCBI gene;Acc:30486]	rxrbb	protein_coding
ENSDARG00000002013	281	298	211	370	319	264	288.717	0.13242	0.199398	0.506627	0.779751	up	growth factor receptor-bound protein 10a [Source:ZFIN;Acc:ZDB-GENE-040822-32]	grb10a	protein_coding
ENSDARG00000002016	1873	1915	2167	2114	1996	1986	1996.33	-0.089935	0.098032	0.358931	0.685325	down	peptidylprolyl isomerase (cyclophilin)-like 2 [Source:ZFIN;Acc:ZDB-GENE-040426-1096]	ppil2	protein_coding
ENSDARG00000002020	620	666	687	624	519	537	607.847	-0.359437	0.128799	0.00525964	0.0371903	down	RPTOR independent companion of MTOR, complex 2b [Source:ZFIN;Acc:ZDB-GENE-070810-5]	rictorb	protein_coding
ENSDARG00000002021	688	645	662	1040	840	893	784.942	0.346595	0.125041	0.00557382	0.0387758	up	phosphorylase, glycogen; brain [Source:ZFIN;Acc:ZDB-GENE-040928-2]	pygb	protein_coding
ENSDARG00000002026	196	231	197	164	187	153	188.501	-0.437439	0.194747	0.024692	0.120085	down	QKI, KH domain containing, RNA binding b [Source:ZFIN;Acc:ZDB-GENE-081028-54]	qkib	protein_coding
ENSDARG00000002031	2034	1824	2001	1820	1825	1921	1897.63	-0.197927	0.103858	0.0566827	0.220047	down	TOX high mobility group box family member 4 a [Source:ZFIN;Acc:ZDB-GENE-070912-576]	tox4a	protein_coding
ENSDARG00000002037	200	107	135	237	203	197	177.36	0.40133	0.23109	0.0824439	0.285213	up	6-phosphofructo-2-kinase/fructose-2,6-biphosphatase 2b [Source:ZFIN;Acc:ZDB-GENE-120222-1]	pfkfb2b	protein_coding
ENSDARG00000002060	264	340	388	292	397	368	339.543	-0.0265744	0.186638	0.886776	0.966195	down	BRF2 RNA polymerase III transcription initiation factor subunit [Source:NCBI gene;Acc:445142]	brf2	protein_coding
ENSDARG00000002071	1393	1606	1391	1387	1403	1195	1395	-0.270809	0.131439	0.0393664	0.170239	down	adenylosuccinate synthase 2 [Source:NCBI gene;Acc:550502]	adss2	protein_coding
ENSDARG00000002077	557	536	617	753	659	637	620.235	0.136135	0.123032	0.268508	0.589241	up	MNAT1 component of CDK activating kinase [Source:ZFIN;Acc:ZDB-GENE-041010-203]	mnat1	protein_coding
ENSDARG00000002082	7760	7835	8848	8143	8238	8372	8155.27	-0.104407	0.0914365	0.253514	0.569743	down	casein kinase 2, alpha 1 polypeptide [Source:ZFIN;Acc:ZDB-GENE-990415-27]	csnk2a1	protein_coding
ENSDARG00000002084	5749	5517	6437	7317	6164	6677	6253.82	0.0632099	0.0956483	0.508703	0.779751	up	laminin, beta 2 (laminin S) [Source:ZFIN;Acc:ZDB-GENE-081030-4]	lamb2	protein_coding
ENSDARG00000002097	0	3	5	9	4	0	3.38816	0.574266	1.42139	0.6862	0.8773	up	si:dkeyp-52c3.7 [Source:ZFIN;Acc:ZDB-GENE-110411-213]	si:dkeyp-52c3.7	protein_coding
ENSDARG00000002127	2239	2385	2678	2593	2429	2759	2497.32	-0.0311462	0.107349	0.771708	0.920231	down	signal transducing adaptor molecule (SH3 domain and ITAM motif) 1 [Source:ZFIN;Acc:ZDB-GENE-031118-123]	stam	protein_coding
ENSDARG00000002128	1388	1534	1613	1351	1469	1238	1429.07	-0.284997	0.118583	0.0162459	0.0877597	down	CWF19 like cell cycle control factor 1 [Source:NCBI gene;Acc:387304]	cwf19l1	protein_coding
ENSDARG00000002131	2644	2908	2277	1697	1663	1574	2146.18	-0.800089	0.136466	4.54851e-09	2.26276e-07	down	cugbp, Elav-like family member 2 [Source:NCBI gene;Acc:373117]	celf2	protein_coding
ENSDARG00000002165	16	14	17	44	28	23	23.1017	0.885941	0.471424	0.0602054	0.229139	up	proteasome activator subunit 1 [Source:ZFIN;Acc:ZDB-GENE-991110-17]	psme1	protein_coding
ENSDARG00000002167	920	931	904	1111	978	929	956.028	0.00219994	0.120113	0.985387	0.995355	up	calcium channel, voltage-dependent, beta 1 subunit [Source:ZFIN;Acc:ZDB-GENE-040718-399]	cacnb1	protein_coding
ENSDARG00000002168	2218	1787	3084	2771	2191	2577	2409.89	-0.024541	0.15328	0.872798	0.959517	down	transformer 2 beta homolog [Source:ZFIN;Acc:ZDB-GENE-040426-1094]	tra2b	protein_coding
ENSDARG00000002172	727	666	598	819	851	742	728.654	0.146828	0.140464	0.295883	0.620451	up	apelin receptor a [Source:NCBI gene;Acc:561935]	aplnra	protein_coding
ENSDARG00000002174	467	454	598	474	444	444	477.763	-0.27726	0.136793	0.0426771	0.180282	down	integrin alpha FG-GAP repeat containing 2 [Source:ZFIN;Acc:ZDB-GENE-041008-161]	itfg2	protein_coding
ENSDARG00000002184	1662	1696	1823	2046	2000	2155	1881.02	0.135179	0.102566	0.187516	0.480757	up	immunoglobulin (CD79A) binding protein 1 [Source:ZFIN;Acc:ZDB-GENE-040426-2928]	igbp1	protein_coding
ENSDARG00000002190	1964	2043	2157	2844	2741	2689	2379.71	0.299269	0.0968995	0.00201208	0.017135	up	charged multivesicular body protein 2Bb [Source:NCBI gene;Acc:405840]	chmp2bb	protein_coding
ENSDARG00000002192	43	30	31	10	13	10	23.2778	-1.78176	0.482481	0.000221703	0.00275103	down	asporin (LRR class 1) [Source:ZFIN;Acc:ZDB-GENE-041105-7]	aspn	protein_coding
ENSDARG00000002193	3	8	9	1	4	0	4.24677	-2.11536	1.21512	0.0817074	0.283691	down	rhodopsin [Source:NCBI gene;Acc:30295]	rho	protein_coding
ENSDARG00000002194	137	81	80	73	90	80	90.3718	-0.420959	0.286503	0.141751	0.406311	down	Rh blood group, D antigen [Source:ZFIN;Acc:ZDB-GENE-051213-1]	rhd	protein_coding
ENSDARG00000002196	269	375	249	375	465	348	344.728	0.276378	0.206336	0.180422	0.470146	up	BTB and CNC homology 1, basic leucine zipper transcription factor 1 b [Source:ZFIN;Acc:ZDB-GENE-050522-220]	bach1b	protein_coding
ENSDARG00000002197	232	223	294	248	206	243	239.575	-0.224329	0.170549	0.188397	0.482066	down	phosphorylase, glycogen, liver [Source:ZFIN;Acc:ZDB-GENE-041205-1]	pygl	protein_coding
ENSDARG00000002204	229	194	188	412	442	443	312.052	0.959696	0.163622	4.4822e-09	2.23383e-07	up	heat shock protein, alpha-crystallin-related, b11 [Source:NCBI gene;Acc:796767]	hspb11	protein_coding
ENSDARG00000002210	254	205	285	314	248	304	265.422	0.0985452	0.171127	0.56471	0.805055	up	serine/threonine kinase 25a [Source:ZFIN;Acc:ZDB-GENE-041010-92]	stk25a	protein_coding
ENSDARG00000002213	264	303	322	307	390	299	312.103	0.0412699	0.171799	0.810158	0.931344	up	inversin [Source:NCBI gene;Acc:245946]	invs	protein_coding
ENSDARG00000002215	4432	4281	5296	3747	3693	3814	4203.59	-0.436216	0.0975497	7.7588e-06	0.000154955	down	RNA 3'-terminal phosphate cyclase [Source:ZFIN;Acc:ZDB-GENE-030131-9687]	rtca	protein_coding
ENSDARG00000002216	703	482	729	790	666	747	678.628	0.0842576	0.151039	0.576946	0.813198	up	T-box transcription factor 3a [Source:ZFIN;Acc:ZDB-GENE-070209-80]	tbx3a	protein_coding
ENSDARG00000002217	1759	1822	2168	2358	2382	2774	2186.44	0.266398	0.1189	0.0250565	0.121297	up	short coiled-coil protein b [Source:NCBI gene;Acc:791709]	scocb	protein_coding
ENSDARG00000002219	25	21	17	24	24	22	22.0746	0.0210959	0.459599	0.963389	0.991151	up	si:dkey-103j14.5 [Source:ZFIN;Acc:ZDB-GENE-090313-170]	si:dkey-103j14.5	protein_coding
ENSDARG00000002220	962	961	1152	1306	1178	1252	1123.45	0.158559	0.109817	0.148783	0.418055	up	zgc:103692 [Source:ZFIN;Acc:ZDB-GENE-041010-15]	C5H9orf78	protein_coding
ENSDARG00000002230	688	542	820	773	684	936	732.541	0.108065	0.160057	0.499571	0.779751	up	synaptophysin b [Source:ZFIN;Acc:ZDB-GENE-040718-205]	sypb	protein_coding
ENSDARG00000002231	52	40	48	53	64	37	48.6252	0.0139473	0.336098	0.966899	0.991151	up	phospholipid phosphatase 2a [Source:ZFIN;Acc:ZDB-GENE-140703-2]	plpp2a	protein_coding
ENSDARG00000002235	987	1009	955	1452	1277	1401	1167.03	0.355984	0.117186	0.00238332	0.0196534	up	matrix metallopeptidase 14a (membrane-inserted) [Source:ZFIN;Acc:ZDB-GENE-030901-1]	mmp14a	protein_coding
ENSDARG00000002240	7010	5949	7814	8301	8160	8920	7611.68	0.17029	0.105046	0.104995	0.336704	up	proteasome 20S subunit beta 6 [Source:ZFIN;Acc:ZDB-GENE-990415-216]	psmb6	protein_coding
ENSDARG00000002241	10	13	13	18	13	6	12.0646	-0.0934774	0.641778	0.884195	0.965304	down	potassium voltage-gated channel, shaker-related subfamily, member 2a [Source:ZFIN;Acc:ZDB-GENE-131113-1]	kcna2a	protein_coding
ENSDARG00000002249	106	83	103	80	102	97	94.8096	-0.185312	0.244078	0.447715	0.76044	down	thromboxane A synthase 1 (platelet) [Source:ZFIN;Acc:ZDB-GENE-030131-8805]	tbxas1	protein_coding
ENSDARG00000002255	888	638	1083	1126	926	1175	959.567	0.192733	0.160979	0.231207	0.541985	up	erythrocyte membrane protein band 4.1-like 3a [Source:ZFIN;Acc:ZDB-GENE-040822-8]	epb41l3a	protein_coding
ENSDARG00000002259	0	0	0	1	0	0	0.153646	3.01838	4.79023	0.528621	0.779751	up	carbonic anhydrase XV c [Source:ZFIN;Acc:ZDB-GENE-061013-737]	ca15c	protein_coding
ENSDARG00000002264	823	750	1015	962	920	1118	922.275	0.0957413	0.134419	0.476303	0.779751	up	mitochondrial ribosomal protein L41 [Source:NCBI gene;Acc:553805]	mrpl41	protein_coding
ENSDARG00000002267	1847	1767	2013	2129	2243	2150	2008.31	0.0904478	0.0996491	0.364056	0.686476	up	ddb1 and cul4 associated factor 13 [Source:NCBI gene;Acc:393097]	dcaf13	protein_coding
ENSDARG00000002271	3005	2603	3848	3757	3516	4012	3417.31	0.139729	0.124727	0.262595	0.581597	up	zinc finger, AN1-type domain 5b [Source:ZFIN;Acc:ZDB-GENE-040426-875]	zfand5b	protein_coding
ENSDARG00000002285	468	544	528	730	655	738	603.81	0.336	0.134256	0.0123259	0.0712852	up	mucolipin 1a [Source:ZFIN;Acc:ZDB-GENE-040426-2704]	mcoln1a	protein_coding
ENSDARG00000002293	120	56	94	230	41	120	107.782	0.39999	0.698274	0.566762	0.806002	up	si:ch211-197g15.6 [Source:ZFIN;Acc:ZDB-GENE-050208-457]	si:ch211-197g15.6	protein_coding
ENSDARG00000002295	55	23	38	86	44	28	44.8115	0.313765	0.441194	0.476978	0.779751	up	si:dkey-21p1.3 [Source:ZFIN;Acc:ZDB-GENE-081105-162]	si:dkey-21p1.3	protein_coding
ENSDARG00000002298	30	42	30	40	35	45	36.8411	0.102023	0.372767	0.784322	0.925831	up	ankyrin repeat domain 22 [Source:ZFIN;Acc:ZDB-GENE-040426-1120]	ankrd22	protein_coding
ENSDARG00000002299	293	291	241	350	289	201	276.332	-0.110463	0.208576	0.596387	0.826485	down	arylsulfatase H [Source:ZFIN;Acc:ZDB-GENE-081104-120]	arsh	protein_coding
ENSDARG00000002300	12	7	27	17	6	11	13.1157	-0.540233	0.674254	0.422998	0.737769	down	purinergic receptor P2X, ligand-gated ion channel, 2 [Source:ZFIN;Acc:ZDB-GENE-030319-2]	p2rx2	protein_coding
ENSDARG00000002304	1141	1255	1369	1162	1323	1172	1232.06	-0.164598	0.120817	0.17308	0.45937	down	GINS complex subunit 2 [Source:ZFIN;Acc:ZDB-GENE-050419-19]	gins2	protein_coding
ENSDARG00000002305	2938	3207	3173	3142	2955	3210	3092.02	-0.12852	0.104633	0.219336	0.526841	down	malic enzyme 3, NADP(+)-dependent, mitochondrial [Source:ZFIN;Acc:ZDB-GENE-041111-294]	me3	protein_coding
ENSDARG00000002311	103	93	179	8	25	39	75.6214	-2.47748	0.410704	1.61666e-09	8.74181e-08	down	fatty acid binding protein 11b [Source:ZFIN;Acc:ZDB-GENE-050522-391]	fabp11b	protein_coding
ENSDARG00000002330	131	72	136	44	60	66	85.2221	-1.10535	0.299307	0.000221591	0.00275088	down	LIM homeobox 8a [Source:ZFIN;Acc:ZDB-GENE-031008-2]	lhx8a	protein_coding
ENSDARG00000002332	1382	1320	1514	1785	1759	1671	1556.13	0.183431	0.0996327	0.0656104	0.243599	up	FERM domain containing 6 [Source:ZFIN;Acc:ZDB-GENE-050522-354]	frmd6	protein_coding
ENSDARG00000002333	428	611	470	387	395	455	459.364	-0.418308	0.1796	0.0198531	0.102221	down	family with sequence similarity 102 member Bb [Source:ZFIN;Acc:ZDB-GENE-041014-330]	fam102bb	protein_coding
ENSDARG00000002336	3658	2864	5057	2592	2585	2840	3257.27	-0.640107	0.151779	2.47173e-05	0.000415667	down	deltaC [Source:NCBI gene;Acc:30120]	dlc	protein_coding
ENSDARG00000002339	706	684	853	732	757	809	751.979	-0.0845385	0.124651	0.497643	0.779751	down	SAGA complex associated factor 29 [Source:ZFIN;Acc:ZDB-GENE-041010-62]	sgf29	protein_coding
ENSDARG00000002344	45921	42732	48479	29259	36329	29941	38892.2	-0.642862	0.114854	2.1785e-08	9.08627e-07	down	tubulin, beta 4B class IVb [Source:ZFIN;Acc:ZDB-GENE-030131-8625]	tubb4b	protein_coding
ENSDARG00000002347	7	10	3	6	3	9	6.39596	-0.299863	0.890984	0.736454	0.902898	down	cytochrome P450, family 11, subfamily A, polypeptide 1 [Source:ZFIN;Acc:ZDB-GENE-010306-1]	cyp11a1	protein_coding
ENSDARG00000002353	19	19	37	47	22	50	31.6383	0.552937	0.450823	0.220008	0.528084	up	T cell activation RhoGTPase activating protein a [Source:ZFIN;Acc:ZDB-GENE-040426-1877]	tagapa	protein_coding
ENSDARG00000002355	82	73	59	87	95	83	79.3299	0.177907	0.267601	0.506164	0.779751	up	sedoheptulokinase [Source:ZFIN;Acc:ZDB-GENE-060526-357]	shpk	protein_coding
ENSDARG00000002362	587	515	693	828	618	770	660.356	0.1827	0.143313	0.20237	0.503748	up	UBA-like domain containing 1a [Source:NCBI gene;Acc:794012]	ubald1a	protein_coding
ENSDARG00000002365	1253	1114	1133	1549	1446	1369	1298.6	0.190486	0.114364	0.0957911	0.31618	up	ceramide synthase 5 [Source:ZFIN;Acc:ZDB-GENE-030131-1740]	cers5	protein_coding
ENSDARG00000002369	3601	4093	4508	3882	4624	3902	4081.09	-0.0976094	0.121934	0.423417	0.738187	down	si:ch211-202a12.4 [Source:ZFIN;Acc:ZDB-GENE-030131-8486]	UBB	protein_coding
ENSDARG00000002377	618	637	877	1101	810	1047	835.553	0.352996	0.152687	0.020784	0.105785	up	mitochondrial elongation factor 2 [Source:ZFIN;Acc:ZDB-GENE-060929-864]	mief2	protein_coding
ENSDARG00000002385	1356	1499	1500	1276	1221	1282	1354.32	-0.33102	0.111106	0.00288901	0.023012	down	ATM serine/threonine kinase [Source:ZFIN;Acc:ZDB-GENE-040809-1]	atm	protein_coding
ENSDARG00000002391	32	29	24	40	38	31	32.0646	0.227229	0.388192	0.558311	0.800816	up	TLC domain containing 1 [Source:ZFIN;Acc:ZDB-GENE-041010-173]	tlcd1	protein_coding
ENSDARG00000002394	1	0	0	2	1	0	0.643248	1.43303	2.90847	0.622217	0.841921	up	UDP glucuronosyltransferase 5 family, polypeptide D1 [Source:ZFIN;Acc:ZDB-GENE-091118-36]	ugt5d1	protein_coding
ENSDARG00000002396	361	586	398	418	731	551	505.819	0.207102	0.232681	0.373429	0.694683	up	cryptochrome DASH [Source:NCBI gene;Acc:402986]	cry-dash	protein_coding
ENSDARG00000002401	1420	1393	1418	1871	1833	1713	1592.44	0.229704	0.104344	0.0277063	0.13117	up	UDP-galactose-4-epimerase [Source:ZFIN;Acc:ZDB-GENE-060421-6479]	gale	protein_coding
ENSDARG00000002402	1606	1628	1762	1386	1572	1323	1544.24	-0.346414	0.114836	0.00255626	0.0207975	down	excision repair cross-complementation group 3 [Source:NCBI gene;Acc:324323]	ercc3	protein_coding
ENSDARG00000002403	7360	6735	9510	4274	4841	4620	6244.29	-0.896118	0.120959	1.27789e-13	1.5609e-11	down	nucleolar and spindle associated protein 1 [Source:NCBI gene;Acc:567446]	nusap1	protein_coding
ENSDARG00000002405	237	222	227	361	328	307	276.742	0.41056	0.156635	0.00876406	0.0553284	up	si:ch211-225b11.1 [Source:ZFIN;Acc:ZDB-GENE-060531-39]	si:ch211-225b11.1	protein_coding
ENSDARG00000002406	116	124	82	156	192	143	134.25	0.474278	0.245922	0.0537839	0.212204	up	zinc finger, MYND-type containing 10 [Source:NCBI gene;Acc:393368]	zmynd10	protein_coding
ENSDARG00000002411	170	138	112	206	277	157	174.763	0.476507	0.250825	0.0574649	0.221965	up	phosphodiesterase 4C, cAMP-specific b [Source:ZFIN;Acc:ZDB-GENE-030131-4075]	pde4cb	protein_coding
ENSDARG00000002445	951	880	793	1206	957	905	941.432	0.0920845	0.144696	0.524517	0.779751	up	PR domain containing 1a, with ZNF domain [Source:ZFIN;Acc:ZDB-GENE-030131-2193]	prdm1a	protein_coding
ENSDARG00000002463	582	641	591	858	726	613	662.635	0.144423	0.14801	0.329182	0.656118	up	Rho guanine nucleotide exchange factor (GEF) 37 [Source:ZFIN;Acc:ZDB-GENE-100514-3]	arhgef37	protein_coding
ENSDARG00000002467	448	437	446	502	527	503	473.852	0.0774659	0.132243	0.558021	0.800672	up	retinol dehydrogenase 14b [Source:ZFIN;Acc:ZDB-GENE-030131-6605]	rdh14b	protein_coding
ENSDARG00000002479	3262	3308	3841	2550	2627	2635	3038.97	-0.535944	0.0989357	6.05746e-08	2.2611e-06	down	excision repair cross-complementation group 6-like [Source:NCBI gene;Acc:100005291]	ercc6l	protein_coding
ENSDARG00000002483	58	64	60	34	66	41	54.058	-0.490923	0.339534	0.148213	0.417381	down	wingless-type MMTV integration site family, member 7Ab [Source:ZFIN;Acc:ZDB-GENE-100922-44]	wnt7ab	protein_coding
ENSDARG00000002487	1883	2410	2173	2121	2456	2100	2183.16	-0.0814992	0.136499	0.550463	0.796257	down	NOC3-like DNA replication regulator [Source:NCBI gene;Acc:321289]	noc3l	protein_coding
ENSDARG00000002494	505	434	512	513	500	473	486.479	-0.088963	0.129828	0.493194	0.779751	down	integrin, beta 6 [Source:ZFIN;Acc:ZDB-GENE-100812-2]	itgb6	protein_coding
ENSDARG00000002506	1946	1690	2503	2583	2453	2749	2291.38	0.227346	0.126204	0.0716375	0.259043	up	zgc:92818 [Source:NCBI gene;Acc:436785]	C7H16orf87	protein_coding
ENSDARG00000002507	829	734	787	1328	1543	1341	1076.03	0.718038	0.12438	7.79109e-09	3.63775e-07	up	integrin, alpha 10 [Source:ZFIN;Acc:ZDB-GENE-100922-54]	itga10	protein_coding
ENSDARG00000002508	1	0	2	2	1	5	1.77486	1.32722	1.69066	0.432436	0.746821	up	ankyrin repeat domain 33Ab [Source:ZFIN;Acc:ZDB-GENE-100729-1]	ankrd33ab	protein_coding
ENSDARG00000002509	47	29	50	144	113	113	80.2106	1.43375	0.278935	2.74601e-07	8.57331e-06	up	zgc:153911 [Source:ZFIN;Acc:ZDB-GENE-061013-174]	zgc:153911	protein_coding
ENSDARG00000002510	161	150	166	118	128	107	138.543	-0.558361	0.201033	0.00547851	0.0383173	down	diencephalon/mesencephalon homeobox 1b [Source:NCBI gene;Acc:550288]	dmbx1b	protein_coding
ENSDARG00000002523	3785	3937	4054	4576	4388	4348	4151.53	0.0506328	0.0938519	0.589544	0.82219	up	hydroxysteroid dehydrogenase like 2 [Source:NCBI gene;Acc:322347]	hsdl2	protein_coding
ENSDARG00000002533	37	44	26	49	47	42	40.6136	0.229581	0.364675	0.528991	0.77988	up	adenosine A2b receptor [Source:ZFIN;Acc:ZDB-GENE-060511-1]	adora2b	protein_coding
ENSDARG00000002536	2262	2563	2151	2957	2791	2619	2539.98	0.129729	0.124922	0.299046	0.623966	up	transmembrane 9 superfamily protein member 4 [Source:ZFIN;Acc:ZDB-GENE-040426-1575]	tm9sf4	protein_coding
ENSDARG00000002538	3185	3315	3730	3355	3283	3391	3360.2	-0.151583	0.0965251	0.116322	0.35868	down	SMU1 DNA replication regulator and spliceosomal factor a [Source:NCBI gene;Acc:393168]	smu1a	protein_coding
ENSDARG00000002546	582	478	784	693	618	766	646.111	0.0584568	0.161226	0.716922	0.894387	up	RUN domain containing 3Ab [Source:NCBI gene;Acc:393118]	rundc3ab	protein_coding
ENSDARG00000002549	450	549	591	571	562	558	543.343	-0.0349791	0.139371	0.80183	0.929301	down	eukaryotic translation initiation factor 3, subunit E, b [Source:NCBI gene;Acc:561049]	eif3eb	protein_coding
ENSDARG00000002552	2982	3156	3234	3485	3715	3506	3323.29	0.0668871	0.101929	0.511686	0.779751	up	MAPK activated protein kinase 2a [Source:ZFIN;Acc:ZDB-GENE-030131-5532]	mapkapk2a	protein_coding
ENSDARG00000002564	615	610	587	428	541	389	530.047	-0.542565	0.158431	0.00061568	0.00652689	down	synaptogyrin 1a [Source:ZFIN;Acc:ZDB-GENE-041010-169]	syngr1a	protein_coding
ENSDARG00000002571	602	611	395	492	459	392	493.871	-0.399714	0.195106	0.0404916	0.173542	down	tropomodulin 2 [Source:ZFIN;Acc:ZDB-GENE-040912-185]	tmod2	protein_coding
ENSDARG00000002576	9	2	5	5	9	6	5.93761	0.208331	0.905663	0.818067	0.934741	up	calcium binding protein 5a [Source:ZFIN;Acc:ZDB-GENE-040426-1655]	cabp5a	protein_coding
ENSDARG00000002582	943	726	1072	1285	1066	1236	1040.32	0.269731	0.136271	0.047774	0.195534	up	T-box transcription factor 15 [Source:ZFIN;Acc:ZDB-GENE-020529-1]	tbx15	protein_coding
ENSDARG00000002587	5213	4431	6327	3456	3694	4157	4545.72	-0.612907	0.127053	1.40684e-06	3.59073e-05	down	dihydropyrimidinase like 3 [Source:NCBI gene;Acc:553166]	dpysl3	protein_coding
ENSDARG00000002589	39974	30661	47101	25125	23967	30650	32909	-0.675739	0.140274	1.45523e-06	3.70732e-05	down	myosin light chain, phosphorylatable, fast skeletal muscle b [Source:ZFIN;Acc:ZDB-GENE-040912-115]	mylpfb	protein_coding
ENSDARG00000002591	5063	6531	6501	5377	5566	4840	5638.8	-0.323579	0.125983	0.010216	0.061786	down	RuvB-like AAA ATPase 1 [Source:NCBI gene;Acc:317679]	ruvbl1	protein_coding
ENSDARG00000002593	1259	1433	1295	636	942	775	1066.89	-0.885847	0.162538	5.03422e-08	1.90778e-06	down	solute carrier family 45 member 2 [Source:ZFIN;Acc:ZDB-GENE-050208-97]	slc45a2	protein_coding
ENSDARG00000002597	6	3	1	6	3	5	3.97148	0.339977	1.09641	0.756498	0.913077	up	poly(A) binding protein, cytoplasmic 1-like [Source:ZFIN;Acc:ZDB-GENE-030131-5836]	pabpc1l	protein_coding
ENSDARG00000002600	120	81	83	103	82	102	94.758	-0.113144	0.25962	0.662977	0.865336	down	proprotein convertase subtilisin/kexin type 1 [Source:ZFIN;Acc:ZDB-GENE-071009-1]	pcsk1	protein_coding
ENSDARG00000002601	263	260	305	314	380	289	299.158	0.126188	0.166147	0.447557	0.760396	up	iroquois homeobox 7 [Source:ZFIN;Acc:ZDB-GENE-020103-1]	irx7	protein_coding
ENSDARG00000002607	231	239	227	189	155	180	203.99	-0.540362	0.178402	0.00245449	0.020119	down	un-named sa1614 [Source:ZFIN;Acc:ZDB-GENE-120411-1]	unm_sa1614	protein_coding
ENSDARG00000002609	623	698	676	572	545	599	618.64	-0.345604	0.130967	0.00831852	0.0531418	down	ring finger protein 145a [Source:ZFIN;Acc:ZDB-GENE-111012-3]	rnf145a	protein_coding
ENSDARG00000002613	2147	2214	2436	1661	2020	2066	2089.72	-0.362752	0.125526	0.00385414	0.0290745	down	replication protein A3 [Source:ZFIN;Acc:ZDB-GENE-040426-977]	rpa3	protein_coding
ENSDARG00000002632	3703	3314	3133	4666	4253	4017	3812.4	0.219448	0.1167	0.0600468	0.228694	up	annexin A11b [Source:ZFIN;Acc:ZDB-GENE-030707-5]	anxa11b	protein_coding
ENSDARG00000002634	313	314	281	485	424	427	369.501	0.426602	0.15137	0.00482831	0.0347834	up	UDP-Gal:betaGlcNAc beta 1,4- galactosyltransferase, polypeptide 1 [Source:ZFIN;Acc:ZDB-GENE-050417-236]	b4galt1	protein_coding
ENSDARG00000002635	100	66	98	88	77	97	87.0403	-0.129894	0.258518	0.615347	0.838262	down	zgc:85722 [Source:ZFIN;Acc:ZDB-GENE-040516-7]	zgc:85722	protein_coding
ENSDARG00000002642	1155	1351	1201	1593	1474	1356	1345.02	0.1237	0.126543	0.328306	0.654637	up	SH3-domain GRB2-like 1b [Source:ZFIN;Acc:ZDB-GENE-031001-6]	sh3gl1b	protein_coding
ENSDARG00000002644	89	64	68	111	93	87	84.3802	0.268584	0.259785	0.301196	0.62636	up	regulator of G protein signaling 5a [Source:ZFIN;Acc:ZDB-GENE-030131-7570]	rgs5a	protein_coding
ENSDARG00000002656	282	270	308	296	268	315	288.165	-0.0916934	0.154187	0.552052	0.79666	down	syntaxin binding protein 5a (tomosyn) [Source:ZFIN;Acc:ZDB-GENE-041001-161]	stxbp5a	protein_coding
ENSDARG00000002659	9365	10285	11852	11414	11575	11796	10964.5	0.0215549	0.102731	0.833809	0.941444	up	microtubule-associated protein, RP/EB family, member 1b [Source:ZFIN;Acc:ZDB-GENE-040426-2256]	mapre1b	protein_coding
ENSDARG00000002663	471	496	480	713	638	648	567.889	0.337951	0.128624	0.00860298	0.0546059	up	optineurin [Source:NCBI gene;Acc:336159]	optn	protein_coding
ENSDARG00000002666	245	260	369	245	302	326	289.2	-0.114709	0.190175	0.546391	0.793206	down	potassium inwardly rectifying channel subfamily J member 1b [Source:ZFIN;Acc:ZDB-GENE-070620-9]	kcnj1b	protein_coding
ENSDARG00000002670	925	779	1062	883	952	1057	936.21	-0.0524113	0.133971	0.695638	0.882854	down	zgc:113944 [Source:ZFIN;Acc:ZDB-GENE-050913-155]	ATG14	protein_coding
ENSDARG00000002682	292	262	408	307	336	330	319.765	-0.0973223	0.171588	0.570589	0.808203	down	tubulin folding cofactor E-like a [Source:ZFIN;Acc:ZDB-GENE-040426-1719]	tbcela	protein_coding
ENSDARG00000002685	4	2	2	2	5	4	3.14816	0.339173	1.18256	0.774256	0.921412	up	family with sequence similarity 113 [Source:ZFIN;Acc:ZDB-GENE-041212-23]	fam113	protein_coding
ENSDARG00000002690	690	649	776	832	803	916	770.326	0.149114	0.121863	0.221095	0.529153	up	RAB interacting factor [Source:ZFIN;Acc:ZDB-GENE-040718-216]	rabif	protein_coding
ENSDARG00000002696	13	11	16	13	15	22	14.8464	0.207276	0.562015	0.71227	0.892041	up	guanine nucleotide binding protein (G protein), beta polypeptide 3b [Source:ZFIN;Acc:ZDB-GENE-040426-2280]	gnb3b	protein_coding
ENSDARG00000002701	19	15	5	36	30	15	19.6621	0.904472	0.585205	0.12221	0.369404	up	RAS-like, family 12 [Source:NCBI gene;Acc:393366]	rasl12	protein_coding
ENSDARG00000002707	27	23	27	23	25	23	24.5827	-0.239628	0.427589	0.575195	0.811818	down	hairy-related 11 [Source:ZFIN;Acc:ZDB-GENE-040824-4]	her11	protein_coding
ENSDARG00000002710	28152	31094	32275	21132	25402	18601	26188.2	-0.615229	0.128366	1.64495e-06	4.11404e-05	down	nucleolin [Source:ZFIN;Acc:ZDB-GENE-030131-6986]	ncl	protein_coding
ENSDARG00000002720	1346	1634	1591	1489	1751	1461	1539.09	-0.0851066	0.133069	0.522455	0.779751	down	UTP15 small subunit processome component [Source:NCBI gene;Acc:325106]	utp15	protein_coding
ENSDARG00000002722	0	0	0	1	5	8	2.25062	6.8775	2.97487	0.0207851	0.105785	up	ankyrin repeat domain 2 (stretch responsive muscle) [Source:ZFIN;Acc:ZDB-GENE-090313-383]	ankrd2	protein_coding
ENSDARG00000002728	0	1	0	1	0	0	0.336432	-0.219132	4.0497	0.956847	0.991151	down	KISS1 receptor a [Source:ZFIN;Acc:ZDB-GENE-070912-521]	kiss1ra	protein_coding
ENSDARG00000002731	1522	1784	1400	2279	2226	1748	1810.51	0.274879	0.149984	0.0668437	0.246617	up	syndecan 2 [Source:ZFIN;Acc:ZDB-GENE-021206-3]	sdc2	protein_coding
ENSDARG00000002732	47	69	48	17	22	39	41.0723	-1.20105	0.409567	0.00336269	0.0259685	down	spondin 2b, extracellular matrix protein [Source:ZFIN;Acc:ZDB-GENE-990415-161]	spon2b	protein_coding
ENSDARG00000002745	5584	5379	6861	4681	4309	4944	5284.91	-0.474706	0.106749	8.71073e-06	0.000171217	down	L-threonine dehydrogenase [Source:ZFIN;Acc:ZDB-GENE-040426-2379]	tdh	protein_coding
ENSDARG00000002748	551	481	682	458	592	471	536.778	-0.287605	0.158555	0.0696922	0.254082	down	sema domain, transmembrane domain (TM), and cytoplasmic domain, (semaphorin) 6D [Source:ZFIN;Acc:ZDB-GENE-040426-1933]	sema6d	protein_coding
ENSDARG00000002750	828	744	924	457	517	512	666.925	-0.867592	0.129626	2.18606e-11	1.76961e-09	down	PHD finger protein 20, a [Source:ZFIN;Acc:ZDB-GENE-070912-270]	phf20a	protein_coding
ENSDARG00000002754	273	356	348	501	449	459	392.723	0.400964	0.155276	0.00981527	0.0600124	up	programmed cell death 2-like [Source:ZFIN;Acc:ZDB-GENE-040426-967]	pdcd2l	protein_coding
ENSDARG00000002758	888	688	1359	1702	1108	1641	1206.57	0.490287	0.197934	0.0132483	0.0756439	up	death effector domain-containing 1 [Source:ZFIN;Acc:ZDB-GENE-000616-2]	dedd1	protein_coding
ENSDARG00000002760	3	1	4	5	10	2	4.05984	0.983384	1.12413	0.381684	0.70165	up	growth differentiation factor 5 [Source:ZFIN;Acc:ZDB-GENE-990415-39]	gdf5	protein_coding
ENSDARG00000002764	42	16	32	58	28	43	35.8246	0.396385	0.433061	0.360029	0.686246	up	myo-inositol oxygenase [Source:NCBI gene;Acc:571850]	miox	protein_coding
ENSDARG00000002768	90054	71080	105164	54236	51873	71001	73960.6	-0.702321	0.145988	1.50323e-06	3.81892e-05	down	parvalbumin 2 [Source:NCBI gene;Acc:58028]	pvalb2	protein_coding
ENSDARG00000002771	53	47	78	72	70	91	67.5517	0.275291	0.292271	0.346243	0.674466	up	si:ch211-48m9.1 [Source:ZFIN;Acc:ZDB-GENE-060531-64]	si:ch211-48m9.1	protein_coding
ENSDARG00000002779	79	49	75	88	63	76	70.8824	0.0397145	0.285601	0.889406	0.967152	up	pancreatic and duodenal homeobox 1 [Source:ZFIN;Acc:ZDB-GENE-990415-122]	pdx1	protein_coding
ENSDARG00000002787	5400	5091	6920	4294	4391	4604	5108.6	-0.506516	0.112291	6.46044e-06	0.000132111	down	TLE family member 3, transcriptional corepressor a [Source:NCBI gene;Acc:30206]	tle3a	protein_coding
ENSDARG00000002790	11194	10463	12042	13517	12634	13614	12134.7	0.115668	0.0884098	0.190768	0.486293	up	adaptor related protein complex 2 subunit mu 1a [Source:NCBI gene;Acc:321051]	ap2m1a	protein_coding
ENSDARG00000002791	11140	11458	11237	13775	12756	11318	11865.2	0.0324965	0.10472	0.75632	0.912942	up	ATPase Na+/K+ transporting subunit alpha 1a, tandem duplicate 1 [Source:ZFIN;Acc:ZDB-GENE-001212-1]	atp1a1a.1	protein_coding
ENSDARG00000002792	2884	2827	3064	3437	3248	3176	3082.51	0.0430538	0.0918902	0.639402	0.852401	up	archain 1a [Source:ZFIN;Acc:ZDB-GENE-021031-2]	arcn1a	protein_coding
ENSDARG00000002795	3389	3163	3916	2663	2700	2805	3103.4	-0.477977	0.10025	1.86186e-06	4.57703e-05	down	myeloid ecotropic viral integration site 3 [Source:ZFIN;Acc:ZDB-GENE-010406-2]	meis3	protein_coding
ENSDARG00000002797	0	0	0	1	1	1	0.476228	4.63941	3.73921	0.214699	0.520363	up		BX908804.1	protein_coding
ENSDARG00000002798	458	421	433	546	512	490	472.808	0.111706	0.13258	0.399476	0.714103	up	component of oligomeric golgi complex 8 [Source:ZFIN;Acc:ZDB-GENE-050320-74]	cog8	protein_coding
ENSDARG00000002816	31	34	19	22	38	14	26.483	-0.319748	0.49282	0.516459	0.779751	down	Ras protein-specific guanine nucleotide-releasing factor 2b [Source:NCBI gene;Acc:553520]	rasgrf2b	protein_coding
ENSDARG00000002826	893	911	1312	796	773	863	921.821	-0.472622	0.143922	0.00102392	0.00999122	down	centrosomal protein 57, like 1 [Source:ZFIN;Acc:ZDB-GENE-040808-27]	cep57l1	protein_coding
ENSDARG00000002830	1010	1092	1162	963	1112	801	1021.3	-0.30713	0.140352	0.0286485	0.134313	down	tRNA methyltransferase 2 homolog A [Source:ZFIN;Acc:ZDB-GENE-030131-6876]	trmt2a	protein_coding
ENSDARG00000002831	580	742	573	737	885	674	694.71	0.144699	0.168951	0.391744	0.707913	up	collagen, type IV, alpha 4 [Source:ZFIN;Acc:ZDB-GENE-101001-1]	col4a4	protein_coding
ENSDARG00000002840	1075	1117	1206	1045	992	1107	1087	-0.236136	0.11267	0.0360992	0.159694	down	si:dkey-28b4.8 [Source:ZFIN;Acc:ZDB-GENE-090501-2]	si:dkey-28b4.8	protein_coding
ENSDARG00000002847	128	155	113	91	115	70	112.868	-0.654416	0.262355	0.0126172	0.0726531	down	fibronectin type III domain containing 1 [Source:ZFIN;Acc:ZDB-GENE-041210-332]	fndc1	protein_coding
ENSDARG00000002872	439	353	593	593	530	566	505.431	0.172166	0.161327	0.285888	0.610509	up	zgc:113210 [Source:ZFIN;Acc:ZDB-GENE-050320-83]	zgc:113210	protein_coding
ENSDARG00000002877	1378	1584	1669	1371	1339	1362	1447.68	-0.310237	0.113204	0.00613417	0.0417948	down	RALBP1 associated Eps domain containing 1 [Source:ZFIN;Acc:ZDB-GENE-030131-9536]	reps1	protein_coding
ENSDARG00000002880	502	471	464	501	440	439	467.918	-0.186992	0.136785	0.171609	0.456778	down	VPS50 EARP/GARPII complex subunit [Source:ZFIN;Acc:ZDB-GENE-060503-325]	vps50	protein_coding
ENSDARG00000002894	928	982	1087	934	1034	1101	1006.06	-0.0872257	0.124995	0.48528	0.779751	down	apoptosis, caspase activation inhibitor [Source:ZFIN;Acc:ZDB-GENE-041001-171]	aven	protein_coding
ENSDARG00000002897	601	534	725	807	652	814	680.827	0.169519	0.139422	0.224034	0.533021	up	si:ch211-160o17.2 [Source:ZFIN;Acc:ZDB-GENE-141219-3]	si:ch211-160o17.2	protein_coding
ENSDARG00000002909	1609	1312	1359	2232	1806	1749	1658	0.305355	0.131199	0.0199434	0.102538	up	tight junction protein 3 [Source:ZFIN;Acc:ZDB-GENE-030828-10]	tjp3	protein_coding
ENSDARG00000002912	1241	1398	1296	2356	2124	2466	1785.2	0.69126	0.120513	9.69521e-09	4.40649e-07	up	adiponectin receptor 1a [Source:ZFIN;Acc:ZDB-GENE-040718-169]	adipor1a	protein_coding
ENSDARG00000002916	923	900	770	1094	922	900	912.802	0.0359367	0.140199	0.797699	0.928325	up	SEC31 homolog B, COPII coat complex component [Source:ZFIN;Acc:ZDB-GENE-060418-2]	sec31b	protein_coding
ENSDARG00000002917	24	23	33	22	27	31	26.4926	-0.114964	0.424555	0.786556	0.925966	down	glutaminase 2b (liver, mitochondrial) [Source:ZFIN;Acc:ZDB-GENE-050208-408]	gls2b	protein_coding
ENSDARG00000002933	596	483	633	528	537	503	544.099	-0.247097	0.132753	0.0626979	0.235805	down	gastrulation brain homeobox 2 [Source:ZFIN;Acc:ZDB-GENE-020509-2]	gbx2	protein_coding
ENSDARG00000002937	3795	3627	4451	5700	5631	5995	4799.95	0.424917	0.0979231	1.42941e-05	0.000260953	up	Meis homeobox 1 a [Source:ZFIN;Acc:ZDB-GENE-020122-3]	meis1a	protein_coding
ENSDARG00000002945	115	110	106	112	112	111	110.593	-0.109653	0.218819	0.616291	0.83891	down	biglycan b [Source:ZFIN;Acc:ZDB-GENE-040426-21]	bgnb	protein_coding
ENSDARG00000002947	213	298	217	361	354	267	282.554	0.29583	0.202194	0.14344	0.40882	up	ATP-binding cassette, sub-family D (ALD), member 3b [Source:ZFIN;Acc:ZDB-GENE-050517-29]	abcd3b	protein_coding
ENSDARG00000002949	3774	4109	4346	4066	4212	4250	4105.93	-0.08912	0.101552	0.38017	0.701496	down	protein phosphatase 6, catalytic subunit [Source:ZFIN;Acc:ZDB-GENE-040426-949]	ppp6c	protein_coding
ENSDARG00000002952	4518	5160	5110	4758	5214	4923	4928.58	-0.115069	0.110466	0.297565	0.622405	down	smoothened, frizzled class receptor [Source:ZFIN;Acc:ZDB-GENE-980526-89]	smo	protein_coding
ENSDARG00000002956	35	37	28	91	60	54	49.7948	0.898211	0.344665	0.00915948	0.0570611	up	si:dkey-32n7.4 [Source:ZFIN;Acc:ZDB-GENE-110411-175]	si:dkey-32n7.4	protein_coding
ENSDARG00000002967	818	713	999	1012	916	955	892.776	0.0697145	0.124765	0.576322	0.812655	up	pdgfa associated protein 1b [Source:ZFIN;Acc:ZDB-GENE-040426-942]	pdap1b	protein_coding
ENSDARG00000002968	68	29	26	91	51	26	47.8048	0.305366	0.472537	0.518132	0.779751	up	apobec1 complementation factor [Source:ZFIN;Acc:ZDB-GENE-060824-3]	a1cf	protein_coding
ENSDARG00000002970	5026	4716	6098	3410	4104	3721	4516.63	-0.612641	0.118106	2.13455e-07	6.89533e-06	down	SS18 subunit of BAF chromatin remodeling complex [Source:ZFIN;Acc:ZDB-GENE-030131-4867]	ss18	protein_coding
ENSDARG00000002971	1673	1625	2079	1930	1786	1793	1800.81	-0.0855343	0.107178	0.424837	0.739344	down	polyhomeotic homolog 1 [Source:ZFIN;Acc:ZDB-GENE-081022-39]	phc1	protein_coding
ENSDARG00000002986	8	10	7	11	10	6	8.63311	-0.0253076	0.723513	0.972097	0.992742	down	guanine deaminase [Source:ZFIN;Acc:ZDB-GENE-050522-434]	gda	protein_coding
ENSDARG00000002988	4834	3851	5124	4963	4370	5818	4786.64	0.0150393	0.131235	0.908764	0.975468	up	troponin T2d, cardiac [Source:ZFIN;Acc:ZDB-GENE-050626-97]	tnnt2d	protein_coding
ENSDARG00000002991	1371	1566	1867	1496	1539	1682	1578.41	-0.145957	0.126913	0.250121	0.564864	down	centrosomal protein 135 [Source:NCBI gene;Acc:553303]	cep135	protein_coding
ENSDARG00000002994	803	816	823	976	979	973	887.927	0.135824	0.113896	0.233055	0.544732	up	inositol-trisphosphate 3-kinase Ca [Source:ZFIN;Acc:ZDB-GENE-030131-6009]	itpkca	protein_coding
ENSDARG00000003008	994	942	1043	977	977	946	975.537	-0.162823	0.107653	0.130412	0.385557	down	protein kinase C, epsilon a [Source:ZFIN;Acc:ZDB-GENE-030131-8191]	prkcea	protein_coding
ENSDARG00000003017	1169	1228	1448	1724	1678	1788	1487.82	0.311337	0.110048	0.00466777	0.0338766	up	ubiquitin conjugating enzyme E2 A, like [Source:ZFIN;Acc:ZDB-GENE-030131-4195]	ube2al	protein_coding
ENSDARG00000003020	149	177	210	158	156	176	170.321	-0.249983	0.196413	0.20311	0.504727	down	leucine rich repeat containing 4.2 [Source:ZFIN;Acc:ZDB-GENE-030131-7997]	lrrc4.2	protein_coding
ENSDARG00000003021	1121	1019	1451	1123	1230	1297	1197.93	-0.0913747	0.133518	0.493745	0.779751	down	histone deacetylase 8 [Source:NCBI gene;Acc:406740]	hdac8	protein_coding
ENSDARG00000003022	282	252	261	393	314	297	296.657	0.207629	0.163828	0.205026	0.507483	up	LIM domain kinase 1b [Source:ZFIN;Acc:ZDB-GENE-110411-106]	limk1b	protein_coding
ENSDARG00000003027	249	258	335	330	302	332	298.039	0.0754135	0.159076	0.635448	0.849837	up	sodium channel modifier 1 [Source:NCBI gene;Acc:321696]	scnm1	protein_coding
ENSDARG00000003032	14080	13983	17768	14761	14918	16209	15190.4	-0.116609	0.106421	0.273199	0.59497	down	eukaryotic translation initiation factor 4A1B [Source:ZFIN;Acc:ZDB-GENE-040120-6]	eif4a1b	protein_coding
ENSDARG00000003035	7847	9025	8368	10149	9353	8552	8827.05	0.0221081	0.112514	0.844226	0.946255	up	heat shock protein 9 [Source:ZFIN;Acc:ZDB-GENE-030828-12]	hspa9	protein_coding
ENSDARG00000003041	211	189	134	224	221	207	196.626	0.152965	0.214838	0.476465	0.779751	up	E3 ubiquitin-protein ligase pellino homolog 2-like [Source:NCBI gene;Acc:100334245]	CABZ01111496.1	protein_coding
ENSDARG00000003046	293	279	270	285	192	263	263.226	-0.316549	0.182951	0.0835877	0.287678	down	sorbin and SH3 domain containing 2a [Source:ZFIN;Acc:ZDB-GENE-070308-2]	sorbs2a	protein_coding
ENSDARG00000003054	3	3	1	5	13	7	5.22862	1.70478	1.01823	0.0940798	0.312431	up	tachykinin receptor 3-like [Source:ZFIN;Acc:ZDB-GENE-061207-19]	tacr3l	protein_coding
ENSDARG00000003058	1228	1284	1359	1364	1548	1419	1358.1	0.038495	0.114812	0.737408	0.903508	up	FGFR1 oncogene partner [Source:ZFIN;Acc:ZDB-GENE-090417-1]	fgfr1op	protein_coding
ENSDARG00000003061	3019	2848	3489	3116	3138	3521	3167.57	-0.056582	0.107464	0.598527	0.827783	down	CD276 molecule [Source:ZFIN;Acc:ZDB-GENE-070112-452]	cd276	protein_coding
ENSDARG00000003068	1103	1234	1036	1252	1378	1154	1187.29	0.0349685	0.138192	0.800234	0.928737	up	golgi reassembly stacking protein 1a [Source:ZFIN;Acc:ZDB-GENE-030826-23]	gorasp1a	protein_coding
ENSDARG00000003069	240	348	293	181	197	186	242.716	-0.772761	0.194133	6.87469e-05	0.00100587	down	BTB (POZ) domain containing 7 [Source:ZFIN;Acc:ZDB-GENE-030131-4477]	btbd7	protein_coding
ENSDARG00000003077	142	93	227	80	47	64	108.875	-1.38279	0.305181	5.86886e-06	0.000122047	down	glutathione peroxidase 9 [Source:ZFIN;Acc:ZDB-GENE-130603-13]	gpx9	protein_coding
ENSDARG00000003081	29573	24798	37851	32277	25499	31564	30011	-0.162119	0.132762	0.222039	0.530493	down	myosin binding protein Hb [Source:ZFIN;Acc:ZDB-GENE-030131-9794]	mybphb	protein_coding
ENSDARG00000003084	63	66	75	56	65	42	61.1138	-0.44713	0.295791	0.130625	0.385797	down	spire-type actin nucleation factor 2 [Source:NCBI gene;Acc:492470]	spire2	protein_coding
ENSDARG00000003085	228	196	211	304	249	276	241.322	0.257877	0.167081	0.122728	0.370391	up	STAM binding protein-like 1 [Source:ZFIN;Acc:ZDB-GENE-100215-4]	stambpl1	protein_coding
ENSDARG00000003087	573	534	592	666	732	658	620.396	0.151854	0.125328	0.225645	0.535182	up	UBX domain protein 6 [Source:ZFIN;Acc:ZDB-GENE-030131-5680]	ubxn6	protein_coding
ENSDARG00000003090	0	0	1	0	0	0	0.162417	-3.2347	4.79573	0.499997	0.779751	down	odorant receptor, family C, subfamily 103, member 4 [Source:ZFIN;Acc:ZDB-GENE-000329-12]	or103-4	protein_coding
ENSDARG00000003091	747	746	500	994	914	725	765.156	0.261764	0.187521	0.162738	0.442128	up	occludin b [Source:ZFIN;Acc:ZDB-GENE-041212-43]	oclnb	protein_coding
ENSDARG00000003098	9463	8512	11511	10613	9086	10698	9900.63	-0.0750246	0.111769	0.502063	0.779751	down	lysine (K)-specific demethylase 5Bb [Source:NCBI gene;Acc:415256]	kdm5bb	protein_coding
ENSDARG00000003109	945	1061	1092	1761	1537	1836	1351.04	0.602979	0.12082	6.0158e-07	1.72716e-05	up	regulator of calcineurin 1a [Source:ZFIN;Acc:ZDB-GENE-040801-135]	rcan1a	protein_coding
ENSDARG00000003113	114	84	86	53	53	54	74.6423	-0.954449	0.274354	0.000503492	0.00548627	down	adenosine deaminase [Source:NCBI gene;Acc:436919]	ada	protein_coding
ENSDARG00000003127	3302	3866	4073	3833	4258	4063	3876.14	-0.0105183	0.115481	0.927427	0.982436	down	Danio rerio zgc:123105 (zgc:123105), transcript variant 2, mRNA. [Source:RefSeq mRNA;Acc:NM_001365567]	zgc:123105	protein_coding
ENSDARG00000003132	1	1	2	1	2	2	1.48116	0.21715	1.65376	0.895532	0.969813	up	APAF1 interacting protein [Source:NCBI gene;Acc:447941]	apip	polymorphic_pseudogene
ENSDARG00000003142	423	385	421	437	400	393	407.707	-0.124391	0.135104	0.357204	0.683124	down	dachshund c [Source:ZFIN;Acc:ZDB-GENE-020402-5]	dachc	protein_coding
ENSDARG00000003144	69	100	97	102	119	87	94.985	0.0858702	0.258452	0.739702	0.904293	up	peroxisomal membrane protein 2 [Source:ZFIN;Acc:ZDB-GENE-040912-184]	pxmp2	protein_coding
ENSDARG00000003146	49	29	23	20	9	24	25.9946	-1.06514	0.504296	0.0346754	0.154697	down	si:dkey-27m7.4 [Source:ZFIN;Acc:ZDB-GENE-090313-297]	si:dkey-27m7.4	protein_coding
ENSDARG00000003151	10348	11035	12578	12755	12247	13136	11921.9	0.0449665	0.0975779	0.644923	0.855261	up	S-phase kinase-associated protein 1 [Source:ZFIN;Acc:ZDB-GENE-040426-1707]	skp1	protein_coding
ENSDARG00000003153	3711	4223	4602	3659	4185	4029	4054.79	-0.200148	0.116423	0.0855872	0.29248	down	nudix hydrolase 21 [Source:NCBI gene;Acc:394092]	nudt21	protein_coding
ENSDARG00000003157	342	323	412	411	415	463	390.478	0.139943	0.146008	0.337831	0.666142	up	nuclear factor of kappa light polypeptide gene enhancer in B-cells inhibitor-like 1 [Source:ZFIN;Acc:ZDB-GENE-040116-7]	nfkbil1	protein_coding
ENSDARG00000003165	5308	4445	5656	4610	5330	4787	4998.62	-0.184223	0.112164	0.100499	0.326496	down	nuclear receptor subfamily 2, group F, member 6b [Source:ZFIN;Acc:ZDB-GENE-040426-2351]	nr2f6b	protein_coding
ENSDARG00000003167	931	967	965	1031	1133	1102	1015.05	0.0647994	0.118695	0.585111	0.819099	up	MTOR associated protein, LST8 homolog (S. cerevisiae) [Source:NCBI gene;Acc:792689]	mlst8	protein_coding
ENSDARG00000003169	4205	3700	4633	3502	3369	4056	3899.21	-0.317985	0.114061	0.00530599	0.0374457	down	membrane associated guanylate kinase, WW and PDZ domain containing 1b [Source:ZFIN;Acc:ZDB-GENE-030131-5110]	magi1b	protein_coding
ENSDARG00000003175	813	861	853	1030	1127	958	932.51	0.175523	0.123613	0.155624	0.428848	up	syntaxin 5A, like [Source:ZFIN;Acc:ZDB-GENE-030131-1825]	stx5al	protein_coding
ENSDARG00000003181	107	39	79	84	46	46	66.4006	-0.478234	0.371961	0.198545	0.499048	down	sulfotransferase family 1, cytosolic sulfotransferase 4 [Source:ZFIN;Acc:ZDB-GENE-040426-2054]	sult1st4	protein_coding
ENSDARG00000003189	11656	12106	12495	14122	11691	12720	12386	-0.0399589	0.0993776	0.687616	0.878081	down	proteasome 26S subunit, non-ATPase 1 [Source:ZFIN;Acc:ZDB-GENE-040426-810]	psmd1	protein_coding
ENSDARG00000003193	438	412	442	528	502	497	465.881	0.115735	0.128783	0.368822	0.689657	up	Ras association domain family member 7b [Source:ZFIN;Acc:ZDB-GENE-030429-1]	rassf7b	protein_coding
ENSDARG00000003197	359	349	388	512	489	549	435.628	0.376621	0.135516	0.00544978	0.0381593	up	WD repeat domain 21 [Source:ZFIN;Acc:ZDB-GENE-040109-2]	wdr21	protein_coding
ENSDARG00000003200	2221	2157	2852	1287	1518	1477	1926.36	-0.871834	0.126626	5.77439e-12	5.3557e-10	down	forkhead box M1 [Source:ZFIN;Acc:ZDB-GENE-040426-1275]	foxm1	protein_coding
ENSDARG00000003203	7	1	3	8	8	8	5.70296	1.00589	0.942991	0.286106	0.610572	up	Rh family, C glycoprotein a [Source:ZFIN;Acc:ZDB-GENE-070424-81]	rhcga	protein_coding
ENSDARG00000003205	1087	924	1203	1412	1126	1188	1144.39	0.0905617	0.122595	0.460087	0.771089	up	N-glycanase 1 [Source:NCBI gene;Acc:553627]	ngly1	protein_coding
ENSDARG00000003206	488	387	527	576	535	591	511.716	0.160174	0.138706	0.248184	0.562483	up	coiled-coil-helix-coiled-coil-helix domain containing 6a [Source:NCBI gene;Acc:449542]	chchd6a	protein_coding
ENSDARG00000003207	240	88	251	301	208	297	226.492	0.368845	0.286935	0.198629	0.499146	up	mitochondrial transcription termination factor 3 [Source:ZFIN;Acc:ZDB-GENE-040718-359]	mterf3	protein_coding
ENSDARG00000003208	413	422	532	595	625	661	534.546	0.341575	0.13804	0.013344	0.0760321	up	protein O-mannose kinase [Source:NCBI gene;Acc:492773]	pomk	protein_coding
ENSDARG00000003210	23	21	27	13	10	18	18.7566	-0.911959	0.507602	0.0723988	0.260989	down	anoctamin 2a [Source:ZFIN;Acc:ZDB-GENE-091204-400]	ano2a	protein_coding
ENSDARG00000003213	5628	5398	6214	6453	5612	5602	5779.5	-0.08943	0.0933563	0.338092	0.666464	down	N(alpha)-acetyltransferase 15, NatA auxiliary subunit a [Source:ZFIN;Acc:ZDB-GENE-030131-2392]	naa15a	protein_coding
ENSDARG00000003216	5314	4882	4666	6187	6246	5710	5457.67	0.159015	0.110095	0.148643	0.417938	up	annexin A2a [Source:ZFIN;Acc:ZDB-GENE-030131-4282]	anxa2a	protein_coding
ENSDARG00000003217	1154	1300	1230	1435	1386	1156	1269.5	-0.0190545	0.126962	0.880701	0.963181	down	URB2 ribosome biogenesis homolog [Source:ZFIN;Acc:ZDB-GENE-030131-2621]	urb2	protein_coding
ENSDARG00000003219	448	422	323	572	574	475	464.948	0.307749	0.174084	0.0770913	0.272737	up	bridging integrator 2a [Source:ZFIN;Acc:ZDB-GENE-041114-126]	bin2a	protein_coding
ENSDARG00000003229	2	2	1	14	11	14	7.06096	2.83098	0.957893	0.0031224	0.0244511	up	growth differentiation factor 9 [Source:ZFIN;Acc:ZDB-GENE-050221-7]	gdf9	protein_coding
ENSDARG00000003235	2035	2029	2343	1831	1879	1818	1984.6	-0.335108	0.0996905	0.000775238	0.00788523	down	nucleoporin 88 [Source:ZFIN;Acc:ZDB-GENE-050522-297]	nup88	protein_coding
ENSDARG00000003244	602	315	710	879	472	560	579.593	0.116278	0.242354	0.631379	0.847445	up	guanylate binding protein 3 [Source:ZFIN;Acc:ZDB-GENE-070912-176]	gbp3	protein_coding
ENSDARG00000003250	40	39	33	62	55	63	48.0364	0.554893	0.321443	0.0843016	0.289625	up	phosphatidylinositol-4,5-bisphosphate 3-kinase, catalytic subunit delta [Source:ZFIN;Acc:ZDB-GENE-040426-1128]	pik3cd	protein_coding
ENSDARG00000003251	465	539	368	403	428	364	429.197	-0.335665	0.183561	0.0674548	0.248302	down	zinc finger and BTB domain containing 22b [Source:ZFIN;Acc:ZDB-GENE-010110-4]	zbtb22b	protein_coding
ENSDARG00000003257	201	251	275	289	281	318	266.684	0.166074	0.172238	0.334941	0.663072	up	zgc:101559 [Source:ZFIN;Acc:ZDB-GENE-041114-122]	zgc:101559	protein_coding
ENSDARG00000003259	6	8	7	10	7	10	7.92617	0.233013	0.743842	0.754086	0.911822	up	lysyl oxidase a [Source:ZFIN;Acc:ZDB-GENE-040426-2398]	loxa	protein_coding
ENSDARG00000003269	2070	1795	2237	2601	2427	2528	2251.95	0.186793	0.100343	0.062666	0.235782	up	chloride channel 3 [Source:ZFIN;Acc:ZDB-GENE-030131-1699]	clcn3	protein_coding
ENSDARG00000003270	723	727	783	1056	976	1040	873.803	0.335275	0.11168	0.00268128	0.0216345	up	deoxyhypusine synthase [Source:ZFIN;Acc:ZDB-GENE-040426-2001]	dhps	protein_coding
ENSDARG00000003281	640	655	784	945	973	962	816.178	0.349171	0.118563	0.00322935	0.0250946	up	phosphoinositide-3-kinase interacting protein 1 [Source:NCBI gene;Acc:386643]	pik3ip1	protein_coding
ENSDARG00000003287	1490	1631	1716	1526	1680	1470	1579.69	-0.173085	0.11474	0.131428	0.3875	down	WD repeat domain 12 [Source:NCBI gene;Acc:321652]	wdr12	protein_coding
ENSDARG00000003290	119	118	128	76	82	79	100.795	-0.746639	0.227204	0.00101547	0.00992646	down	DAB adaptor protein 1b [Source:ZFIN;Acc:ZDB-GENE-060421-7958]	dab1b	protein_coding
ENSDARG00000003293	1091	900	833	787	837	658	852.467	-0.437516	0.153444	0.00435413	0.0320682	down	SRY-box transcription factor 9a [Source:ZFIN;Acc:ZDB-GENE-001103-1]	sox9a	protein_coding
ENSDARG00000003303	0	1	0	1	3	1	0.981466	2.16952	2.39489	0.364989	0.687206	up	stanniocalcin 1 [Source:ZFIN;Acc:ZDB-GENE-060825-79]	stc1	protein_coding
ENSDARG00000003307	1035	1088	1301	1397	1315	1436	1249.38	0.155426	0.114151	0.173332	0.459661	up	syntaxin 16 [Source:ZFIN;Acc:ZDB-GENE-060810-113]	stx16	protein_coding
ENSDARG00000003308	4536	4534	5538	5856	5457	5834	5241.69	0.110133	0.0979708	0.260954	0.579589	up	ER membrane protein complex subunit 2 [Source:NCBI gene;Acc:407073]	emc2	protein_coding
ENSDARG00000003311	738	644	862	610	669	629	689.744	-0.352167	0.129695	0.00662078	0.0443889	down	pantothenate kinase 2 [Source:ZFIN;Acc:ZDB-GENE-070112-1952]	pank2	protein_coding
ENSDARG00000003313	237	218	188	327	293	308	258.971	0.39845	0.17363	0.0217432	0.109179	up	eps8 like 1b [Source:ZFIN;Acc:ZDB-GENE-050506-143]	eps8l1b	protein_coding
ENSDARG00000003320	1072	1094	1224	1416	1215	1327	1213.65	0.098769	0.109182	0.365665	0.687671	up	family with sequence similarity 91 member A1 [Source:NCBI gene;Acc:393413]	fam91a1	protein_coding
ENSDARG00000003326	1	2	8	4	5	3	3.74441	0.0361575	1.14358	0.974777	0.993259	up	calcium channel, voltage-dependent, gamma subunit 5a [Source:ZFIN;Acc:ZDB-GENE-120104-4]	cacng5a	protein_coding
ENSDARG00000003328	825	1071	1027	572	765	643	821.692	-0.686019	0.159851	1.77379e-05	0.000313468	down	SMC5-SMC6 complex localization factor 2 [Source:ZFIN;Acc:ZDB-GENE-081107-61]	slf2	protein_coding
ENSDARG00000003344	34	26	35	41	32	30	32.6772	-0.00715025	0.38042	0.985004	0.995307	down	transient receptor potential cation channel subfamily C member 2b [Source:ZFIN;Acc:ZDB-GENE-050712-3]	trpc2b	protein_coding
ENSDARG00000003373	1082	1001	1287	1506	1413	1690	1312.95	0.332559	0.121754	0.00630645	0.0426894	up	COMM domain containing 2 [Source:ZFIN;Acc:ZDB-GENE-040718-118]	commd2	protein_coding
ENSDARG00000003375	721	625	672	1091	1060	1042	856.024	0.536526	0.116937	4.47208e-06	9.70346e-05	up	guanine nucleotide binding protein (G protein), gamma 12a [Source:ZFIN;Acc:ZDB-GENE-040426-2555]	gng12a	protein_coding
ENSDARG00000003381	141	92	128	147	95	118	119.185	-0.128368	0.243032	0.597365	0.826942	down	si:ch211-266g18.6 [Source:ZFIN;Acc:ZDB-GENE-131121-599]	si:ch211-266g18.6	protein_coding
ENSDARG00000003382	1200	1191	1417	1089	1127	1173	1195.81	-0.288955	0.111734	0.00970674	0.0595	down	CWC25 spliceosome associated protein homolog [Source:ZFIN;Acc:ZDB-GENE-040426-2817]	cwc25	protein_coding
ENSDARG00000003383	438	337	450	478	464	462	434.015	0.0762908	0.142353	0.592009	0.823673	up	ankyrin repeat and SOCS box containing 8 [Source:ZFIN;Acc:ZDB-GENE-030131-5411]	asb8	protein_coding
ENSDARG00000003395	752	860	861	1070	1200	1082	960.892	0.31378	0.126151	0.0128705	0.0739651	up	collagen, type IV, alpha 3 [Source:ZFIN;Acc:ZDB-GENE-070802-4]	col4a3	protein_coding
ENSDARG00000003398	1499	1609	1838	1347	1572	1467	1551.66	-0.293968	0.120309	0.0145479	0.0810294	down	recombination signal binding protein for immunoglobulin kappa J region a [Source:ZFIN;Acc:ZDB-GENE-031117-1]	rbpja	protein_coding
ENSDARG00000003399	154	211	179	243	329	223	220.91	0.419369	0.21435	0.0504099	0.202684	up	fibroblast growth factor 8a [Source:NCBI gene;Acc:30538]	fgf8a	protein_coding
ENSDARG00000003403	323	373	394	291	293	415	347.521	-0.24747	0.183064	0.176432	0.463768	down	teneurin transmembrane protein 1 [Source:ZFIN;Acc:ZDB-GENE-060531-26]	tenm1	protein_coding
ENSDARG00000003411	819	698	757	729	786	794	760.485	-0.101723	0.126801	0.422421	0.737344	down	forkhead box A2 [Source:NCBI gene;Acc:30126]	foxa2	protein_coding
ENSDARG00000003414	68	76	73	97	129	94	88.4989	0.435538	0.2575	0.0907581	0.30461	up	calcyphosine-like b [Source:ZFIN;Acc:ZDB-GENE-050417-298]	capslb	protein_coding
ENSDARG00000003420	357	270	474	534	439	435	411.731	0.239648	0.17631	0.174069	0.46021	up	cholinergic receptor, nicotinic, alpha 5 [Source:ZFIN;Acc:ZDB-GENE-050417-440]	chrna5	protein_coding
ENSDARG00000003421	340	328	283	313	340	247	308.088	-0.210605	0.180057	0.242138	0.556341	down	insulin-like growth factor 2 mRNA binding protein 2a [Source:ZFIN;Acc:ZDB-GENE-070912-44]	igf2bp2a	protein_coding
ENSDARG00000003429	8475	8385	9681	5086	6566	4622	7171.68	-0.826588	0.135266	9.91089e-10	5.66121e-08	down	heterogeneous nuclear ribonucleoprotein D-like [Source:ZFIN;Acc:ZDB-GENE-040426-2717]	hnrnpdl	protein_coding
ENSDARG00000003444	587	601	595	530	618	585	584.521	-0.165899	0.135933	0.222296	0.530838	down	dehydrogenase/reductase (SDR family) member 7 [Source:ZFIN;Acc:ZDB-GENE-060825-21]	dhrs7	protein_coding
ENSDARG00000003446	633	782	638	822	792	655	716.84	0.0109746	0.153635	0.943053	0.987859	up	inositol 1,3,4,5,6-pentakisphosphate 2-kinase [Source:NCBI gene;Acc:541511]	ippk	protein_coding
ENSDARG00000003449	83	90	79	116	109	73	90.9597	0.109933	0.262458	0.675318	0.871275	up	phosphodiesterase 10A [Source:ZFIN;Acc:ZDB-GENE-040426-1115]	pde10a	protein_coding
ENSDARG00000003462	173	169	103	114	119	92	129.394	-0.592416	0.262315	0.0239197	0.117252	down	ferrochelatase [Source:ZFIN;Acc:ZDB-GENE-000928-1]	fech	protein_coding
ENSDARG00000003469	4060	3819	5977	1518	1987	2275	3298.9	-1.36936	0.17113	1.22555e-15	2.23548e-13	down	neuronal differentiation 4 [Source:ZFIN;Acc:ZDB-GENE-030730-1]	neurod4	protein_coding
ENSDARG00000003475	66	18	51	52	42	45	45.1276	-0.0716825	0.414454	0.862686	0.954643	down	sulfotransferase family 1, cytosolic sulfotransferase 5 [Source:ZFIN;Acc:ZDB-GENE-050809-2]	sult1st5	protein_coding
ENSDARG00000003486	10926	10957	13465	10175	10509	10652	11075.2	-0.293467	0.0995007	0.00318394	0.0248405	down	protein phosphatase 1, catalytic subunit, alpha isozyme a [Source:ZFIN;Acc:ZDB-GENE-040516-3]	ppp1caa	protein_coding
ENSDARG00000003487	6227	6804	6722	4885	5373	4779	5811.42	-0.519656	0.107706	1.40157e-06	3.58061e-05	down	nucleoporin 93 [Source:NCBI gene;Acc:30172]	nup93	protein_coding
ENSDARG00000003495	1651	1596	1817	1758	1507	1784	1676.25	-0.128124	0.109063	0.240088	0.553555	down	MAP-kinase activating death domain [Source:ZFIN;Acc:ZDB-GENE-030131-8076]	madd	protein_coding
ENSDARG00000003512	707	578	711	628	575	576	626.797	-0.288964	0.125676	0.0214898	0.108224	down	ankyrin repeat and sterile alpha motif domain containing 1B [Source:NCBI gene;Acc:565408]	anks1b	protein_coding
ENSDARG00000003517	1041	984	1113	1513	1269	1532	1226.78	0.334878	0.115832	0.00383929	0.0289865	up	inositol monophosphatase 1 [Source:ZFIN;Acc:ZDB-GENE-040718-245]	impa1	protein_coding
ENSDARG00000003519	697	747	777	739	815	725	746.451	-0.0872969	0.124553	0.483378	0.779751	down	adenine phosphoribosyltransferase [Source:ZFIN;Acc:ZDB-GENE-040426-1492]	aprt	protein_coding
ENSDARG00000003520	273	284	311	341	290	287	295.582	-0.0450786	0.152703	0.767838	0.918624	down	TBC1 domain family, member 14 [Source:ZFIN;Acc:ZDB-GENE-030131-6136]	tbc1d14	protein_coding
ENSDARG00000003523	6	0	1	2	7	7	3.77615	1.08022	1.27668	0.397488	0.712505	up	intelectin 3 [Source:ZFIN;Acc:ZDB-GENE-090527-4]	itln3	protein_coding
ENSDARG00000003526	8109	8883	8912	10210	9783	9975	9243.54	0.083575	0.0967664	0.387764	0.705908	up	proteasome 20S subunit alpha 5 [Source:ZFIN;Acc:ZDB-GENE-040625-96]	psma5	protein_coding
ENSDARG00000003527	2133	2369	2868	2636	2910	2681	2578.3	0.0392756	0.119306	0.742005	0.905611	up	MAK16 homolog (S. cerevisiae) [Source:NCBI gene;Acc:192312]	mak16	protein_coding
ENSDARG00000003531	4422	4516	5372	4136	4366	4568	4547.08	-0.250845	0.10513	0.0170307	0.0909402	down	transcription elongation factor A (SII), 1 [Source:ZFIN;Acc:ZDB-GENE-030131-8049]	tcea1	protein_coding
ENSDARG00000003533	12	4	2	15	11	17	9.97394	1.11959	0.76723	0.144491	0.410966	up	collagen, type VIII, alpha 1b [Source:ZFIN;Acc:ZDB-GENE-060503-140]	col8a1b	protein_coding
ENSDARG00000003544	319	355	257	333	301	262	304.337	-0.191887	0.187409	0.305884	0.632455	down	adenosine deaminase RNA specific B1b [Source:ZFIN;Acc:ZDB-GENE-030219-15]	adarb1b	protein_coding
ENSDARG00000003553	0	1	1	4	2	0	1.28224	1.44445	2.0645	0.484139	0.779751	up	gonadotropin releasing hormone receptor 2 [Source:ZFIN;Acc:ZDB-GENE-090128-3]	gnrhr2	protein_coding
ENSDARG00000003564	1785	2016	2374	2561	2397	2509	2250.75	0.152358	0.113563	0.179719	0.468939	up	deoxyhypusine hydroxylase/monooxygenase [Source:NCBI gene;Acc:321732]	dohh	protein_coding
ENSDARG00000003570	8183	7863	7731	5815	6197	6179	7012.28	-0.512694	0.104353	8.96616e-07	2.41896e-05	down	heat shock protein 90, beta (grp94), member 1 [Source:ZFIN;Acc:ZDB-GENE-031002-1]	hsp90b1	protein_coding
ENSDARG00000003573	906	908	1096	1127	1026	1197	1034	0.0818805	0.11895	0.491224	0.779751	up	dynactin 5 [Source:ZFIN;Acc:ZDB-GENE-040718-201]	dctn5	protein_coding
ENSDARG00000003576	161	169	191	183	177	167	173.644	-0.107183	0.181081	0.553913	0.798168	down	kelch-like family member 32 [Source:ZFIN;Acc:ZDB-GENE-070209-47]	klhl32	protein_coding
ENSDARG00000003584	424	582	463	622	620	484	529.289	0.0989329	0.172845	0.567065	0.80604	up	phospholipase A2, group VII (platelet-activating factor acetylhydrolase, plasma) [Source:ZFIN;Acc:ZDB-GENE-040426-2248]	pla2g7	protein_coding
ENSDARG00000003592	656	658	817	838	840	928	781.513	0.170712	0.126043	0.175611	0.462344	up	SURF1 cytochrome c oxidase assembly factor [Source:ZFIN;Acc:ZDB-GENE-041108-2]	surf1	protein_coding
ENSDARG00000003599	151152	138611	189719	112530	133759	140011	144007	-0.426114	0.126774	0.000776042	0.00789048	down	ribosomal protein L3 [Source:ZFIN;Acc:ZDB-GENE-030131-1291]	rpl3	protein_coding
ENSDARG00000003607	2868	3089	3228	3257	3550	3483	3224.81	0.0400506	0.106003	0.705561	0.888232	up	nuclear receptor subfamily 2, group F, member 6a [Source:ZFIN;Acc:ZDB-GENE-030131-4362]	nr2f6a	protein_coding
ENSDARG00000003615	12	12	12	9	15	10	11.6539	-0.20511	0.62334	0.742118	0.905669	down	solute carrier family 26 member 3, tandem duplicate 2 [Source:ZFIN;Acc:ZDB-GENE-041210-179]	slc26a3.2	protein_coding
ENSDARG00000003616	1075	1103	1092	1146	1133	1044	1094.01	-0.104127	0.112642	0.355278	0.682493	down	ariadne ubiquitin-conjugating enzyme E2 binding protein homolog 1 (Drosophila) [Source:NCBI gene;Acc:327005]	arih1	protein_coding
ENSDARG00000003631	562	679	583	476	491	446	541.26	-0.498559	0.147528	0.000726391	0.00747453	down	clock circadian regulator b [Source:ZFIN;Acc:ZDB-GENE-030408-2]	clockb	protein_coding
ENSDARG00000003632	158	55	172	183	143	249	156.946	0.475443	0.32314	0.141204	0.405244	up	zgc:172270 [Source:ZFIN;Acc:ZDB-GENE-080204-67]	zgc:172270	protein_coding
ENSDARG00000003635	382	344	342	475	427	418	394.443	0.177406	0.143774	0.217234	0.523928	up	monoacylglycerol O-acyltransferase 3b [Source:ZFIN;Acc:ZDB-GENE-110302-2]	mogat3b	protein_coding
ENSDARG00000003641	4853	4349	4895	5348	4854	4868	4827.69	-0.0287472	0.0922815	0.755408	0.912505	down	trafficking from ER to golgi regulator [Source:ZFIN;Acc:ZDB-GENE-030131-8410]	tfg	protein_coding
ENSDARG00000003642	1102	836	1301	1494	1370	1554	1257.84	0.332359	0.137979	0.0160071	0.0868653	up	zinc finger, FYVE domain containing 19 [Source:ZFIN;Acc:ZDB-GENE-040718-109]	zfyve19	protein_coding
ENSDARG00000003655	1353	997	1585	1357	1273	1595	1347.18	-0.011153	0.150747	0.941022	0.986714	down	transmembrane protein 59-like [Source:ZFIN;Acc:ZDB-GENE-040426-2651]	tmem59l	protein_coding
ENSDARG00000003675	589	555	589	657	693	706	626.617	0.122465	0.124617	0.325741	0.652841	up	crystallin, lambda 1 [Source:ZFIN;Acc:ZDB-GENE-060810-7]	cryl1	protein_coding
ENSDARG00000003680	1228	1002	1315	960	873	1010	1062.52	-0.438393	0.122901	0.000361045	0.0041524	down	RUNX1 partner transcriptional co-repressor 1 [Source:ZFIN;Acc:ZDB-GENE-060929-164]	runx1t1	protein_coding
ENSDARG00000003681	11871	12119	14592	14027	13413	14216	13270.9	-0.0104288	0.0962453	0.913713	0.977636	down	eukaryotic translation initiation factor 5 [Source:ZFIN;Acc:ZDB-GENE-030131-975]	eif5	protein_coding
ENSDARG00000003684	2944	2886	3683	4544	3706	4419	3648.8	0.29237	0.114702	0.0108048	0.064675	up	obscurin like cytoskeletal adaptor 1a [Source:ZFIN;Acc:ZDB-GENE-060503-649]	obsl1a	protein_coding
ENSDARG00000003693	6235	6440	7759	5728	6266	6170	6412.65	-0.289411	0.106256	0.00645524	0.0435136	down	histidyl-tRNA synthetase [Source:ZFIN;Acc:ZDB-GENE-040912-152]	hars	protein_coding
ENSDARG00000003695	19908	20183	24527	13411	13955	13409	17625.3	-0.784488	0.0975104	8.61224e-16	1.61397e-13	down	voltage-dependent anion channel 3 [Source:ZFIN;Acc:ZDB-GENE-040426-2380]	vdac3	protein_coding
ENSDARG00000003697	49	70	62	85	69	80	68.5195	0.241194	0.282289	0.392872	0.708611	up	solute carrier family 5 member 8, like [Source:NCBI gene;Acc:556156]	slc5a8l	protein_coding
ENSDARG00000003699	859	970	883	1116	993	886	945.336	0.0120206	0.132398	0.927658	0.982508	up	ATPase copper transporting alpha [Source:ZFIN;Acc:ZDB-GENE-060825-45]	atp7a	protein_coding
ENSDARG00000003701	51	56	66	54	59	66	58.3253	-0.0710371	0.292938	0.808394	0.930833	down	claudin g [Source:NCBI gene;Acc:81586]	cldng	protein_coding
ENSDARG00000003705	2228	2423	2801	2629	2706	2956	2604.29	0.0331834	0.11394	0.77087	0.920001	up	prion protein, related sequence 3 [Source:ZFIN;Acc:ZDB-GENE-041221-3]	prnprs3	protein_coding
ENSDARG00000003706	63	54	48	86	52	71	61.7279	0.207898	0.306777	0.497972	0.779751	up	ryanodine receptor 2b (cardiac) [Source:ZFIN;Acc:ZDB-GENE-061226-3]	ryr2b	protein_coding
ENSDARG00000003732	622	607	672	513	589	457	576.298	-0.409634	0.138621	0.00312597	0.0244634	down	melanocyte inducing transcription factor a [Source:ZFIN;Acc:ZDB-GENE-990910-11]	mitfa	protein_coding
ENSDARG00000003749	2700	2785	3310	2813	2843	2951	2885.16	-0.151987	0.103303	0.14122	0.405244	down	polymerase (DNA directed), beta [Source:NCBI gene;Acc:554204]	polb	protein_coding
ENSDARG00000003750	1809	1894	1731	1841	1660	1236	1693.36	-0.330805	0.146578	0.024017	0.117595	down	phosphoribosylformylglycinamidine synthase [Source:ZFIN;Acc:ZDB-GENE-030131-4420]	pfas	protein_coding
ENSDARG00000003751	718	727	814	1033	909	1051	865.403	0.281986	0.117972	0.0168353	0.0902315	up	large tumor suppressor kinase 1 [Source:ZFIN;Acc:ZDB-GENE-050523-2]	lats1	protein_coding
ENSDARG00000003754	922	774	1064	784	907	974	899.238	-0.166241	0.140303	0.236069	0.548784	down	tetraspanin 2a [Source:ZFIN;Acc:ZDB-GENE-050522-511]	tspan2a	protein_coding
ENSDARG00000003757	563	481	627	686	614	714	607.729	0.148974	0.131768	0.258233	0.576353	up	canopy FGF signaling regulator 1 [Source:NCBI gene;Acc:402819]	cnpy1	protein_coding
ENSDARG00000003769	349	353	390	354	402	406	373.56	-0.0323098	0.146939	0.82596	0.938189	down	transcriptional adaptor 2B [Source:NCBI gene;Acc:554156]	tada2b	protein_coding
ENSDARG00000003776	1112	1146	1356	1567	1421	1524	1339.78	0.197772	0.108815	0.06914	0.252702	up	phosphatidylinositol-5-phosphate 4-kinase, type II, alpha a [Source:ZFIN;Acc:ZDB-GENE-080721-18]	pip4k2aa	protein_coding
ENSDARG00000003779	4049	4000	5049	3150	3379	3950	3924.78	-0.439124	0.124915	0.000439137	0.00489818	down	catenin (cadherin-associated protein), delta 2b [Source:ZFIN;Acc:ZDB-GENE-070912-532]	ctnnd2b	protein_coding
ENSDARG00000003789	2584	2792	2900	2623	2540	2526	2652.96	-0.231777	0.0994462	0.0197705	0.10193	down	DENN/MADD domain containing 5B [Source:NCBI gene;Acc:323528]	dennd5b	protein_coding
ENSDARG00000003795	22921	19958	29847	20646	20720	22262	22605.5	-0.306988	0.121838	0.0117479	0.0689475	down	isocitrate dehydrogenase (NADP(+)) 2 [Source:ZFIN;Acc:ZDB-GENE-031118-95]	idh2	protein_coding
ENSDARG00000003797	739	583	930	671	483	600	664.518	-0.477856	0.162904	0.00335306	0.0259234	down	ankyrin repeat and SOCS box containing 2a, tandem duplicate 1 [Source:ZFIN;Acc:ZDB-GENE-030131-5355]	asb2a.1	protein_coding
ENSDARG00000003803	99	110	104	65	77	89	91.0579	-0.562776	0.251728	0.0253748	0.122556	down	LIM homeobox 3 [Source:HGNC Symbol;Acc:HGNC:6595]	LHX3	protein_coding
ENSDARG00000003808	2009	1460	1499	1680	1513	1304	1573.83	-0.273569	0.14991	0.068017	0.249922	down	aquaporin 3a [Source:ZFIN;Acc:ZDB-GENE-040426-2826]	aqp3a	protein_coding
ENSDARG00000003811	2332	2414	2193	4043	3648	3595	2994.31	0.570904	0.111866	3.33491e-07	1.01838e-05	up	plexin b2a [Source:ZFIN;Acc:ZDB-GENE-030131-8917]	plxnb2a	protein_coding
ENSDARG00000003818	1378	1491	1558	1673	1681	1741	1575.35	0.0781815	0.107572	0.46736	0.776204	up	protein kinase, AMP-activated, gamma 1 non-catalytic subunit [Source:ZFIN;Acc:ZDB-GENE-040426-2188]	prkag1	protein_coding
ENSDARG00000003820	177	233	194	152	222	198	196.12	-0.2049	0.217015	0.34508	0.673448	down	nuclear receptor subfamily 1, group D, member 2a [Source:ZFIN;Acc:ZDB-GENE-040504-1]	nr1d2a	protein_coding
ENSDARG00000003822	210	163	232	260	205	224	213.311	0.0664775	0.18194	0.714828	0.893241	up	ankyrin repeat domain 16 [Source:ZFIN;Acc:ZDB-GENE-041210-253]	ankrd16	protein_coding
ENSDARG00000003827	752	793	856	753	865	824	803.487	-0.0980969	0.125513	0.434469	0.748772	down	small nuclear RNA activating complex, polypeptide 1b [Source:ZFIN;Acc:ZDB-GENE-040426-716]	snapc1b	protein_coding
ENSDARG00000003829	1284	1214	1388	1967	1873	2038	1604.73	0.474061	0.102391	3.65816e-06	8.23115e-05	up	UDP-N-acetyl-alpha-D-galactosamine:polypeptide N-acetylgalactosaminyltransferase 2 [Source:ZFIN;Acc:ZDB-GENE-041111-110]	galnt2	protein_coding
ENSDARG00000003835	2706	2743	2804	3619	3596	3283	3095.16	0.220509	0.0990777	0.0260396	0.124929	up	stomatin [Source:ZFIN;Acc:ZDB-GENE-980526-486]	stom	protein_coding
ENSDARG00000003841	429	397	496	516	482	492	464.462	0.0510083	0.130843	0.696653	0.883155	up	U6 snRNA biogenesis 1 [Source:NCBI gene;Acc:445066]	usb1	protein_coding
ENSDARG00000003845	1054	1100	1126	1187	1108	1093	1105.49	-0.0799125	0.108684	0.462171	0.772714	down	CHM Rab escort protein [Source:ZFIN;Acc:ZDB-GENE-030318-2]	chm	protein_coding
ENSDARG00000003846	1136	1141	1400	1564	1395	1658	1367.17	0.207574	0.118203	0.0790734	0.277233	up	mitochondrial ribosomal protein L21 [Source:ZFIN;Acc:ZDB-GENE-061027-183]	mrpl21	protein_coding
ENSDARG00000003854	1598	1470	1338	1794	1622	1473	1540.05	0.0184272	0.128786	0.886223	0.965862	up	acyl-CoA synthetase long chain family member 1b [Source:ZFIN;Acc:ZDB-GENE-040801-88]	acsl1b	protein_coding
ENSDARG00000003860	10169	10166	12287	7167	9227	7976	9506.41	-0.538863	0.123498	1.28096e-05	0.000237616	down	chromobox homolog 3a (HP1 gamma homolog, Drosophila) [Source:ZFIN;Acc:ZDB-GENE-030131-1158]	cbx3a	protein_coding
ENSDARG00000003865	111	132	109	156	161	123	130.999	0.190668	0.22301	0.392566	0.708408	up	par-6 partitioning defective 6 homolog beta (C. elegans) [Source:ZFIN;Acc:ZDB-GENE-090312-133]	pard6b	protein_coding
ENSDARG00000003866	4936	5339	5020	6345	6158	5982	5586.63	0.144479	0.103319	0.162001	0.440958	up	transmembrane 9 superfamily member 2 [Source:ZFIN;Acc:ZDB-GENE-030131-6302]	tm9sf2	protein_coding
ENSDARG00000003867	69	71	49	68	82	53	65.2128	-0.0312212	0.310202	0.91983	0.980042	down	cyclin-dependent kinase 20 [Source:NCBI gene;Acc:494112]	cdk20	protein_coding
ENSDARG00000003869	797	845	808	889	869	821	834.115	-0.0540382	0.120013	0.652517	0.858548	down	2,4-dienoyl CoA reductase 1, mitochondrial [Source:ZFIN;Acc:ZDB-GENE-040718-142]	decr1	protein_coding
ENSDARG00000003872	1173	1177	1228	1347	1257	1324	1242.8	0.00883442	0.105315	0.933147	0.984721	up	coiled-coil domain containing 102A [Source:NCBI gene;Acc:325319]	ccdc102a	protein_coding
ENSDARG00000003877	450	348	516	665	478	674	514.039	0.348748	0.169033	0.0390944	0.169433	up	polybromo 1 [Source:ZFIN;Acc:ZDB-GENE-080926-4]	pbrm1	protein_coding
ENSDARG00000003899	157	189	192	254	201	235	202.514	0.23196	0.183686	0.206657	0.509307	up	zinc finger DHHC-type containing 23b [Source:ZFIN;Acc:ZDB-GENE-040808-13]	zdhhc23b	protein_coding
ENSDARG00000003900	43	22	32	91	84	79	57.0038	1.26598	0.32207	8.46791e-05	0.00120171	up	G protein-coupled receptor 61-like [Source:ZFIN;Acc:ZDB-GENE-131127-443]	gpr61l	protein_coding
ENSDARG00000003902	18	8	13	12	14	19	13.8855	0.0899917	0.594463	0.879673	0.962874	up	cathepsin L.1 [Source:ZFIN;Acc:ZDB-GENE-040718-61]	ctsl.1	protein_coding
ENSDARG00000003903	10	8	12	7	16	5	9.62049	-0.213169	0.724286	0.768516	0.918678	down	hyaluronan and proteoglycan link protein 2 [Source:ZFIN;Acc:ZDB-GENE-030131-8089]	hapln2	protein_coding
ENSDARG00000003904	53	54	61	96	59	88	67.5001	0.406082	0.289748	0.161065	0.439197	up	synaptonemal complex protein 1 [Source:ZFIN;Acc:ZDB-GENE-040910-6]	sycp1	protein_coding
ENSDARG00000003909	1	1	1	3	3	6	2.43268	1.8796	1.43424	0.190021	0.484906	up	finTRIM family, member 1 [Source:ZFIN;Acc:ZDB-GENE-070705-491]	ftr01	protein_coding
ENSDARG00000003910	3453	3320	3800	3312	3127	3306	3373.84	-0.240828	0.0921618	0.00897251	0.0562679	down	mediator complex subunit 13b [Source:NCBI gene;Acc:564707]	med13b	protein_coding
ENSDARG00000003920	25759	26939	30967	21703	25532	23125	25636.8	-0.370305	0.10917	0.000693799	0.00721514	down	SET nuclear proto-oncogene b [Source:ZFIN;Acc:ZDB-GENE-030131-433]	setb	protein_coding
ENSDARG00000003925	23	19	29	21	31	17	23.1694	-0.156949	0.464447	0.735419	0.902689	down	connexin 28.6 [Source:ZFIN;Acc:ZDB-GENE-040406-4]	cx28.6	protein_coding
ENSDARG00000003927	1694	1880	2219	2421	2343	2404	2137.66	0.185846	0.111405	0.0952756	0.315102	up	claudin 12 [Source:ZFIN;Acc:ZDB-GENE-010328-14]	cldn12	protein_coding
ENSDARG00000003931	1254	1401	1364	987	1019	955	1166.76	-0.567612	0.116845	1.18688e-06	3.09868e-05	down	carnosine dipeptidase 2 [Source:ZFIN;Acc:ZDB-GENE-030131-5499]	cndp2	protein_coding
ENSDARG00000003934	95	134	119	144	167	155	134.48	0.294663	0.222579	0.18555	0.47764	up	nucleoredoxin like 2 [Source:ZFIN;Acc:ZDB-GENE-041212-55]	nxnl2	protein_coding
ENSDARG00000003938	10106	11273	12023	7523	8926	7785	9630.22	-0.585575	0.115185	3.70029e-07	1.11748e-05	down	replication protein A1 [Source:NCBI gene;Acc:327491]	rpa1	protein_coding
ENSDARG00000003940	2717	3235	3160	2986	3208	3222	3075.17	-0.0782091	0.117442	0.505451	0.779751	down	mitochondrial fission regulator 1-like [Source:NCBI gene;Acc:334296]	mtfr1l	protein_coding
ENSDARG00000003941	2123	2141	2602	2273	2496	2211	2293.32	-0.0964589	0.110198	0.381396	0.70165	down	ribosome biogenesis regulator 1 homolog [Source:ZFIN;Acc:ZDB-GENE-030131-9345]	rrs1	protein_coding
ENSDARG00000003952	13983	14242	16307	13780	15108	14471	14583	-0.159854	0.0982951	0.103893	0.334424	down	profilin 2 [Source:ZFIN;Acc:ZDB-GENE-040115-4]	pfn2	protein_coding
ENSDARG00000003961	501	410	413	1372	1114	978	777.773	1.25656	0.152314	1.58687e-16	3.67953e-14	up	poly (ADP-ribose) polymerase family, member 3 [Source:ZFIN;Acc:ZDB-GENE-030131-7435]	parp3	protein_coding
ENSDARG00000003963	1350	1122	1325	2304	1853	1884	1612.92	0.544128	0.118327	4.25523e-06	9.3366e-05	up	tnf receptor-associated factor 4a [Source:ZFIN;Acc:ZDB-GENE-040308-1]	traf4a	protein_coding
ENSDARG00000003965	54	76	40	61	49	38	53.2277	-0.344628	0.355903	0.332886	0.660536	down	T cell leukemia homeobox 1 [Source:ZFIN;Acc:ZDB-GENE-021021-2]	tlx1	protein_coding
ENSDARG00000003968	3	2	2	1	3	2	2.17463	-0.341997	1.39151	0.805856	0.930287	down	La ribonucleoprotein 6, translational regulator b [Source:ZFIN;Acc:ZDB-GENE-041008-244]	larp6b	protein_coding
ENSDARG00000003970	138	106	217	111	59	131	126.437	-0.724401	0.302562	0.0166557	0.0894966	down	tripartite motif containing 35-13 [Source:ZFIN;Acc:ZDB-GENE-110920-5]	trim35-13	protein_coding
ENSDARG00000003971	1119	884	1200	1071	1071	1055	1059.46	-0.121866	0.121196	0.314643	0.642698	down	ISL LIM homeobox 2a [Source:NCBI gene;Acc:30157]	isl2a	protein_coding
ENSDARG00000003973	234	209	273	384	241	311	271.466	0.262173	0.186887	0.160664	0.438454	up	cysteine and histidine-rich domain (CHORD) containing 1a [Source:ZFIN;Acc:ZDB-GENE-050626-79]	chordc1a	protein_coding
ENSDARG00000003974	2009	1517	2461	1918	1910	2262	1995.64	-0.0877451	0.146924	0.550365	0.796165	down	speckle type BTB/POZ protein like b [Source:NCBI gene;Acc:558170]	spoplb	protein_coding
ENSDARG00000003977	62	62	90	157	154	174	113.811	1.0633	0.231432	4.33946e-06	9.47582e-05	up	zgc:153896 [Source:ZFIN;Acc:ZDB-GENE-060825-119]	zgc:153896	protein_coding
ENSDARG00000003984	1376	1403	1536	1441	1381	1367	1410.98	-0.167239	0.101514	0.0994664	0.324336	down	si:dkey-175g6.5 [Source:ZFIN;Acc:ZDB-GENE-091204-127]	LTN1	protein_coding
ENSDARG00000003989	81	72	74	68	69	65	71.3931	-0.294262	0.263024	0.263241	0.582259	down	corticotropin releasing hormone receptor 1 [Source:ZFIN;Acc:ZDB-GENE-081231-1]	crhr1	protein_coding
ENSDARG00000003991	11	9	4	18	18	9	11.3367	0.764227	0.683242	0.26334	0.582337	up	four and a half LIM domains 2b [Source:ZFIN;Acc:ZDB-GENE-041010-121]	fhl2b	protein_coding
ENSDARG00000003994	359	323	447	410	329	419	378.014	-0.0826648	0.158833	0.60275	0.830405	down	synaptotagmin IXa [Source:ZFIN;Acc:ZDB-GENE-031002-18]	syt9a	protein_coding
ENSDARG00000003998	112	73	96	142	82	135	105.326	0.228337	0.269358	0.3966	0.711822	up	phytanoyl-CoA 2-hydroxylase interacting protein-like a [Source:ZFIN;Acc:ZDB-GENE-061215-64]	phyhipla	protein_coding
ENSDARG00000004015	43	64	71	71	86	92	70.3622	0.364777	0.292267	0.211996	0.517294	up	adenylate cyclase activating polypeptide 1a [Source:ZFIN;Acc:ZDB-GENE-020809-4]	adcyap1a	protein_coding
ENSDARG00000004017	537	481	603	666	571	661	580.731	0.10577	0.12988	0.415435	0.730907	up	sperm associated antigen 1a [Source:NCBI gene;Acc:564953]	spag1a	protein_coding
ENSDARG00000004018	193	216	210	303	264	279	241.448	0.323	0.165317	0.0507228	0.203523	up	si:ch211-236h17.3 [Source:ZFIN;Acc:ZDB-GENE-030131-738]	CHST13	protein_coding
ENSDARG00000004023	1539	1286	1826	1084	1147	1099	1329.35	-0.598723	0.123232	1.18267e-06	3.09064e-05	down	ISL LIM homeobox 1 [Source:NCBI gene;Acc:30147]	isl1	protein_coding
ENSDARG00000004034	2788	2097	2575	4385	3480	3537	3094.19	0.486546	0.125956	0.000112081	0.00153332	up	Rho GDP dissociation inhibitor (GDI) gamma [Source:ZFIN;Acc:ZDB-GENE-040426-1493]	arhgdig	protein_coding
ENSDARG00000004037	1210	1176	1332	1448	1572	1487	1358.58	0.15535	0.107507	0.148451	0.417662	up	component of oligomeric golgi complex 2 [Source:ZFIN;Acc:ZDB-GENE-040426-2671]	cog2	protein_coding
ENSDARG00000004046	1453	1462	1806	1578	1632	1695	1593.51	-0.0643698	0.112117	0.565879	0.805562	down	PHD finger protein 6 [Source:ZFIN;Acc:ZDB-GENE-030131-5278]	phf6	protein_coding
ENSDARG00000004049	2281	2481	2665	1255	1499	1478	1957.87	-0.933163	0.122943	3.19362e-14	4.405e-12	down	myristoylated alanine-rich protein kinase C substrate a [Source:ZFIN;Acc:ZDB-GENE-050522-145]	marcksa	protein_coding
ENSDARG00000004051	21	17	12	16	10	4	13.4417	-0.880804	0.64646	0.173039	0.45937	down	cytochrome P450, family 7, subfamily A, polypeptide 1b [Source:NCBI gene;Acc:559097]	CR354540.1	protein_coding
ENSDARG00000004055	528	520	626	574	575	542	557.331	-0.107228	0.125413	0.39255	0.708408	down	UHRF1 binding protein 1-like [Source:ZFIN;Acc:ZDB-GENE-041210-177]	uhrf1bp1l	protein_coding
ENSDARG00000004059	139	134	114	183	141	163	144.447	0.199466	0.21195	0.346654	0.67488	up	galactokinase 2 [Source:ZFIN;Acc:ZDB-GENE-041114-143]	galk2	protein_coding
ENSDARG00000004060	3730	3652	3933	3534	3616	3328	3621.03	-0.235628	0.0945546	0.0127034	0.0730974	down	basic helix-loop-helix family, member e40 [Source:ZFIN;Acc:ZDB-GENE-030131-3133]	bhlhe40	protein_coding
ENSDARG00000004074	1254	1356	1124	1023	912	916	1101.54	-0.52238	0.134395	0.000101537	0.00140879	down	BTB and CNC homology 1, basic leucine zipper transcription factor 2b [Source:ZFIN;Acc:ZDB-GENE-041001-139]	bach2b	protein_coding
ENSDARG00000004078	825	914	782	849	846	828	838.672	-0.129404	0.132753	0.329674	0.656535	down	acyl-CoA synthetase long chain family member 4a [Source:ZFIN;Acc:ZDB-GENE-040426-1565]	acsl4a	protein_coding
ENSDARG00000004082	1749	1692	1836	1679	1566	1545	1672.82	-0.265083	0.0983675	0.00704268	0.0467479	down	connexin 39.9 [Source:ZFIN;Acc:ZDB-GENE-040406-2]	cx39.9	protein_coding
ENSDARG00000004094	3081	2969	3746	3216	3245	3584	3285.05	-0.0826302	0.109123	0.448918	0.761584	down	acyl-CoA synthetase bubblegum family member 2 [Source:ZFIN;Acc:ZDB-GENE-030131-7099]	acsbg2	protein_coding
ENSDARG00000004105	536	440	448	615	544	452	501.975	0.0483471	0.15597	0.756578	0.913093	up	tyrosine kinase with immunoglobulin-like and EGF-like domains 1 [Source:NCBI gene;Acc:30746]	tie1	protein_coding
ENSDARG00000004111	37	21	39	114	79	101	63.1871	1.4804	0.316607	2.92749e-06	6.82856e-05	up	estrogen receptor 1 [Source:NCBI gene;Acc:259252]	esr1	protein_coding
ENSDARG00000004114	531	594	587	388	470	388	494.691	-0.583441	0.14815	8.21071e-05	0.00117068	down	TELO2 interacting protein 1 [Source:ZFIN;Acc:ZDB-GENE-080819-3]	tti1	protein_coding
ENSDARG00000004115	537	426	517	537	532	524	508.496	-0.016375	0.134103	0.902814	0.973282	down	alpha-1,3-mannosyl-glycoprotein 4-beta-N-acetylglucosaminyltransferase B [Source:NCBI gene;Acc:431727]	mgat4b	protein_coding
ENSDARG00000004130	137	137	163	153	174	139	149.443	-0.0289553	0.199335	0.884506	0.965399	down	mevalonate kinase [Source:ZFIN;Acc:ZDB-GENE-041114-37]	mvk	protein_coding
ENSDARG00000004131	641	642	781	502	500	526	598.813	-0.554512	0.126854	1.23535e-05	0.00023061	down	rotatin [Source:ZFIN;Acc:ZDB-GENE-090609-5]	rttn	protein_coding
ENSDARG00000004132	1946	2212	2144	2365	2130	2179	2150.94	-0.0456115	0.109996	0.678388	0.8728	down	ubiquitin specific peptidase 19 [Source:ZFIN;Acc:ZDB-GENE-030131-3055]	usp19	protein_coding
ENSDARG00000004141	316	625	434	378	604	454	468.658	-0.0687233	0.242387	0.776773	0.922674	down	zgc:92630 [Source:ZFIN;Acc:ZDB-GENE-040718-449]	zgc:92630	protein_coding
ENSDARG00000004150	138	104	173	158	148	131	140.495	-0.0419864	0.217412	0.846865	0.946763	down	glutamate receptor, metabotropic 2a [Source:ZFIN;Acc:ZDB-GENE-030131-8097]	grm2a	protein_coding
ENSDARG00000004151	285	296	292	317	306	275	293.742	-0.0867279	0.153843	0.572929	0.809902	down	RAB23, member RAS oncogene family [Source:ZFIN;Acc:ZDB-GENE-050522-328]	rab23	protein_coding
ENSDARG00000004154	151	150	131	178	196	162	160.167	0.182117	0.20089	0.364646	0.686938	up	ORAI calcium release-activated calcium modulator 1b [Source:NCBI gene;Acc:402892]	orai1b	protein_coding
ENSDARG00000004158	162	116	138	141	140	138	138.426	-0.113218	0.208955	0.587937	0.821245	down	transmembrane protein 63C [Source:ZFIN;Acc:ZDB-GENE-120928-2]	tmem63c	protein_coding
ENSDARG00000004160	2157	2031	2284	3394	3211	3307	2691.86	0.49099	0.0926132	1.14845e-07	3.99781e-06	up	receptor accessory protein 3b [Source:NCBI gene;Acc:393130]	reep3b	protein_coding
ENSDARG00000004161	4228	4623	5225	5581	5218	5717	5053.64	0.107846	0.103317	0.296562	0.621303	up	IK cytokine [Source:ZFIN;Acc:ZDB-GENE-030131-960]	ik	protein_coding
ENSDARG00000004167	546	589	649	897	839	894	725.812	0.436095	0.12028	0.000288222	0.0034317	up	zgc:110366 [Source:ZFIN;Acc:ZDB-GENE-050417-302]	zgc:110366	protein_coding
ENSDARG00000004169	10919	11105	13014	5734	7856	7743	9448.36	-0.833075	0.138971	2.03976e-09	1.07533e-07	down	stathmin 1a [Source:ZFIN;Acc:ZDB-GENE-031006-14]	stmn1a	protein_coding
ENSDARG00000004171	1146	1319	1284	1806	1624	1641	1453.98	0.307579	0.114839	0.0073984	0.0485321	up	Rab acceptor 1 (prenylated) [Source:ZFIN;Acc:ZDB-GENE-040625-146]	rabac1	protein_coding
ENSDARG00000004173	8642	8536	8874	10579	9507	9335	9176	0.0481461	0.0921846	0.601476	0.829565	up	coatomer protein complex, subunit alpha [Source:ZFIN;Acc:ZDB-GENE-020905-2]	copa	protein_coding
ENSDARG00000004174	14021	15790	16620	13146	12138	12661	14055.1	-0.416662	0.0989383	2.5387e-05	0.00042536	down	CCR4-NOT transcription complex, subunit 1 [Source:NCBI gene;Acc:448949]	cnot1	protein_coding
ENSDARG00000004176	296	307	305	262	302	235	284.236	-0.310508	0.165691	0.060928	0.230958	down	unc-51 like kinase 4 [Source:ZFIN;Acc:ZDB-GENE-100922-243]	ulk4	protein_coding
ENSDARG00000004177	194	228	209	250	303	183	226.309	0.093568	0.20937	0.654945	0.860007	up	family with sequence similarity 169 member Ab [Source:ZFIN;Acc:ZDB-GENE-091118-95]	fam169ab	protein_coding
ENSDARG00000004184	906	1200	854	826	870	840	919.068	-0.357992	0.163731	0.0287822	0.134772	down	neurofibromin 1b [Source:ZFIN;Acc:ZDB-GENE-091111-4]	nf1b	protein_coding
ENSDARG00000004187	75	52	65	46	38	47	53.9446	-0.674899	0.310153	0.029554	0.137498	down	zgc:122979 [Source:ZFIN;Acc:ZDB-GENE-051127-45]	zgc:122979	protein_coding
ENSDARG00000004189	4366	4581	5205	4210	4743	4355	4559.83	-0.210103	0.106256	0.0480044	0.19636	down	chromobox homolog 1a (HP1 beta homolog Drosophila) [Source:ZFIN;Acc:ZDB-GENE-030131-4945]	cbx1a	protein_coding
ENSDARG00000004196	1648	1585	1678	2078	1992	1919	1800.28	0.160412	0.0989638	0.105035	0.336778	up	TNF superfamily member 10, like [Source:ZFIN;Acc:ZDB-GENE-010801-1]	tnfsf10l	protein_coding
ENSDARG00000004199	23	19	14	30	9	8	17.1168	-0.402513	0.612204	0.510871	0.779751	down	sperm adhesion molecule 1 [Source:ZFIN;Acc:ZDB-GENE-050506-63]	spam1	protein_coding
ENSDARG00000004204	97	96	74	108	101	75	91.4942	-0.0455086	0.263161	0.862706	0.954643	down	EF-hand domain (C-terminal) containing 2 [Source:NCBI gene;Acc:567323]	efhc2	protein_coding
ENSDARG00000004211	1336	1463	1613	888	1149	1045	1253.13	-0.637956	0.136259	2.84156e-06	6.6508e-05	down	coiled-coil domain containing 106a [Source:ZFIN;Acc:ZDB-GENE-050220-4]	ccdc106a	protein_coding
ENSDARG00000004218	1434	1493	1932	1225	1284	1378	1454.83	-0.439426	0.126052	0.000490195	0.00537564	down	Rho family GTPase 1b [Source:ZFIN;Acc:ZDB-GENE-060315-7]	rnd1b	protein_coding
ENSDARG00000004219	53	24	43	45	42	45	41.578	0.0196646	0.368956	0.957494	0.991151	up	solute carrier family 6 member 3 [Source:ZFIN;Acc:ZDB-GENE-010316-1]	slc6a3	protein_coding
ENSDARG00000004227	400	505	294	453	424	389	410.678	-0.0632477	0.205371	0.758107	0.914091	down	phosphodiesterase 3A, cGMP-inhibited [Source:ZFIN;Acc:ZDB-GENE-041210-23]	pde3a	protein_coding
ENSDARG00000004232	12447	10772	15804	5973	7136	8040	10076.2	-0.995696	0.143063	3.4071e-12	3.29405e-10	down	deltaB [Source:NCBI gene;Acc:30141]	dlb	protein_coding
ENSDARG00000004243	5	5	6	11	9	8	7.19406	0.682248	0.781698	0.382784	0.70165	up	acid-sensing (proton-gated) ion channel family member 4b [Source:NCBI gene;Acc:407667]	asic4b	protein_coding
ENSDARG00000004246	1788	1756	1731	2433	2076	2156	1970.94	0.2084	0.108345	0.0544185	0.214021	up	slit homolog 2 (Drosophila) [Source:ZFIN;Acc:ZDB-GENE-010306-3]	slit2	protein_coding
ENSDARG00000004251	1543	1954	2138	1272	1496	1382	1633.64	-0.562436	0.138704	5.01505e-05	0.000767431	down	dihydrofolate reductase [Source:ZFIN;Acc:ZDB-GENE-010406-5]	dhfr	protein_coding
ENSDARG00000004256	285	243	271	331	336	282	288.761	0.123212	0.158545	0.437074	0.751274	up	wnt 11, family member 2 [Source:NCBI gene;Acc:791595]	wnt11f2	protein_coding
ENSDARG00000004260	39	31	52	30	24	36	35.214	-0.553612	0.382412	0.147705	0.416549	down	cullin 5b [Source:ZFIN;Acc:ZDB-GENE-091113-45]	cul5b	protein_coding
ENSDARG00000004261	4790	4809	4932	6722	6476	6387	5624.49	0.304128	0.091739	0.000915961	0.00908805	up	transmembrane p24 trafficking protein 9 [Source:ZFIN;Acc:ZDB-GENE-050417-434]	tmed9	protein_coding
ENSDARG00000004262	20	38	25	53	37	38	34.741	0.486499	0.404036	0.228552	0.538785	up	cytochrome P450, family 46, subfamily A, polypeptide 1, tandem duplicate 2 [Source:ZFIN;Acc:ZDB-GENE-040426-1184]	cyp46a1.2	protein_coding
ENSDARG00000004270	1013	1025	982	1262	1349	1116	1115.32	0.175531	0.124546	0.158727	0.434356	up	atlastin 3 [Source:ZFIN;Acc:ZDB-GENE-041010-109]	atl3	protein_coding
ENSDARG00000004274	335	267	407	218	245	270	290.003	-0.575041	0.178466	0.00127243	0.0119311	down	zgc:112496 [Source:ZFIN;Acc:ZDB-GENE-050320-25]	zgc:112496	protein_coding
ENSDARG00000004280	2897	3279	3580	2952	3457	3246	3221.68	-0.136585	0.119042	0.25123	0.566452	down	SEH1-like (S. cerevisiae) [Source:NCBI gene;Acc:334749]	seh1l	protein_coding
ENSDARG00000004282	324	313	326	353	348	364	335.849	0.0201112	0.144042	0.88896	0.967086	up	zgc:77375 [Source:ZFIN;Acc:ZDB-GENE-040426-1827]	zgc:77375	protein_coding
ENSDARG00000004291	421	343	416	345	308	335	360.541	-0.379313	0.14573	0.00924548	0.0574791	down	HECT, C2 and WW domain containing E3 ubiquitin protein ligase 1b [Source:ZFIN;Acc:ZDB-GENE-060503-2]	hecw1b	protein_coding
ENSDARG00000004296	468	255	290	765	364	390	414.638	0.446822	0.421713	0.289354	0.613237	up	alpha-1-microglobulin/bikunin precursor [Source:ZFIN;Acc:ZDB-GENE-040426-1608]	ambp	protein_coding
ENSDARG00000004297	2430	1968	2710	3275	2794	3261	2704.3	0.273082	0.118377	0.0210614	0.106721	up	interferon regulatory factor 2 binding protein-like [Source:ZFIN;Acc:ZDB-GENE-040426-1968]	irf2bpl	protein_coding
ENSDARG00000004301	134	149	122	165	206	140	151.618	0.205343	0.22404	0.35938	0.685504	up	ras homolog family member Gb [Source:ZFIN;Acc:ZDB-GENE-030131-8877]	rhogb	protein_coding
ENSDARG00000004302	188	169	218	199	147	177	181.982	-0.259568	0.189022	0.169685	0.454111	down	solute carrier family 45 member 1 [Source:ZFIN;Acc:ZDB-GENE-070112-2152]	slc45a1	protein_coding
ENSDARG00000004305	224	181	187	230	180	213	201.323	-0.0544807	0.187139	0.770956	0.920001	down	VANGL planar cell polarity protein 1 [Source:ZFIN;Acc:ZDB-GENE-040621-2]	vangl1	protein_coding
ENSDARG00000004306	305	298	275	375	317	305	310.366	0.0526753	0.159876	0.741796	0.905518	up	kelch-like family member 18 [Source:ZFIN;Acc:ZDB-GENE-030131-5785]	klhl18	protein_coding
ENSDARG00000004307	336	350	406	389	369	383	369.685	-0.0593456	0.140521	0.672787	0.869949	down	LY6/PLAUR domain containing 6 [Source:NCBI gene;Acc:447932]	lypd6	protein_coding
ENSDARG00000004308	392	407	432	524	472	506	451.307	0.161636	0.132095	0.22109	0.529153	up	family with sequence similarity 8 member A1b [Source:ZFIN;Acc:ZDB-GENE-050410-14]	fam8a1b	protein_coding
ENSDARG00000004311	663	657	781	890	892	818	775.33	0.18518	0.117183	0.114047	0.354716	up	low density lipoprotein receptor adaptor protein 1a [Source:ZFIN;Acc:ZDB-GENE-030328-13]	ldlrap1a	protein_coding
ENSDARG00000004318	605	608	664	723	715	757	673.198	0.10211	0.119411	0.392489	0.708408	up	COBW domain containing [Source:ZFIN;Acc:ZDB-GENE-040426-2388]	cbwd	protein_coding
ENSDARG00000004322	31	37	46	45	42	39	39.6293	0.0228609	0.347783	0.94759	0.9886	up	Usher syndrome 1Ga (autosomal recessive) [Source:ZFIN;Acc:ZDB-GENE-131120-173]	ush1ga	protein_coding
ENSDARG00000004325	187	249	194	228	225	224	217.148	-0.0281174	0.191899	0.883509	0.964787	down	caspase 9, apoptosis-related cysteine peptidase [Source:ZFIN;Acc:ZDB-GENE-030825-5]	casp9	protein_coding
ENSDARG00000004328	856	840	818	1093	1089	944	931.795	0.186134	0.122078	0.127331	0.379593	up	si:ch1073-284b18.2 [Source:ZFIN;Acc:ZDB-GENE-110914-157]	LIN28A	protein_coding
ENSDARG00000004336	1071	1234	1145	962	929	825	1029.36	-0.474569	0.126612	0.000178106	0.00228251	down	exocyst complex component 4 [Source:ZFIN;Acc:ZDB-GENE-041210-112]	exoc4	protein_coding
ENSDARG00000004343	2020	2104	2465	2107	2284	2560	2242.93	-0.042442	0.121099	0.725982	0.898213	down	negative elongation factor complex member E [Source:ZFIN;Acc:ZDB-GENE-040718-69]	nelfe	protein_coding
ENSDARG00000004358	28	15	18	29	13	19	20.1751	-0.132002	0.516833	0.798411	0.928719	down	guanine nucleotide binding protein (G protein), beta polypeptide 3a [Source:ZFIN;Acc:ZDB-GENE-040718-134]	gnb3a	protein_coding
ENSDARG00000004363	876	887	884	1310	1360	1194	1071.97	0.418962	0.11617	0.00031042	0.00364837	up	LHFPL tetraspan subfamily member 6 [Source:NCBI gene;Acc:494110]	lhfpl6	protein_coding
ENSDARG00000004372	998	1083	1017	1461	1443	1263	1198.43	0.298659	0.120793	0.0134179	0.0763256	up	formin-like 3 [Source:NCBI gene;Acc:407694]	fmnl3	protein_coding
ENSDARG00000004377	2290	1908	2550	2937	2409	2689	2436.58	0.130776	0.11478	0.254553	0.571263	up	protein phosphatase 1, regulatory subunit 13Ba [Source:ZFIN;Acc:ZDB-GENE-030131-9805]	ppp1r13ba	protein_coding
ENSDARG00000004378	253	414	268	458	617	477	410.22	0.596186	0.217392	0.00609842	0.04159	up	Yes-related kinase [Source:ZFIN;Acc:ZDB-GENE-030131-9517]	yrk	protein_coding
ENSDARG00000004386	1041	944	1246	956	837	983	997.258	-0.338635	0.123375	0.00605564	0.0413497	down	si:dkey-153k10.9 [Source:ZFIN;Acc:ZDB-GENE-030131-3893]	si:dkey-153k10.9	protein_coding
ENSDARG00000004392	391	365	288	508	492	463	413.895	0.353622	0.167439	0.0346915	0.15474	up	hematopoietic death receptor [Source:ZFIN;Acc:ZDB-GENE-030826-5]	hdr	protein_coding
ENSDARG00000004396	80	113	67	144	118	77	99.0891	0.239054	0.299996	0.425533	0.740226	up	UDP-GlcNAc:betaGal beta-1,3-N-acetylglucosaminyltransferase 5b [Source:NCBI gene;Acc:791470]	b3gnt5b	protein_coding
ENSDARG00000004402	750	615	987	671	602	715	719.289	-0.356592	0.153179	0.0199153	0.102444	down	ELOVL fatty acid elongase 6 [Source:NCBI gene;Acc:317738]	elovl6	protein_coding
ENSDARG00000004405	54	46	41	38	63	45	47.7594	-0.0749033	0.34561	0.828421	0.938999	down	sorting nexin 10a [Source:NCBI gene;Acc:403027]	snx10a	protein_coding
ENSDARG00000004406	305	244	321	509	367	382	349.041	0.407498	0.16668	0.0144932	0.0808426	up	sepiapterin reductase a [Source:ZFIN;Acc:ZDB-GENE-050522-412]	spra	protein_coding
ENSDARG00000004415	2405	2539	2916	1608	1848	1852	2201.76	-0.686558	0.117349	4.89888e-09	2.42823e-07	down	transcription factor 7 like 2 [Source:ZFIN;Acc:ZDB-GENE-991110-8]	tcf7l2	protein_coding
ENSDARG00000004427	3098	2887	3647	3305	3277	4021	3346.29	0.0201931	0.121599	0.868107	0.957508	up	dpy-30 histone methyltransferase complex regulatory subunit [Source:ZFIN;Acc:ZDB-GENE-040718-136]	dpy30	protein_coding
ENSDARG00000004433	60	82	50	98	81	62	71.7137	0.186979	0.308653	0.544653	0.791957	up	Bruton agammaglobulinemia tyrosine kinase [Source:ZFIN;Acc:ZDB-GENE-070531-1]	btk	protein_coding
ENSDARG00000004436	786	791	909	764	806	829	810.654	-0.173007	0.118717	0.145032	0.411614	down	family with sequence similarity 92 member A1 [Source:NCBI gene;Acc:445210]	fam92a1	protein_coding
ENSDARG00000004445	22	19	20	19	12	13	17.5169	-0.601196	0.513795	0.241957	0.556131	down	glutamate receptor, metabotropic 5a [Source:ZFIN;Acc:ZDB-GENE-090821-9]	grm5a	protein_coding
ENSDARG00000004447	319	321	354	356	379	327	340.474	-0.0283513	0.14633	0.846373	0.946763	down	apelin receptor 2 [Source:ZFIN;Acc:ZDB-GENE-030131-4347]	aplnr2	protein_coding
ENSDARG00000004451	484	470	431	611	584	558	518.55	0.210507	0.137432	0.125593	0.376215	up	tumor necrosis factor receptor superfamily, member a [Source:ZFIN;Acc:ZDB-GENE-010802-1]	tnfrsfa	protein_coding
ENSDARG00000004452	11940	11670	14237	9935	10981	10217	11477.2	-0.401399	0.101186	7.28015e-05	0.00105504	down	TAR DNA binding protein, like [Source:ZFIN;Acc:ZDB-GENE-031030-1]	tardbpl	protein_coding
ENSDARG00000004455	757	755	991	988	956	934	887.868	0.0820535	0.122723	0.503744	0.779751	up	purinergic receptor P2X, ligand-gated ion channel, 5 [Source:ZFIN;Acc:ZDB-GENE-030319-5]	p2rx5	protein_coding
ENSDARG00000004459	24	22	21	42	38	31	29.2073	0.59916	0.403085	0.137164	0.398064	up	unc-119 lipid binding chaperone B homolog 2 [Source:ZFIN;Acc:ZDB-GENE-030131-7635]	unc119.2	protein_coding
ENSDARG00000004460	1258	1261	1507	1547	1513	1601	1435.02	0.0900445	0.107108	0.400524	0.715072	up	desumoylating isopeptidase 2 [Source:NCBI gene;Acc:445138]	desi2	protein_coding
ENSDARG00000004470	5765	5674	6027	5569	5768	5841	5751.41	-0.148239	0.0943467	0.116134	0.358297	down	protein kinase C substrate 80K-H [Source:ZFIN;Acc:ZDB-GENE-040426-770]	prkcsh	protein_coding
ENSDARG00000004472	376	365	408	345	362	409	376.047	-0.164113	0.147184	0.264843	0.584263	down	alpha tubulin acetyltransferase 1 [Source:NCBI gene;Acc:406389]	atat1	protein_coding
ENSDARG00000004473	100	94	120	109	85	105	101.539	-0.192721	0.231216	0.404556	0.718883	down	T-box transcription factor 21 [Source:ZFIN;Acc:ZDB-GENE-080104-3]	tbx21	protein_coding
ENSDARG00000004492	432	351	483	383	368	415	403.228	-0.237272	0.148403	0.109859	0.346582	down	phosphate cytidylyltransferase 1, choline, alpha b [Source:ZFIN;Acc:ZDB-GENE-050522-114]	pcyt1ab	protein_coding
ENSDARG00000004497	266	216	209	439	359	319	296.708	0.561558	0.179243	0.00173064	0.0152159	up	tetraspanin 33a [Source:NCBI gene;Acc:436890]	tspan33a	protein_coding
ENSDARG00000004498	7	3	6	8	8	5	6.07171	0.273366	0.859672	0.750493	0.910046	up	XK, Kell blood group complex subunit-related family, member 8, tandem duplicate 1 [Source:ZFIN;Acc:ZDB-GENE-110106-1]	xkr8.1	protein_coding
ENSDARG00000004502	371	322	306	251	219	274	291.466	-0.553456	0.171933	0.00128625	0.0120354	down	REST corepressor 3 [Source:ZFIN;Acc:ZDB-GENE-050208-371]	rcor3	protein_coding
ENSDARG00000004517	1502	1514	1665	1338	1461	1109	1429.68	-0.384753	0.125377	0.00214946	0.0180903	down	phosphoribosyl pyrophosphate amidotransferase [Source:ZFIN;Acc:ZDB-GENE-041210-323]	ppat	protein_coding
ENSDARG00000004525	481	508	512	462	555	586	515.076	-0.0282987	0.149453	0.84982	0.948291	down	zgc:63882 [Source:ZFIN;Acc:ZDB-GENE-040426-1286]	C2H1orf35	protein_coding
ENSDARG00000004527	1676	1729	1869	1601	1702	1647	1698.59	-0.214968	0.104749	0.0401493	0.172507	down	protein (peptidylprolyl cis/trans isomerase) NIMA-interacting, 4 (parvulin) [Source:NCBI gene;Acc:553574]	pin4	protein_coding
ENSDARG00000004529	88	12	24	87	17	27	41.9322	-0.068317	1.01192	0.946174	0.988264	down	zgc:173742 [Source:ZFIN;Acc:ZDB-GENE-030131-6489]	zgc:173742	protein_coding
ENSDARG00000004537	3276	4908	3941	3435	3111	3974	3780.18	-0.336527	0.16225	0.0380674	0.166251	down	lysine (K)-specific methyltransferase 2A [Source:ZFIN;Acc:ZDB-GENE-080521-3]	kmt2a	protein_coding
ENSDARG00000004539	1018	969	891	1177	1231	1072	1051.99	0.144818	0.128217	0.258694	0.576895	up	prostaglandin-endoperoxide synthase 2a [Source:ZFIN;Acc:ZDB-GENE-020530-2]	ptgs2a	protein_coding
ENSDARG00000004561	5	3	3	3	1	1	2.69277	-1.276	1.30959	0.329885	0.656722	down	protein kinase C, gamma [Source:ZFIN;Acc:ZDB-GENE-090206-1]	prkcg	protein_coding
ENSDARG00000004574	356	502	502	359	429	350	416.294	-0.381288	0.175321	0.0296456	0.13776	down	general transcription factor IIIC, polypeptide 2, beta [Source:ZFIN;Acc:ZDB-GENE-041014-349]	gtf3c2	protein_coding
ENSDARG00000004576	1990	2094	2432	1325	1590	1529	1832.1	-0.671711	0.122846	4.55409e-08	1.74761e-06	down	polo-like kinase 4 (Drosophila) [Source:NCBI gene;Acc:368390]	plk4	protein_coding
ENSDARG00000004577	220	156	257	244	240	254	225.864	0.106291	0.187969	0.571753	0.809112	up	zgc:194665 [Source:ZFIN;Acc:ZDB-GENE-080722-38]	zgc:194665	protein_coding
ENSDARG00000004580	622	582	800	556	603	604	625.101	-0.301535	0.137513	0.0283233	0.13327	down	nicotinamide nucleotide adenylyltransferase 2 [Source:NCBI gene;Acc:336257]	nmnat2	protein_coding
ENSDARG00000004581	1831	1913	1887	2140	2091	1983	1961.97	0.0146883	0.104166	0.887864	0.966648	up	SEL1L adaptor subunit of ERAD E3 ubiquitin ligase [Source:ZFIN;Acc:ZDB-GENE-041001-122]	sel1l	protein_coding
ENSDARG00000004586	60	67	65	52	75	38	59.5005	-0.344294	0.323476	0.287167	0.610978	down	neurotrophic tyrosine kinase, receptor, type 1 [Source:ZFIN;Acc:ZDB-GENE-980526-118]	ntrk1	protein_coding
ENSDARG00000004587	1130	1135	1515	1167	1187	1148	1206.88	-0.228186	0.122378	0.0622384	0.234582	down	K(lysine) acetyltransferase 5a [Source:ZFIN;Acc:ZDB-GENE-040718-57]	kat5a	protein_coding
ENSDARG00000004588	4369	3842	4990	3885	4130	4447	4256.44	-0.200994	0.111334	0.0710253	0.257387	down	SRY-box transcription factor 4a [Source:ZFIN;Acc:ZDB-GENE-030131-8290]	sox4a	protein_coding
ENSDARG00000004592	218	226	320	252	211	301	252.679	-0.11629	0.195062	0.551064	0.796389	down	G protein-coupled receptor 22a [Source:NCBI gene;Acc:504167]	gpr22a	protein_coding
ENSDARG00000004594	1047	1199	1268	1038	1074	999	1101.88	-0.300107	0.118482	0.0113113	0.0670275	down	zinc finger protein 800a [Source:ZFIN;Acc:ZDB-GENE-041008-151]	znf800a	protein_coding
ENSDARG00000004597	115	83	144	135	113	127	118.106	0.0171529	0.233516	0.941444	0.986965	up	leucine rich repeat containing 4Ba [Source:ZFIN;Acc:ZDB-GENE-080327-25]	lrrc4ba	protein_coding
ENSDARG00000004616	1414	1445	1378	1481	1486	1441	1434.65	-0.0707925	0.111144	0.524159	0.779751	down	myotubularin related protein 2 [Source:NCBI gene;Acc:30644]	mtmr2	protein_coding
ENSDARG00000004618	176	154	200	173	157	177	171.838	-0.184774	0.184961	0.3178	0.645341	down	syntaxin 2a [Source:ZFIN;Acc:ZDB-GENE-040801-80]	stx2a	protein_coding
ENSDARG00000004621	2170	2056	2835	1863	1898	2124	2150.39	-0.378791	0.124569	0.00235933	0.0195026	down	glycoprotein M6Ab [Source:ZFIN;Acc:ZDB-GENE-030710-8]	gpm6ab	protein_coding
ENSDARG00000004627	1	5	2	5	3	2	2.98811	0.16893	1.24324	0.891917	0.968441	up	pannexin 3 [Source:ZFIN;Acc:ZDB-GENE-091204-114]	panx3	protein_coding
ENSDARG00000004632	1033	868	1411	1153	1057	1219	1112.58	-0.063067	0.147632	0.66924	0.867756	down	egl-9 family hypoxia-inducible factor 1b [Source:ZFIN;Acc:ZDB-GENE-040718-338]	egln1b	protein_coding
ENSDARG00000004633	24	20	42	34	26	43	31.0248	0.151379	0.424725	0.72153	0.897027	up	epsin 3b [Source:ZFIN;Acc:ZDB-GENE-121214-173]	epn3b	protein_coding
ENSDARG00000004634	650	682	521	702	650	565	626.675	-0.0865822	0.161071	0.590894	0.822812	down	oxysterol binding protein [Source:ZFIN;Acc:ZDB-GENE-090312-18]	osbp	protein_coding
ENSDARG00000004635	1744	1941	2025	1883	2070	2293	1981.45	0.00670615	0.124159	0.956925	0.991151	up	eph receptor A7 [Source:ZFIN;Acc:ZDB-GENE-030131-3745]	epha7	protein_coding
ENSDARG00000004636	1261	1371	1267	1767	1575	1661	1470.15	0.230038	0.115702	0.0467891	0.192859	up	coiled-coil domain containing 9 [Source:ZFIN;Acc:ZDB-GENE-060929-520]	ccdc9	protein_coding
ENSDARG00000004643	24	16	31	29	22	35	25.8031	0.163235	0.444579	0.713494	0.892746	up	cadherin-related family member 1a [Source:NCBI gene;Acc:449008]	cdhr1a	protein_coding
ENSDARG00000004647	380	429	548	410	360	434	424.881	-0.291943	0.158126	0.0648523	0.241451	down	spindle and centriole associated protein 1 [Source:ZFIN;Acc:ZDB-GENE-041212-64]	spice1	protein_coding
ENSDARG00000004648	31	30	22	23	24	10	23.4902	-0.678809	0.487563	0.163847	0.444436	down	potassium channel tetramerization domain containing 16a [Source:ZFIN;Acc:ZDB-GENE-060117-1]	kctd16a	protein_coding
ENSDARG00000004658	1040	818	812	1289	1198	982	1012.77	0.247537	0.14872	0.0960228	0.316616	up	zgc:101810 [Source:ZFIN;Acc:ZDB-GENE-041121-7]	zgc:101810	protein_coding
ENSDARG00000004672	1940	1853	2361	2594	2307	2551	2243.27	0.155552	0.106957	0.145851	0.413022	up	protein tyrosine kinase 2ab [Source:ZFIN;Acc:ZDB-GENE-020114-1]	ptk2ab	protein_coding
ENSDARG00000004680	1592	1542	1629	2125	2061	2088	1820.3	0.272149	0.0985838	0.00576976	0.039815	up	DnaJ heat shock protein family (Hsp40) member B6a [Source:ZFIN;Acc:ZDB-GENE-040718-45]	dnajb6a	protein_coding
ENSDARG00000004687	431	386	404	688	592	613	511.545	0.50538	0.132642	0.000138904	0.00184137	up	acetyl-CoA acyltransferase 1 [Source:ZFIN;Acc:ZDB-GENE-040704-48]	acaa1	protein_coding
ENSDARG00000004692	1910	1587	2650	1607	1345	1533	1765.33	-0.568338	0.147839	0.000120899	0.00163712	down	nucleic acid binding protein 1a [Source:NCBI gene;Acc:494100]	nabp1a	protein_coding
ENSDARG00000004695	853	831	907	1192	1045	1017	963.976	0.202566	0.112102	0.0707645	0.256721	up	SIX homeobox 4a [Source:ZFIN;Acc:ZDB-GENE-010201-2]	six4a	protein_coding
ENSDARG00000004696	521	659	744	747	796	799	704.36	0.162557	0.144934	0.262035	0.58114	up	eukaryotic elongation factor, selenocysteine-tRNA-specific [Source:ZFIN;Acc:ZDB-GENE-051120-72]	eefsec	protein_coding
ENSDARG00000004697	333	290	413	306	302	357	331.58	-0.218963	0.163155	0.179576	0.468785	down	retinoid X receptor, gamma b [Source:NCBI gene;Acc:436617]	rxrgb	protein_coding
ENSDARG00000004702	996	716	841	1070	987	948	917.993	0.110126	0.136908	0.421178	0.736186	up	interferon regulatory factor 2 binding protein 2a [Source:NCBI gene;Acc:335866]	irf2bp2a	protein_coding
ENSDARG00000004706	2426	2394	3082	2936	2892	3053	2772.04	0.0496749	0.108359	0.646646	0.856375	up	SYF2 pre-mRNA-splicing factor [Source:NCBI gene;Acc:445043]	syf2	protein_coding
ENSDARG00000004712	795	715	966	650	796	796	783.14	-0.258822	0.142851	0.070013	0.255043	down	T-box brain transcription factor 1b [Source:ZFIN;Acc:ZDB-GENE-000323-1]	tbr1b	protein_coding
ENSDARG00000004713	3558	3984	4415	2719	3172	2774	3443.75	-0.586301	0.117759	6.39785e-07	1.82345e-05	down	MAD2 mitotic arrest deficient-like 1 (yeast) [Source:ZFIN;Acc:ZDB-GENE-030515-3]	mad2l1	protein_coding
ENSDARG00000004714	4625	3943	5515	5442	4354	5612	4868.22	0.0112047	0.127466	0.929954	0.983133	up	transcription factor 12 [Source:ZFIN;Acc:ZDB-GENE-040516-11]	tcf12	protein_coding
ENSDARG00000004721	10	18	25	12	11	13	14.8127	-0.67351	0.580175	0.245693	0.559889	down	membrane protein, palmitoylated 5b (MAGUK p55 subfamily member 5) [Source:ZFIN;Acc:ZDB-GENE-060531-2]	mpp5b	protein_coding
ENSDARG00000004724	498	470	689	561	542	520	542.314	-0.146579	0.145772	0.314638	0.642698	down	transcription elongation factor A (SII), 3 [Source:ZFIN;Acc:ZDB-GENE-040426-1860]	tcea3	protein_coding
ENSDARG00000004726	2276	2476	2344	2504	2441	2558	2421.99	-0.0473759	0.108686	0.662911	0.865336	down	trafficking protein particle complex 11 [Source:NCBI gene;Acc:323003]	trappc11	protein_coding
ENSDARG00000004735	17585	16949	20601	14907	15523	15723	16846.7	-0.376643	0.0951718	7.57372e-05	0.00109123	down	heterogeneous nuclear ribonucleoprotein Ub [Source:ZFIN;Acc:ZDB-GENE-030131-6422]	hnrnpub	protein_coding
ENSDARG00000004745	586	615	561	708	711	569	621.144	0.043994	0.143179	0.758642	0.91464	up	limb development membrane protein 1-like [Source:NCBI gene;Acc:321314]	lmbr1l	protein_coding
ENSDARG00000004748	945	826	603	1082	1003	747	862.524	0.116002	0.189481	0.540401	0.788883	up	zgc:100868 [Source:ZFIN;Acc:ZDB-GENE-040801-33]	zgc:100868	protein_coding
ENSDARG00000004753	41	24	49	87	55	54	50.457	0.662786	0.35225	0.0598931	0.228395	up	myosin light chain kinase b [Source:ZFIN;Acc:ZDB-GENE-041111-150]	mylkb	protein_coding
ENSDARG00000004754	4095	4617	4379	5157	4454	4990	4586.28	0.0284219	0.110649	0.797282	0.928144	up	heat shock protein 4a [Source:ZFIN;Acc:ZDB-GENE-040426-2832]	hspa4a	protein_coding
ENSDARG00000004757	84875	64012	96186	83474	82625	94013	83469.1	-0.0289261	0.127078	0.819937	0.935503	down	Y box binding protein 1 [Source:ZFIN;Acc:ZDB-GENE-000629-3]	ybx1	protein_coding
ENSDARG00000004763	78	56	106	38	46	53	62.8878	-0.917743	0.314996	0.00357389	0.0273678	down	HERV-H LTR-associating 2a, tandem duplicate 2 [Source:ZFIN;Acc:ZDB-GENE-091204-324]	hhla2a.2	protein_coding
ENSDARG00000004771	525	470	649	598	473	577	544.293	-0.116244	0.145383	0.423962	0.738538	down	ankyrin repeat domain 10b [Source:ZFIN;Acc:ZDB-GENE-061013-49]	ankrd10b	protein_coding
ENSDARG00000004774	2000	2514	2213	2119	2389	1790	2167.98	-0.22498	0.144654	0.119875	0.365002	down	WD repeat domain 36 [Source:ZFIN;Acc:ZDB-GENE-030131-464]	wdr36	protein_coding
ENSDARG00000004782	3947	3731	4044	2795	2687	2655	3319.49	-0.651773	0.091658	1.15268e-12	1.20376e-10	down	fibroblast growth factor receptor 3 [Source:NCBI gene;Acc:58129]	fgfr3	protein_coding
ENSDARG00000004785	4501	4646	5656	5120	5336	5514	5090.99	-0.0100927	0.10565	0.923894	0.981335	down	COP9 signalosome subunit 2 [Source:NCBI gene;Acc:415145]	cops2	protein_coding
ENSDARG00000004789	19	27	25	15	19	19	20.7492	-0.546312	0.477195	0.252275	0.568013	down	low density lipoprotein receptor-related protein 1Ba [Source:ZFIN;Acc:ZDB-GENE-050208-608]	lrp1ba	protein_coding
ENSDARG00000004794	90	79	102	111	109	103	97.9801	0.131977	0.228555	0.56364	0.804306	up	coiled-coil domain containing 146 [Source:ZFIN;Acc:ZDB-GENE-041210-217]	ccdc146	protein_coding
ENSDARG00000004796	1014	1217	1062	1213	1202	1352	1170.43	0.0650073	0.134982	0.630091	0.846898	up	mahogunin, ring finger 1b [Source:ZFIN;Acc:ZDB-GENE-110401-3]	mgrn1b	protein_coding
ENSDARG00000004806	1210	1398	1394	1415	1380	1133	1316.08	-0.154767	0.127494	0.22478	0.533919	down	glutamate-rich WD repeat containing 1 [Source:ZFIN;Acc:ZDB-GENE-030131-9844]	grwd1	protein_coding
ENSDARG00000004823	18	16	25	22	30	23	22.0583	0.231624	0.463258	0.617082	0.839414	up	ankyrin repeat, SAM and basic leucine zipper domain containing 1 [Source:ZFIN;Acc:ZDB-GENE-040426-988]	asz1	protein_coding
ENSDARG00000004830	8225	9218	8502	9592	9749	8083	8852.73	-0.0498436	0.117315	0.670933	0.868537	down	flotillin 2a [Source:NCBI gene;Acc:245698]	flot2a	protein_coding
ENSDARG00000004836	1501	1536	1889	2088	2113	2129	1854.84	0.241687	0.108262	0.025586	0.123337	up	DnaJ (Hsp40) homolog, subfamily C, member 5ab [Source:ZFIN;Acc:ZDB-GENE-081021-2]	dnajc5ab	protein_coding
ENSDARG00000004840	1381	1381	1709	1350	1346	1363	1415.66	-0.259733	0.109361	0.0175487	0.0930524	down	Ras association domain family member 1 [Source:ZFIN;Acc:ZDB-GENE-040912-14]	rassf1	protein_coding
ENSDARG00000004843	2113	2199	2289	2390	2179	2004	2184.8	-0.133335	0.104974	0.204024	0.505964	down	forkhead box P1a [Source:ZFIN;Acc:ZDB-GENE-060929-624]	foxp1a	protein_coding
ENSDARG00000004851	392	337	503	403	366	422	400.808	-0.165288	0.156404	0.2906	0.614364	down	histone H4 transcription factor [Source:ZFIN;Acc:ZDB-GENE-040426-2764]	hinfp	protein_coding
ENSDARG00000004861	237	167	180	185	131	129	171.531	-0.522649	0.219271	0.0171455	0.091357	down	estrogen-related receptor gamma a [Source:ZFIN;Acc:ZDB-GENE-030821-2]	esrrga	protein_coding
ENSDARG00000004864	1	0	0	2	0	1	0.643376	1.43335	2.90831	0.622121	0.841921	up	forkhead box R1 [Source:ZFIN;Acc:ZDB-GENE-070928-26]	foxr1	protein_coding
ENSDARG00000004866	889	958	1096	1189	1096	1133	1050.66	0.0926446	0.113319	0.413612	0.729225	up	MINDY lysine 48 deubiquitinase 1 [Source:NCBI gene;Acc:563470]	mindy1	protein_coding
ENSDARG00000004869	60	54	103	87	93	104	82.2253	0.279314	0.283162	0.323931	0.651122	up	proenkephalin a [Source:ZFIN;Acc:ZDB-GENE-030729-31]	penka	protein_coding
ENSDARG00000004870	2039	1919	2325	2519	2464	2640	2294.93	0.157903	0.100757	0.117077	0.359771	up	presenilin 1 [Source:NCBI gene;Acc:30221]	psen1	protein_coding
ENSDARG00000004871	8	16	10	20	18	9	13.3738	0.32718	0.622204	0.598999	0.827989	up	macrophage stimulating 1 receptor b [Source:ZFIN;Acc:ZDB-GENE-071218-3]	mst1rb	protein_coding
ENSDARG00000004874	57	72	58	101	99	104	80.8009	0.571298	0.260242	0.0281454	0.132659	up	spermatogenesis associated 6-like [Source:ZFIN;Acc:ZDB-GENE-040426-1369]	spata6l	protein_coding
ENSDARG00000004875	1154	1141	1160	1421	1338	1546	1282.11	0.191559	0.115011	0.0957981	0.31618	up	transmembrane channel-like 6b [Source:ZFIN;Acc:ZDB-GENE-040718-460]	tmc6b	protein_coding
ENSDARG00000004877	1186	1237	1147	1619	1145	1189	1244.83	0.0134845	0.142946	0.924845	0.981677	up	rho-associated, coiled-coil containing protein kinase 2b [Source:ZFIN;Acc:ZDB-GENE-060125-2]	rock2b	protein_coding
ENSDARG00000004880	340	304	381	643	503	532	442.588	0.587172	0.143746	4.41166e-05	0.000685448	up	acyl-CoA synthetase medium chain family member 3 [Source:ZFIN;Acc:ZDB-GENE-080220-22]	acsm3	protein_coding
ENSDARG00000004889	338	350	375	291	365	263	329.935	-0.333432	0.168115	0.0473277	0.194376	down	aspartylglucosaminidase [Source:ZFIN;Acc:ZDB-GENE-040426-2311]	aga	protein_coding
ENSDARG00000004891	1351	1461	1519	1930	2019	1986	1692.32	0.33004	0.10754	0.00214779	0.0180843	up	peroxisomal biogenesis factor 19 [Source:ZFIN;Acc:ZDB-GENE-050417-424]	pex19	protein_coding
ENSDARG00000004898	2	1	5	1	2	1	1.98178	-1.08978	1.51375	0.471574	0.779751	down	zona pellucida glycoprotein 2, like 2 [Source:ZFIN;Acc:ZDB-GENE-060818-4]	zp2l2	protein_coding
ENSDARG00000004904	62	32	32	94	43	49	51.1615	0.423186	0.397186	0.286668	0.610849	up	glycogen synthase 2 [Source:ZFIN;Acc:ZDB-GENE-030826-31]	gys2	protein_coding
ENSDARG00000004906	8445	9365	9715	9484	9262	9327	9220.67	-0.0969649	0.0971627	0.318297	0.64587	down	stress-induced phosphoprotein 1 [Source:ZFIN;Acc:ZDB-GENE-041121-17]	stip1	protein_coding
ENSDARG00000004925	199	205	291	229	263	268	240.336	0.0140881	0.185063	0.939319	0.986453	up	inner mitochondrial membrane peptidase subunit 2 [Source:NCBI gene;Acc:445299]	immp2l	protein_coding
ENSDARG00000004930	1885	1869	2085	2395	2267	2021	2069.21	0.0697375	0.103219	0.499279	0.779751	up	LIM domain 7a [Source:ZFIN;Acc:ZDB-GENE-030219-74]	lmo7a	protein_coding
ENSDARG00000004931	328	380	334	404	372	295	350.666	-0.0923015	0.169002	0.58496	0.819071	down	solute carrier family 8 member 3 [Source:ZFIN;Acc:ZDB-GENE-050810-1]	slc8a3	protein_coding
ENSDARG00000004932	606	470	529	697	636	766	610.943	0.262945	0.143848	0.067559	0.248586	up	anosmin 1b [Source:ZFIN;Acc:ZDB-GENE-000201-13]	anos1b	protein_coding
ENSDARG00000004937	1976	2020	2155	1444	1755	1555	1820.22	-0.494342	0.119217	3.37478e-05	0.000540617	down	S-phase kinase-associated protein 2, E3 ubiquitin protein ligase [Source:ZFIN;Acc:ZDB-GENE-030219-158]	skp2	protein_coding
ENSDARG00000004939	2419	2466	2693	2748	2540	2493	2544.8	-0.0870424	0.095544	0.362285	0.686317	down	metadherin b [Source:ZFIN;Acc:ZDB-GENE-090929-2]	mtdhb	protein_coding
ENSDARG00000004948	4114	3811	5241	5141	5182	5268	4742.04	0.126911	0.110414	0.250386	0.565295	up	BRCA2 and CDKN1A interacting protein [Source:NCBI gene;Acc:541348]	bccip	protein_coding
ENSDARG00000004952	7	7	4	4	5	3	5.05705	-0.72199	0.941333	0.443089	0.756481	down	radical S-adenosyl methionine domain containing 2 [Source:NCBI gene;Acc:570456]	rsad2	protein_coding
ENSDARG00000004953	12	5	10	11	16	6	9.8727	0.173149	0.715215	0.808708	0.930852	up	myxovirus (influenza) resistance B [Source:NCBI gene;Acc:360143]	mxb	protein_coding
ENSDARG00000004954	43	90	48	51	68	47	58.1431	-0.264369	0.364697	0.468513	0.777144	down	granulin a [Source:ZFIN;Acc:ZDB-GENE-030131-8434]	grna	protein_coding
ENSDARG00000004956	2496	2608	3119	2935	3007	3294	2886.67	0.0476844	0.111631	0.669261	0.867756	up	zinc finger, matrin-type 2 [Source:ZFIN;Acc:ZDB-GENE-030131-3197]	zmat2	protein_coding
ENSDARG00000004964	1223	1848	1293	2315	2703	1754	1835.99	0.497123	0.191289	0.00935497	0.0579622	up	cytochrome P450, family 4, subfamily T, polypeptide 8 [Source:ZFIN;Acc:ZDB-GENE-031219-3]	cyp4t8	protein_coding
ENSDARG00000004979	97	71	68	106	73	73	80.8057	-0.0381999	0.279574	0.891318	0.968136	down	ELOVL fatty acid elongase 5 [Source:ZFIN;Acc:ZDB-GENE-040407-2]	elovl5	protein_coding
ENSDARG00000004988	1134	1010	1426	1103	1057	1289	1162.24	-0.165779	0.135836	0.2223	0.530838	down	protein phosphatase 3, catalytic subunit, alpha isozyme [Source:ZFIN;Acc:ZDB-GENE-091113-24]	ppp3ca	protein_coding
ENSDARG00000005002	730	658	816	367	482	464	589.325	-0.864907	0.150031	8.17259e-09	3.79e-07	down	BRF1 RNA polymerase III transcription initiation factor subunit b [Source:ZFIN;Acc:ZDB-GENE-030131-6248]	brf1b	protein_coding
ENSDARG00000005004	43	23	54	73	62	90	56.2221	0.797184	0.342396	0.0198989	0.102398	up	solute carrier family 5 member 12 [Source:NCBI gene;Acc:393339]	slc5a12	protein_coding
ENSDARG00000005010	122	97	121	147	141	162	130.158	0.282885	0.209053	0.176	0.463034	up	si:dkeyp-2e4.8 [Source:ZFIN;Acc:ZDB-GENE-061207-81]	si:dkeyp-2e4.8	protein_coding
ENSDARG00000005015	1744	1993	2118	1229	1599	1408	1686.84	-0.588371	0.136398	1.60603e-05	0.000288715	down	testis specific protein Y-linked [Source:ZFIN;Acc:ZDB-GENE-030131-9158]	tspy	protein_coding
ENSDARG00000005023	8978	9106	8088	11846	11608	9840	9826.13	0.215594	0.119774	0.0718585	0.259588	up	FKBP prolyl isomerase 9 [Source:ZFIN;Acc:ZDB-GENE-040801-23]	fkbp9	protein_coding
ENSDARG00000005026	2245	2466	2838	2379	2420	2578	2475.62	-0.154454	0.111585	0.166304	0.448388	down	teashirt zinc finger homeobox 1 [Source:NCBI gene;Acc:369196]	tshz1	protein_coding
ENSDARG00000005034	442	318	525	353	341	352	386.637	-0.411565	0.167389	0.0139426	0.0785754	down	CDP-L-ribitol pyrophosphorylase A [Source:NCBI gene;Acc:798716]	crppa	protein_coding
ENSDARG00000005049	239	163	239	261	270	242	233.053	0.151288	0.182231	0.406426	0.721156	up	RAB20, member RAS oncogene family [Source:ZFIN;Acc:ZDB-GENE-030131-9143]	rab20	protein_coding
ENSDARG00000005050	22	15	29	18	24	18	20.8354	-0.248745	0.48276	0.606374	0.832882	down	wingless-type MMTV integration site family, member 2Ba [Source:ZFIN;Acc:ZDB-GENE-030717-2]	wnt2ba	protein_coding
ENSDARG00000005057	487	510	504	543	590	487	517.305	-0.016507	0.138578	0.905183	0.973917	down	DIM1 dimethyladenosine transferase 1-like (S. cerevisiae) [Source:ZFIN;Acc:ZDB-GENE-040801-75]	dimt1l	protein_coding
ENSDARG00000005058	7699	8438	8943	6147	6587	6578	7407.93	-0.500503	0.103245	1.24902e-06	3.23434e-05	down	non-SMC condensin I complex, subunit D2 [Source:ZFIN;Acc:ZDB-GENE-050506-59]	ncapd2	protein_coding
ENSDARG00000005078	1145	1118	1214	1367	1457	1487	1286.47	0.187006	0.109732	0.0883425	0.298855	up	eukaryotic translation initiation factor 4E family member 3 [Source:NCBI gene;Acc:447850]	eif4e3	protein_coding
ENSDARG00000005085	392	331	521	405	468	457	425.035	-0.0164235	0.1649	0.920665	0.980446	down	gamma-glutamylcyclotransferase b [Source:ZFIN;Acc:ZDB-GENE-040426-1939]	ggctb	protein_coding
ENSDARG00000005092	276	264	324	246	247	225	263.028	-0.388786	0.157159	0.0133669	0.0761147	down	centrosomal protein 89 [Source:NCBI gene;Acc:393852]	cep89	protein_coding
ENSDARG00000005095	122	105	160	152	147	159	139.206	0.126545	0.209444	0.545714	0.792814	up	glucuronic acid epimerase a [Source:ZFIN;Acc:ZDB-GENE-040630-9]	glcea	protein_coding
ENSDARG00000005098	2612	2557	3198	1940	2104	2098	2419	-0.564819	0.109815	2.69872e-07	8.46784e-06	down	zgc:86764 [Source:ZFIN;Acc:ZDB-GENE-040718-435]	zgc:86764	protein_coding
ENSDARG00000005104	1403	1383	1365	1785	1704	1660	1536.47	0.183131	0.106324	0.0849989	0.29107	up	LIM domain kinase 2 [Source:ZFIN;Acc:ZDB-GENE-040718-398]	limk2	protein_coding
ENSDARG00000005108	1480	1199	1119	1982	1857	1509	1506.91	0.362036	0.148495	0.0147671	0.0819102	up	occludin a [Source:ZFIN;Acc:ZDB-GENE-040426-2685]	oclna	protein_coding
ENSDARG00000005112	1138	1082	600	1590	1223	921	1084.15	0.256453	0.380462	0.500275	0.779751	up	cadherin 17, LI cadherin (liver-intestine) [Source:ZFIN;Acc:ZDB-GENE-030910-3]	cdh17	protein_coding
ENSDARG00000005115	2080	2144	2282	2485	2643	2115	2275.16	0.0295363	0.115001	0.797306	0.928144	up	calumenin b [Source:NCBI gene;Acc:394057]	calub	protein_coding
ENSDARG00000005122	5602	5908	5740	6292	6438	6347	6019.84	0.0182143	0.100438	0.856094	0.951096	up	ATPase sarcoplasmic/endoplasmic reticulum Ca2+ transporting 2b [Source:ZFIN;Acc:ZDB-GENE-030131-867]	atp2a2b	protein_coding
ENSDARG00000005126	424	516	363	407	476	343	421.982	-0.223231	0.191406	0.243504	0.5573	down	LARGE xylosyl- and glucuronyltransferase 1 [Source:NCBI gene;Acc:446213]	large1	protein_coding
ENSDARG00000005128	2693	3020	3347	2816	3195	2658	2942.83	-0.186103	0.118936	0.117646	0.360864	down	ribonuclease H2, subunit B [Source:ZFIN;Acc:ZDB-GENE-040426-1090]	rnaseh2b	protein_coding
ENSDARG00000005134	3850	4058	4035	4320	4144	3875	4026.93	-0.0806219	0.0996437	0.418457	0.733799	down	proteasome 26S subunit, non-ATPase 11b [Source:NCBI gene;Acc:322265]	psmd11b	protein_coding
ENSDARG00000005139	2384	2036	1887	2547	2655	2279	2282.31	0.116511	0.131753	0.376526	0.697362	up	hedgehog acyltransferase like, b [Source:ZFIN;Acc:ZDB-GENE-050506-130]	hhatlb	protein_coding
ENSDARG00000005141	102	95	159	105	108	155	119.567	-0.0621807	0.258169	0.809669	0.931145	down	CaM kinase-like vesicle-associated b [Source:NCBI gene;Acc:393422]	camkvb	protein_coding
ENSDARG00000005150	125	96	84	61	58	63	81.9204	-0.875011	0.27285	0.00134159	0.0124727	down	T-box transcription factor 20 [Source:NCBI gene;Acc:57936]	tbx20	protein_coding
ENSDARG00000005154	16	15	18	20	16	14	16.3725	-0.09626	0.521695	0.85361	0.94983	down	aspartoacylase [Source:NCBI gene;Acc:557232]	aspa	protein_coding
ENSDARG00000005159	235	204	168	213	201	180	199.813	-0.163907	0.199522	0.41136	0.726519	down	cytohesin 1a [Source:ZFIN;Acc:ZDB-GENE-030131-657]	cyth1a	protein_coding
ENSDARG00000005162	27902	25234	26760	36795	34857	33322	30483.9	0.267319	0.092217	0.00374589	0.0283831	up	tropomyosin 3 [Source:ZFIN;Acc:ZDB-GENE-030826-16]	tpm3	protein_coding
ENSDARG00000005163	274	194	150	319	248	251	237.196	0.267601	0.228551	0.241656	0.555814	up	EFR3 homolog A (S. cerevisiae) [Source:ZFIN;Acc:ZDB-GENE-040426-1681]	efr3a	protein_coding
ENSDARG00000005172	1025	758	1295	1371	1121	1254	1121.7	0.168727	0.153753	0.272471	0.594124	up	dynein, light chain, LC8-type 2b [Source:ZFIN;Acc:ZDB-GENE-050320-132]	dynll2b	protein_coding
ENSDARG00000005176	255	242	142	209	207	149	201.381	-0.319202	0.251001	0.203473	0.505055	down	zgc:101040 [Source:ZFIN;Acc:ZDB-GENE-040801-107]	zgc:101040	protein_coding
ENSDARG00000005179	290	283	334	358	301	310	310.201	-0.0287452	0.149593	0.84762	0.947247	down	D-glutamate cyclase [Source:ZFIN;Acc:ZDB-GENE-070725-6]	dglucy	protein_coding
ENSDARG00000005185	70	38	66	214	164	149	113.26	1.47709	0.261349	1.58796e-08	6.86386e-07	up	carboxypeptidase N, polypeptide 1 [Source:ZFIN;Acc:ZDB-GENE-030131-9116]	cpn1	protein_coding
ENSDARG00000005186	1085	978	1267	948	961	1135	1057.86	-0.24765	0.128984	0.0548567	0.215126	down	sp4 transcription factor [Source:ZFIN;Acc:ZDB-GENE-031202-3]	sp4	protein_coding
ENSDARG00000005191	22229	21577	26372	18051	15935	15814	20005.5	-0.617474	0.0943825	6.05995e-11	4.45716e-09	down	adenosylhomocysteinase [Source:ZFIN;Acc:ZDB-GENE-031219-6]	ahcy	protein_coding
ENSDARG00000005210	921	874	829	1426	1275	1129	1062.16	0.415018	0.128422	0.00123068	0.011601	up	coronin, actin binding protein, 2A [Source:ZFIN;Acc:ZDB-GENE-030131-2258]	coro2a	protein_coding
ENSDARG00000005216	199	189	124	236	202	102	174.744	-0.0668589	0.288956	0.817019	0.934175	down	zgc:158328 [Source:ZFIN;Acc:ZDB-GENE-070112-1202]	zgc:158328	protein_coding
ENSDARG00000005218	107	118	108	112	140	112	115.658	0.00197831	0.22703	0.993047	0.997092	up	WRN helicase interacting protein 1 [Source:ZFIN;Acc:ZDB-GENE-040426-2415]	wrnip1	protein_coding
ENSDARG00000005220	791	743	841	855	815	724	790.201	-0.11324	0.117479	0.335088	0.663172	down	programmed cell death 6 [Source:ZFIN;Acc:ZDB-GENE-040426-1307]	pdcd6	protein_coding
ENSDARG00000005221	12	25	23	29	39	45	28.4065	0.791675	0.446946	0.0765108	0.271273	up	desmin b [Source:ZFIN;Acc:ZDB-GENE-061027-102]	desmb	protein_coding
ENSDARG00000005230	7512	6806	8318	8468	8732	8585	8001.72	0.0672162	0.0931051	0.470332	0.778557	up	signal sequence receptor, beta [Source:ZFIN;Acc:ZDB-GENE-010413-1]	ssr2	protein_coding
ENSDARG00000005232	789	885	677	669	684	548	711.073	-0.441248	0.160718	0.00604213	0.0412884	down	coiled-coil domain containing 85C, a [Source:NCBI gene;Acc:751667]	ccdc85ca	protein_coding
ENSDARG00000005236	6279	8564	7056	6276	6585	7182	6993.32	-0.25796	0.142776	0.0708015	0.256787	down	Snf2-related CREBBP activator protein [Source:ZFIN;Acc:ZDB-GENE-041008-127]	srcap	protein_coding
ENSDARG00000005246	318	291	395	313	338	307	325.031	-0.185978	0.154654	0.229154	0.539333	down	ankyrin repeat and SOCS box containing 3 [Source:ZFIN;Acc:ZDB-GENE-030131-6142]	asb3	protein_coding
ENSDARG00000005251	1621	1463	1685	2010	1684	1613	1664.92	0.0283302	0.111335	0.799141	0.928737	up	ribulose-5-phosphate-3-epimerase [Source:ZFIN;Acc:ZDB-GENE-030131-6837]	rpe	protein_coding
ENSDARG00000005254	4971	4350	4839	6362	5729	5773	5282.29	0.209642	0.0954502	0.0280667	0.132379	up	KDEL endoplasmic reticulum protein retention receptor 2a [Source:NCBI gene;Acc:373129]	kdelr2a	protein_coding
ENSDARG00000005271	19	37	12	28	40	11	24.558	0.0642006	0.572771	0.910754	0.976163	up	zinc finger CCCH-type containing 12A [Source:ZFIN;Acc:ZDB-GENE-110411-6]	zc3h12a	protein_coding
ENSDARG00000005274	730	566	887	538	569	572	641.767	-0.492952	0.14903	0.000940508	0.00930005	down	RAD52 homolog, DNA repair protein [Source:ZFIN;Acc:ZDB-GENE-050731-10]	rad52	protein_coding
ENSDARG00000005284	79	64	75	117	80	93	83.5638	0.284752	0.258027	0.269778	0.590937	up	F-box and leucine-rich repeat protein 15 [Source:NCBI gene;Acc:405878]	fbxl15	protein_coding
ENSDARG00000005314	2	0	0	3	1	1	1.13298	1.17388	2.13669	0.582737	0.817445	up	si:dkeyp-80c12.5 [Source:ZFIN;Acc:ZDB-GENE-090312-195]	CALHM1	protein_coding
ENSDARG00000005315	4420	5034	5153	4748	4837	4443	4755.64	-0.184107	0.105362	0.080574	0.281161	down	cugbp, Elav-like family member 1 [Source:NCBI gene;Acc:58137]	celf1	protein_coding
ENSDARG00000005318	1204	1332	1210	1649	1629	1335	1381.78	0.169866	0.12955	0.189791	0.484521	up	signal transducing adaptor molecule (SH3 domain and ITAM motif) 2 [Source:ZFIN;Acc:ZDB-GENE-041114-64]	stam2	protein_coding
ENSDARG00000005320	89	72	90	211	111	127	114.137	0.709245	0.266049	0.00767966	0.0500293	up	nipsnap homolog 1 (C. elegans) [Source:NCBI gene;Acc:30231]	nipsnap1	protein_coding
ENSDARG00000005327	5	9	7	7	6	1	5.85987	-0.723847	0.932765	0.437735	0.751892	down	finTRIM family, member 66 [Source:ZFIN;Acc:ZDB-GENE-070912-661]	ftr66	protein_coding
ENSDARG00000005332	5	1	1	2	4	2	2.49375	0.0658402	1.36364	0.961491	0.991151	up	lipase, member Ib [Source:ZFIN;Acc:ZDB-GENE-091118-47]	lipib	protein_coding
ENSDARG00000005335	3	7	2	4	7	2	4.1944	-0.0330821	1.07847	0.975529	0.993259	down	solute carrier family 22 member 4 [Source:ZFIN;Acc:ZDB-GENE-040426-1517]	slc22a4	protein_coding
ENSDARG00000005343	192	139	194	228	166	252	192.92	0.17878	0.209993	0.394568	0.710201	up	coiled-coil domain containing 85A, like [Source:ZFIN;Acc:ZDB-GENE-040912-92]	ccdc85al	protein_coding
ENSDARG00000005350	2369	2509	2510	2817	2707	2596	2568.35	0.00909885	0.100764	0.92805	0.982562	up	disco-interacting protein 2 homolog Ba [Source:NCBI gene;Acc:405899]	dip2ba	protein_coding
ENSDARG00000005355	886	596	867	950	922	1007	861.664	0.175589	0.14606	0.229298	0.539406	up	La ribonucleoprotein 6, translational regulator a [Source:ZFIN;Acc:ZDB-GENE-030131-6403]	larp6a	protein_coding
ENSDARG00000005356	265	336	227	296	290	247	276.677	-0.128533	0.198783	0.517891	0.779751	down	TYRO3 protein tyrosine kinase [Source:NCBI gene;Acc:30709]	tyro3	protein_coding
ENSDARG00000005359	7145	8109	8377	7774	7753	7358	7722.89	-0.171858	0.101511	0.0904569	0.304016	down	succinate-CoA ligase, ADP-forming, beta subunit [Source:ZFIN;Acc:ZDB-GENE-040426-1963]	sucla2	protein_coding
ENSDARG00000005364	142	125	118	115	137	89	120.943	-0.303315	0.237424	0.201418	0.502466	down	glutamate receptor, ionotropic, N-methyl-D-aspartate 3Ba [Source:ZFIN;Acc:ZDB-GENE-070912-354]	grin3ba	protein_coding
ENSDARG00000005368	1033	1015	919	1203	1291	951	1061.71	0.0851069	0.145121	0.55757	0.800445	up	melanoma cell adhesion molecule b [Source:ZFIN;Acc:ZDB-GENE-030219-213]	mcamb	protein_coding
ENSDARG00000005371	6	2	3	5	6	6	4.60491	0.506689	0.989274	0.608523	0.834151	up	G protein-coupled receptor, class C, group 6, member A [Source:NCBI gene;Acc:494131]	gprc6a	protein_coding
ENSDARG00000005372	65	72	75	94	102	97	83.2385	0.342872	0.247319	0.165639	0.447433	up	calcium/calmodulin-dependent protein kinase IV [Source:ZFIN;Acc:ZDB-GENE-050417-76]	camk4	protein_coding
ENSDARG00000005374	1629	1460	2038	1631	1636	1652	1663.43	-0.176857	0.117222	0.131365	0.387405	down	tubulin, gamma complex associated protein 4 [Source:ZFIN;Acc:ZDB-GENE-081022-124]	tubgcp4	protein_coding
ENSDARG00000005382	721	835	825	713	784	746	768.921	-0.211408	0.129882	0.10359	0.333866	down	PR domain containing 9 [Source:NCBI gene;Acc:393876]	prdm9	protein_coding
ENSDARG00000005392	7	1	7	13	7	5	6.47556	0.622538	0.908438	0.493165	0.779751	up	solute carrier family 5 member 5 [Source:ZFIN;Acc:ZDB-GENE-060503-585]	slc5a5	protein_coding
ENSDARG00000005394	577	785	540	424	500	316	528.758	-0.754163	0.204404	0.000224637	0.00277235	down	DNA (cytosine-5-)-methyltransferase 3 alpha a [Source:ZFIN;Acc:ZDB-GENE-050314-5]	dnmt3aa	protein_coding
ENSDARG00000005397	1002	970	1215	681	787	848	918.064	-0.578202	0.134699	1.76646e-05	0.000313234	down	tripartite motif containing 3b [Source:ZFIN;Acc:ZDB-GENE-070112-1132]	trim3b	protein_coding
ENSDARG00000005414	42	18	31	47	47	52	38.8531	0.563706	0.383816	0.141917	0.406553	up	GRB2 related adaptor protein a [Source:ZFIN;Acc:ZDB-GENE-050522-347]	grapa	protein_coding
ENSDARG00000005416	600	464	584	766	603	631	601.229	0.154795	0.141302	0.273302	0.59503	up	mitogen-activated protein kinase kinase kinase 5 [Source:ZFIN;Acc:ZDB-GENE-030827-3]	map3k5	protein_coding
ENSDARG00000005423	935	751	1077	1145	952	988	964.397	0.039265	0.13128	0.764869	0.917547	up	phosphoglycerate mutase 1a [Source:ZFIN;Acc:ZDB-GENE-030131-1827]	pgam1a	protein_coding
ENSDARG00000005425	432	483	395	400	396	377	414.058	-0.291048	0.155767	0.0616954	0.233092	down	WD repeat and FYVE domain containing 1 [Source:ZFIN;Acc:ZDB-GENE-041024-4]	wdfy1	protein_coding
ENSDARG00000005448	322	297	405	328	332	330	333.499	-0.167131	0.1517	0.270584	0.592079	down	mitochondrial methionyl-tRNA formyltransferase [Source:ZFIN;Acc:ZDB-GENE-060929-120]	mtfmt	protein_coding
ENSDARG00000005451	14111	14751	16163	15250	15167	15112	15013.8	-0.107708	0.0901189	0.232019	0.543144	down	GDP dissociation inhibitor 2 [Source:ZFIN;Acc:ZDB-GENE-030131-2485]	gdi2	protein_coding
ENSDARG00000005453	402	388	366	314	325	317	352.399	-0.401619	0.149534	0.00723556	0.0476811	down	forkhead box P2 [Source:ZFIN;Acc:ZDB-GENE-041203-2]	foxp2	protein_coding
ENSDARG00000005454	7336	7539	9185	4602	5353	4723	6483.83	-0.832065	0.112968	1.76476e-13	2.10854e-11	down	transforming, acidic coiled-coil containing protein 3 [Source:ZFIN;Acc:ZDB-GENE-050522-327]	tacc3	protein_coding
ENSDARG00000005456	2823	3021	3370	3072	3224	3018	3071.56	-0.107219	0.102324	0.294715	0.618904	down	katanin p80 (WD repeat containing) subunit B 1 [Source:NCBI gene;Acc:406291]	katnb1	protein_coding
ENSDARG00000005458	2531	2528	2931	3047	2978	2990	2811.11	0.0516329	0.094689	0.585555	0.819256	up	casein kinase 1, gamma 2a [Source:ZFIN;Acc:ZDB-GENE-030131-6445]	csnk1g2a	protein_coding
ENSDARG00000005462	4851	4825	5811	3332	3862	3709	4406.42	-0.625448	0.110924	1.71515e-08	7.33252e-07	down	kinesin family member 4 [Source:ZFIN;Acc:ZDB-GENE-040426-1545]	kif4	protein_coding
ENSDARG00000005463	850	838	1020	1282	1213	1237	1059.5	0.341079	0.109794	0.00189289	0.0163277	up	solute carrier family 30 member 1a [Source:ZFIN;Acc:ZDB-GENE-040426-1840]	slc30a1a	protein_coding
ENSDARG00000005464	284	246	246	289	318	301	278.784	0.100875	0.163412	0.537035	0.786414	up	deoxyribonuclease I-like 1 [Source:ZFIN;Acc:ZDB-GENE-040426-2170]	dnase1l1	protein_coding
ENSDARG00000005468	1568	1387	1526	1744	1654	1750	1592.35	0.0755498	0.104288	0.468798	0.777338	up	interferon regulatory factor 2 binding protein 1 [Source:NCBI gene;Acc:556852]	irf2bp1	protein_coding
ENSDARG00000005476	1154	1408	1040	1321	1263	920	1182.95	-0.17741	0.171115	0.299834	0.625077	down	neuron navigator 3 [Source:NCBI gene;Acc:567779]	nav3	protein_coding
ENSDARG00000005479	4694	5919	5162	3950	4231	3869	4653.81	-0.518249	0.127349	4.7111e-05	0.000725791	down	Teneurin-3 [Source:UniProtKB/Swiss-Prot;Acc:Q9W7R4]	tenm3	protein_coding
ENSDARG00000005481	245	184	256	265	221	267	237.449	0.0162176	0.177088	0.927032	0.982381	up	nuclear factor of kappa light polypeptide gene enhancer in B-cells inhibitor, alpha a [Source:ZFIN;Acc:ZDB-GENE-040426-2227]	nfkbiaa	protein_coding
ENSDARG00000005482	2563	2510	2646	2509	2640	2576	2563.16	-0.12341	0.0993382	0.214118	0.520198	down	Rap guanine nucleotide exchange factor (GEF) 2 [Source:ZFIN;Acc:ZDB-GENE-030131-6959]	rapgef2	protein_coding
ENSDARG00000005485	533	511	560	565	658	599	567.036	0.0611985	0.132358	0.643815	0.854869	up	upper zone of growth plate and cartilage matrix associated b [Source:NCBI gene;Acc:405870]	ucmab	protein_coding
ENSDARG00000005500	551	654	718	790	709	824	701.079	0.149142	0.136088	0.273113	0.594894	up	DiGeorge syndrome critical region gene 6 [Source:ZFIN;Acc:ZDB-GENE-040912-125]	dgcr6	protein_coding
ENSDARG00000005510	92	134	117	225	249	196	165.912	0.837576	0.21526	9.98351e-05	0.001388	up	growth differentiation factor 6b [Source:NCBI gene;Acc:30180]	gdf6b	protein_coding
ENSDARG00000005513	68725	65945	90029	73237	76285	81791	75433.4	-0.0740453	0.114783	0.518867	0.779751	down	nascent polypeptide associated complex subunit alpha [Source:NCBI gene;Acc:195823]	naca	protein_coding
ENSDARG00000005518	724	480	515	659	482	520	560.754	-0.17992	0.179224	0.315435	0.643368	down	solute carrier family 5 member 9 [Source:NCBI gene;Acc:564815]	slc5a9	protein_coding
ENSDARG00000005522	35	31	57	38	36	47	40.266	-0.134485	0.365321	0.712777	0.892459	down	galanin receptor 1a [Source:ZFIN;Acc:ZDB-GENE-060503-290]	galr1a	protein_coding
ENSDARG00000005525	1434	1031	1169	1643	1373	1389	1326.8	0.150452	0.138636	0.277817	0.600139	up	aspartoacylase (aminocyclase) 3, tandem duplicate 2 [Source:NCBI gene;Acc:436619]	acy3.2	protein_coding
ENSDARG00000005526	2066	2042	2809	1790	1573	1886	2023.42	-0.515473	0.128114	5.73321e-05	0.000861903	down	immunoglobulin like and fibronectin type III domain containing 1, tandem duplicate 1 [Source:ZFIN;Acc:ZDB-GENE-050327-30]	igfn1.1	protein_coding
ENSDARG00000005536	2288	2615	2927	2145	2519	2575	2504.35	-0.233334	0.127791	0.0678651	0.249469	down	ubiquitin protein ligase E3 component n-recognin 7 [Source:ZFIN;Acc:ZDB-GENE-030131-1535]	ubr7	protein_coding
ENSDARG00000005540	4613	4977	5567	3214	3937	3680	4342.27	-0.605231	0.120235	4.80993e-07	1.41055e-05	down	exportin 7 [Source:ZFIN;Acc:ZDB-GENE-060628-2]	xpo7	protein_coding
ENSDARG00000005541	862	869	880	1616	1602	1423	1188.57	0.70291	0.112576	4.26864e-10	2.64241e-08	up	wnt inhibitory factor 1 [Source:NCBI gene;Acc:30476]	wif1	protein_coding
ENSDARG00000005544	229	277	240	257	228	203	238.626	-0.248362	0.179899	0.167413	0.450382	down	BTB (POZ) domain containing 3a [Source:ZFIN;Acc:ZDB-GENE-090312-7]	btbd3a	protein_coding
ENSDARG00000005547	585	487	614	656	520	574	568.204	-0.0697337	0.135644	0.607188	0.833455	down	RAD50 interactor 1 [Source:ZFIN;Acc:ZDB-GENE-041210-174]	rint1	protein_coding
ENSDARG00000005549	1691	1785	2234	2021	1953	2070	1943.98	-0.0376196	0.113955	0.741303	0.905136	down	zinc finger protein 710b [Source:ZFIN;Acc:ZDB-GENE-120503-2]	znf710b	protein_coding
ENSDARG00000005551	10870	10820	13218	7781	8887	8261	9985.16	-0.604776	0.107004	1.58679e-08	6.86386e-07	down	heterogeneous nuclear ribonucleoprotein H1, like [Source:ZFIN;Acc:ZDB-GENE-030131-275]	hnrnph1l	protein_coding
ENSDARG00000005559	220	151	244	202	207	215	204.772	-0.0944903	0.193764	0.625794	0.844339	down	POU class 4 homeobox 1 [Source:ZFIN;Acc:ZDB-GENE-000523-2]	pou4f1	protein_coding
ENSDARG00000005560	5732	5271	6871	6281	6137	6744	6123.65	-0.0181586	0.104857	0.862514	0.954643	down	tyrosine 3-monooxygenase/tryptophan 5-monooxygenase activation protein, eta polypeptide [Source:ZFIN;Acc:ZDB-GENE-040426-2191]	ywhah	protein_coding
ENSDARG00000005561	1108	920	1475	1670	1484	1791	1386.16	0.383646	0.145384	0.00831891	0.0531418	up	G elongation factor, mitochondrial 2 [Source:NCBI gene;Acc:558184]	gfm2	protein_coding
ENSDARG00000005565	8	8	6	12	22	19	12.2911	1.14387	0.638877	0.0733844	0.263535	up	ectonucleoside triphosphate diphosphohydrolase 8 [Source:ZFIN;Acc:ZDB-GENE-040724-142]	entpd8	protein_coding
ENSDARG00000005574	1719	1884	2481	1474	1422	1745	1784.99	-0.507151	0.140164	0.000296564	0.00350812	down	visual system homeobox 2 [Source:NCBI gene;Acc:796163]	vsx2	protein_coding
ENSDARG00000005576	3756	3995	4323	3795	3636	3800	3871.09	-0.228682	0.096405	0.0176875	0.0935344	down	M-phase phosphoprotein 8 [Source:ZFIN;Acc:ZDB-GENE-050309-191]	mphosph8	protein_coding
ENSDARG00000005578	650	540	651	698	553	661	621.07	-0.0694889	0.13522	0.607324	0.833455	down	UDP-glucose pyrophosphorylase 2a [Source:ZFIN;Acc:ZDB-GENE-090311-46]	ugp2a	protein_coding
ENSDARG00000005586	10	5	0	5	11	3	5.687	0.192241	1.08367	0.859196	0.952801	up	zinc finger and BTB domain containing 20 [Source:ZFIN;Acc:ZDB-GENE-070112-1992]	zbtb20	protein_coding
ENSDARG00000005590	1573	1688	1950	1202	1455	1387	1543.17	-0.485388	0.126586	0.000125851	0.00169292	down	metal response element binding transcription factor 2 [Source:ZFIN;Acc:ZDB-GENE-060512-94]	mtf2	protein_coding
ENSDARG00000005593	502	501	652	440	435	487	501.503	-0.399572	0.141576	0.00476786	0.0344568	down	retinoid x receptor, gamma a [Source:NCBI gene;Acc:30464]	rxrga	processed_transcript
ENSDARG00000005595	118	98	115	181	159	151	135.018	0.443894	0.203726	0.0293412	0.136752	up	androglobin [Source:ZFIN;Acc:ZDB-GENE-041001-205]	adgb	protein_coding
ENSDARG00000005606	3383	3768	4012	2297	2694	2307	3090.97	-0.736218	0.117774	4.07516e-10	2.54567e-08	down	PAX interacting (with transcription-activation domain) protein 1 [Source:NCBI gene;Acc:449658]	paxip1	protein_coding
ENSDARG00000005612	3379	3148	3784	3906	3879	4235	3689.28	0.1004	0.100002	0.31539	0.643368	up	APH1B gamma secretase subunit [Source:NCBI gene;Acc:386808]	aph1b	protein_coding
ENSDARG00000005616	14	11	6	40	23	20	18.5125	1.27684	0.560519	0.0227294	0.112847	up	complement component bfb [Source:ZFIN;Acc:ZDB-GENE-990415-34]	bfb	protein_coding
ENSDARG00000005619	523	621	725	470	609	539	580.016	-0.326647	0.158693	0.0395551	0.17077	down	NIMA-related kinase 2 [Source:ZFIN;Acc:ZDB-GENE-040426-752]	nek2	protein_coding
ENSDARG00000005625	375	400	395	360	404	373	383.426	-0.166659	0.146029	0.253756	0.57008	down	macoilin 1a [Source:NCBI gene;Acc:393289]	maco1a	protein_coding
ENSDARG00000005626	350	264	424	228	255	272	298.308	-0.572377	0.180653	0.00153297	0.0138702	down	si:ch211-133l11.10 [Source:ZFIN;Acc:ZDB-GENE-141219-14]	si:ch211-133l11.10	protein_coding
ENSDARG00000005627	9	4	5	11	12	6	7.70874	0.560853	0.787377	0.476275	0.779751	up	zmp:0000000527 [Source:ZFIN;Acc:ZDB-GENE-130530-530]	zmp:0000000527	protein_coding
ENSDARG00000005629	3944	4372	5596	5327	4796	5261	4837.76	0.0258222	0.119983	0.8296	0.939504	up	SET and MYND domain containing 2b [Source:NCBI gene;Acc:568616]	smyd2b	protein_coding
ENSDARG00000005640	191	178	247	209	202	234	208.463	-0.0512801	0.181279	0.77727	0.922961	down	adenosine deaminase tRNA specific 3 [Source:NCBI gene;Acc:368634]	adat3	protein_coding
ENSDARG00000005643	1447	1586	1631	1591	1467	1400	1514.5	-0.192018	0.108887	0.0778227	0.274609	down	glycine C-acetyltransferase [Source:ZFIN;Acc:ZDB-GENE-060518-3]	gcat	protein_coding
ENSDARG00000005645	4575	4186	4909	4565	4444	4791	4552.77	-0.108422	0.0947453	0.252478	0.568221	down	roundabout, axon guidance receptor, homolog 3 (Drosophila) [Source:ZFIN;Acc:ZDB-GENE-000209-4]	robo3	protein_coding
ENSDARG00000005648	58	71	49	71	74	56	62.946	0.0404743	0.302473	0.893552	0.969297	up	olfactomedin-like 2A [Source:ZFIN;Acc:ZDB-GENE-081105-107]	olfml2a	protein_coding
ENSDARG00000005651	1171	1060	1448	1324	1356	1468	1292.46	0.0561235	0.122788	0.647617	0.856757	up	HRas proto-oncogene, GTPase b [Source:ZFIN;Acc:ZDB-GENE-050522-466]	hrasb	protein_coding
ENSDARG00000005652	1018	937	818	1292	1207	996	1035.82	0.201003	0.145837	0.168118	0.451706	up	mannosidase, alpha, class 1A, member 1 [Source:ZFIN;Acc:ZDB-GENE-041014-321]	man1a1	protein_coding
ENSDARG00000005670	96	124	98	131	116	103	110.806	0.00513878	0.236635	0.982674	0.994118	up	tau tubulin kinase 2a [Source:ZFIN;Acc:ZDB-GENE-120928-3]	ttbk2a	protein_coding
ENSDARG00000005673	137	150	137	143	176	188	154.289	0.132873	0.209817	0.526551	0.779751	up	coagulation factor IIIb [Source:ZFIN;Acc:ZDB-GENE-050417-234]	f3b	protein_coding
ENSDARG00000005675	2076	2431	1978	2093	2189	1943	2116.37	-0.191297	0.133727	0.152572	0.423896	down	SEC61 translocon alpha 1 subunit, like [Source:NCBI gene;Acc:266796]	sec61a1l	protein_coding
ENSDARG00000005679	648	637	663	955	874	854	762.782	0.335199	0.115885	0.00382173	0.0288986	up	thyroid hormone receptor interactor 10a [Source:NCBI gene;Acc:492762]	trip10a	protein_coding
ENSDARG00000005690	909	857	939	1366	1128	1252	1061.75	0.343643	0.113638	0.00249439	0.020385	up	solute carrier family 25 member 23a [Source:ZFIN;Acc:ZDB-GENE-121214-154]	slc25a23a	protein_coding
ENSDARG00000005699	2732	3146	2820	2511	2659	2277	2692.33	-0.35364	0.122552	0.00390622	0.0293752	down	DEAD/H (Asp-Glu-Ala-Asp/His) box polypeptide 19 (DBP5 homolog, yeast) [Source:ZFIN;Acc:ZDB-GENE-020419-30]	ddx19	protein_coding
ENSDARG00000005704	64	50	47	96	83	83	69.4798	0.572997	0.278424	0.0395903	0.170857	up	EPS8-like 3b [Source:ZFIN;Acc:ZDB-GENE-040426-1335]	eps8l3b	protein_coding
ENSDARG00000005713	255	184	316	271	245	297	258.573	-0.00686883	0.190991	0.971311	0.992495	down	ETHE1 persulfide dioxygenase [Source:ZFIN;Acc:ZDB-GENE-040426-2503]	ethe1	protein_coding
ENSDARG00000005716	130	118	79	139	134	113	118.309	0.102474	0.254363	0.687046	0.87785	up	olfactomedin-like 2Ba [Source:ZFIN;Acc:ZDB-GENE-041014-329]	olfml2ba	protein_coding
ENSDARG00000005738	1520	1568	1639	1731	1886	1614	1648.86	0.0211966	0.11163	0.849401	0.948151	up	ribosome production factor 1 homolog [Source:NCBI gene;Acc:415250]	rpf1	protein_coding
ENSDARG00000005739	597	620	618	518	704	731	629.056	-0.0321231	0.162045	0.84286	0.94553	down	glycoprotein M6Ba [Source:ZFIN;Acc:ZDB-GENE-030710-9]	gpm6ba	protein_coding
ENSDARG00000005749	1029	1115	1498	1574	1035	1476	1273.77	0.0450743	0.163486	0.782772	0.925257	up	cullin-associated and neddylation-dissociated 2 (putative) [Source:ZFIN;Acc:ZDB-GENE-060503-645]	cand2	protein_coding
ENSDARG00000005754	6892	7052	7243	8646	8215	8282	7658.86	0.120545	0.0908003	0.184315	0.475782	up	protein tyrosine phosphatase receptor type Fb [Source:NCBI gene;Acc:799867]	ptprfb	protein_coding
ENSDARG00000005762	2120	2172	1640	3891	3774	3010	2725.78	0.711113	0.153897	3.82413e-06	8.53443e-05	up	collagen, type XIV, alpha 1a [Source:ZFIN;Acc:ZDB-GENE-030131-9889]	col14a1a	protein_coding
ENSDARG00000005772	1458	1441	1825	1403	1650	1611	1556.09	-0.135895	0.124625	0.275523	0.5978	down	TSR2 ribosome maturation factor [Source:NCBI gene;Acc:317639]	tsr2	protein_coding
ENSDARG00000005774	18050	18404	20910	15479	17692	16108	17743.8	-0.340504	0.10284	0.000929643	0.00920592	down	DEAD-box helicase 3 X-linked b [Source:ZFIN;Acc:ZDB-GENE-980526-150]	ddx3xb	protein_coding
ENSDARG00000005775	1035	1140	1192	1138	1012	1101	1098.48	-0.176421	0.114273	0.122621	0.370191	down	sodium channel, voltage gated, type VIII, alpha subunit a [Source:ZFIN;Acc:ZDB-GENE-000828-1]	scn8aa	protein_coding
ENSDARG00000005776	20	18	21	36	23	34	24.921	0.530831	0.438365	0.22592	0.535472	up	guanylate kinase 1b [Source:ZFIN;Acc:ZDB-GENE-020916-1]	guk1b	protein_coding
ENSDARG00000005780	13	10	14	9	15	6	11.1425	-0.420594	0.656917	0.522007	0.779751	down	neuropeptide Y receptor Y8b [Source:ZFIN;Acc:ZDB-GENE-980526-208]	npy8br	protein_coding
ENSDARG00000005783	489	435	373	316	232	362	369.903	-0.642904	0.193657	0.000900781	0.00898187	down	neurocan b [Source:ZFIN;Acc:ZDB-GENE-050208-586]	ncanb	protein_coding
ENSDARG00000005786	75	73	51	51	68	54	62.2438	-0.334072	0.311207	0.28306	0.607007	down	protein phosphatase, Mg2+/Mn2+ dependent, 1F [Source:ZFIN;Acc:ZDB-GENE-051128-2]	ppm1f	protein_coding
ENSDARG00000005789	1422	1635	1550	2017	1924	1554	1669.91	0.124429	0.130129	0.338971	0.667295	up	ectonucleotide pyrophosphatase/phosphodiesterase 1 [Source:ZFIN;Acc:ZDB-GENE-040724-172]	enpp1	protein_coding
ENSDARG00000005791	44519	37443	57771	50452	51307	58231	49425.4	0.0825468	0.131	0.52861	0.779751	up	ribosomal protein L28 [Source:ZFIN;Acc:ZDB-GENE-040930-10]	rpl28	protein_coding
ENSDARG00000005799	271	222	250	323	364	276	281.382	0.249986	0.171058	0.143902	0.409793	up	small integral membrane protein 14 [Source:ZFIN;Acc:ZDB-GENE-040426-22]	smim14	protein_coding
ENSDARG00000005800	74	61	67	59	56	55	61.9301	-0.374088	0.280637	0.182533	0.473258	down	adenosine monophosphate deaminase 3a [Source:ZFIN;Acc:ZDB-GENE-110407-2]	ampd3a	protein_coding
ENSDARG00000005814	2	1	3	7	1	2	2.57895	0.610427	1.36155	0.653912	0.859527	up	kelch-like family member 10a [Source:ZFIN;Acc:ZDB-GENE-131015-1]	klhl10a	protein_coding
ENSDARG00000005821	42	48	68	78	64	72	61.0771	0.318746	0.295577	0.280862	0.60389	up	neutrophil cytosolic factor 2 [Source:ZFIN;Acc:ZDB-GENE-070209-29]	ncf2	protein_coding
ENSDARG00000005823	1708	1826	1719	1440	1565	1361	1604.57	-0.394645	0.118686	0.000883792	0.0088197	down	solute carrier family 39 member 10 [Source:NCBI gene;Acc:393644]	slc39a10	protein_coding
ENSDARG00000005827	3937	4606	5143	4868	4709	5061	4688.91	-0.0254714	0.112672	0.821149	0.936183	down	eukaryotic translation initiation factor 2, subunit 1 alpha a [Source:ZFIN;Acc:ZDB-GENE-030131-526]	eif2s1a	protein_coding
ENSDARG00000005828	199	204	212	272	213	199	214.734	0.0246829	0.179571	0.890671	0.96775	up	Fas apoptotic inhibitory molecule a [Source:ZFIN;Acc:ZDB-GENE-040718-323]	faima	protein_coding
ENSDARG00000005834	643	531	566	491	444	440	519.359	-0.46649	0.136984	0.000660587	0.00692768	down	GATA zinc finger domain containing 2B [Source:ZFIN;Acc:ZDB-GENE-060503-655]	gatad2b	protein_coding
ENSDARG00000005840	7258	7307	8657	7096	6319	6710	7201.59	-0.329215	0.0945531	0.000498051	0.00544216	down	glutamic-oxaloacetic transaminase 2b, mitochondrial [Source:ZFIN;Acc:ZDB-GENE-030131-7917]	got2b	protein_coding
ENSDARG00000005841	12	4	15	17	13	17	12.7151	0.493159	0.63581	0.437963	0.752088	up	troponin I type 2a (skeletal, fast), tandem duplicate 2 [Source:ZFIN;Acc:ZDB-GENE-040426-970]	tnni2a.2	protein_coding
ENSDARG00000005842	340	306	386	337	377	421	358.525	0.0187757	0.156975	0.904792	0.973917	up	CD9 molecule a [Source:ZFIN;Acc:ZDB-GENE-030131-1175]	cd9a	protein_coding
ENSDARG00000005846	37	32	39	38	29	34	34.6485	-0.220864	0.366014	0.546223	0.793163	down	Sp5 transcription factor b [Source:NCBI gene;Acc:799504]	FO704755.1	protein_coding
ENSDARG00000005853	83	57	88	66	49	69	68.3882	-0.428166	0.28858	0.137889	0.399637	down	solute carrier family 25 member 6 [Source:ZFIN;Acc:ZDB-GENE-070912-446]	slc25a6	protein_coding
ENSDARG00000005861	1022	1017	1166	1132	1053	1205	1091.98	-0.041662	0.113289	0.713059	0.892563	down	Ral GTPase activating protein, alpha subunit 2 (catalytic) [Source:ZFIN;Acc:ZDB-GENE-131122-56]	ralgapa2	protein_coding
ENSDARG00000005865	0	0	0	0	0	1	0.161355	3.07265	4.782	0.520518	0.779751	up	odorant receptor, family H, subfamily 131, member 1 [Source:ZFIN;Acc:ZDB-GENE-070806-45]	or131-1	protein_coding
ENSDARG00000005867	2882	3197	3686	2419	2847	2914	2987.47	-0.374783	0.125705	0.00286895	0.0228656	down	gon-4-like (C. elegans) [Source:ZFIN;Acc:ZDB-GENE-070117-2447]	gon4l	protein_coding
ENSDARG00000005870	1289	1373	1572	1441	1428	1465	1419.53	-0.088569	0.10856	0.414584	0.73027	down	metabolism of cobalamin associated D [Source:ZFIN;Acc:ZDB-GENE-040704-50]	mmadhc	protein_coding
ENSDARG00000005883	595	428	665	766	551	661	603.387	0.109421	0.163339	0.502918	0.779751	up	regulatory factor X, 1a (influences HLA class II expression) [Source:ZFIN;Acc:ZDB-GENE-070424-94]	rfx1a	protein_coding
ENSDARG00000005891	934	1039	1010	1189	1189	1153	1077.58	0.116297	0.115845	0.315425	0.643368	up	cytochrome b5 reductase 3 [Source:ZFIN;Acc:ZDB-GENE-030131-3281]	cyb5r3	protein_coding
ENSDARG00000005894	54	45	54	77	52	55	55.5203	0.139139	0.305203	0.648468	0.85722	up	solute carrier family 7 member 9 [Source:ZFIN;Acc:ZDB-GENE-080116-2]	slc7a9	protein_coding
ENSDARG00000005897	292	321	271	352	429	348	333.111	0.223968	0.171752	0.192228	0.488623	up	deoxyribose-phosphate aldolase (putative) [Source:ZFIN;Acc:ZDB-GENE-041010-200]	dera	protein_coding
ENSDARG00000005908	1834	1294	2618	1882	1501	1794	1802.82	-0.2596	0.178298	0.145396	0.412209	down	CDC-like kinase 4b [Source:ZFIN;Acc:ZDB-GENE-050227-19]	clk4b	protein_coding
ENSDARG00000005913	44	27	54	82	74	71	57.3797	0.745829	0.314138	0.0175865	0.0931444	up	transglutaminase 1 like 3 [Source:ZFIN;Acc:ZDB-GENE-120718-1]	tgm1l3	protein_coding
ENSDARG00000005915	1106	1191	917	572	736	527	851.466	-0.940914	0.172096	4.56707e-08	1.75014e-06	down	transcription factor 3a [Source:ZFIN;Acc:ZDB-GENE-990415-51]	tcf3a	protein_coding
ENSDARG00000005916	1364	1278	1782	2044	1826	2042	1699.3	0.300509	0.121571	0.0134402	0.0763935	up	SRSF protein kinase 3 [Source:ZFIN;Acc:ZDB-GENE-101025-2]	srpk3	protein_coding
ENSDARG00000005924	1	447	347	33	215	252	218.634	-0.781994	1.68642	0.642863	0.854535	down	serpin peptidase inhibitor, clade A (alpha-1 antiproteinase, antitrypsin), member 10a [Source:ZFIN;Acc:ZDB-GENE-041014-246]	serpina10a	protein_coding
ENSDARG00000005926	5535	5150	6493	4694	4907	4928	5270.55	-0.360863	0.100064	0.000310554	0.00364837	down	adenylate kinase 2 [Source:NCBI gene;Acc:321793]	ak2	protein_coding
ENSDARG00000005927	641	656	603	908	892	819	745.32	0.333751	0.127528	0.0088688	0.0558152	up	TBC1 domain family, member 17 [Source:ZFIN;Acc:ZDB-GENE-050522-79]	tbc1d17	protein_coding
ENSDARG00000005941	4421	4601	5178	5292	5342	5217	4970.62	0.0357821	0.0942996	0.704352	0.887692	up	clusterin-like 1 (retinal) [Source:ZFIN;Acc:ZDB-GENE-031118-57]	clul1	protein_coding
ENSDARG00000005942	9	17	21	8	20	10	14.1579	-0.419031	0.623794	0.501746	0.779751	down	vomeronasal 2, receptor 1 [Source:ZFIN;Acc:ZDB-GENE-050419-65]	vmn2r1	protein_coding
ENSDARG00000005943	8	7	15	9	16	10	10.6896	0.117129	0.67138	0.861504	0.953968	up	HtrA serine peptidase 4 [Source:ZFIN;Acc:ZDB-GENE-131120-192]	htra4	protein_coding
ENSDARG00000005945	5248	5507	5785	4998	5408	5483	5387.7	-0.18159	0.102839	0.0774334	0.273587	down	spliceosome associated factor 1, recruiter of U4/U6.U5 tri-snRNP [Source:ZFIN;Acc:ZDB-GENE-040718-422]	sart1	protein_coding
ENSDARG00000005948	601	675	691	738	752	789	702.565	0.0877314	0.126362	0.487504	0.779751	up	ankyrin repeat and MYND domain containing 2a [Source:ZFIN;Acc:ZDB-GENE-030131-6321]	ankmy2a	protein_coding
ENSDARG00000005972	1191	1315	1279	1788	1599	1784	1476.57	0.322496	0.114226	0.00475301	0.0343767	up	RIC8 guanine nucleotide exchange factor B [Source:NCBI gene;Acc:334503]	ric8b	protein_coding
ENSDARG00000005980	2296	1937	2920	4493	3274	4051	3101.33	0.606191	0.140411	1.57972e-05	0.000284547	up	splicing factor SWAP [Source:ZFIN;Acc:ZDB-GENE-040426-931]	sfswap	protein_coding
ENSDARG00000005989	2566	2625	2841	1802	2125	2173	2359.69	-0.518578	0.119123	1.34097e-05	0.000247406	down	ral guanine nucleotide dissociation stimulator-like 1 [Source:NCBI gene;Acc:402933]	rgl1	protein_coding
ENSDARG00000005993	1794	1621	2210	1742	1639	1609	1760.22	-0.291731	0.112426	0.00946236	0.0584291	down	protein regulator of cytokinesis 1b [Source:ZFIN;Acc:ZDB-GENE-040426-777]	prc1b	protein_coding
ENSDARG00000006003	3036	2791	3587	1475	2102	1826	2483.38	-0.916439	0.144408	2.20711e-10	1.4622e-08	down	MYCL proto-oncogene, bHLH transcription factor a [Source:NCBI gene;Acc:405873]	mycla	protein_coding
ENSDARG00000006008	4987	4775	4427	2023	2633	2185	3551.09	-1.179	0.136166	4.77739e-18	1.48539e-15	down	dopachrome tautomerase [Source:ZFIN;Acc:ZDB-GENE-000508-1]	dct	protein_coding
ENSDARG00000006010	1208	1147	1455	1693	1504	1669	1428.95	0.232137	0.111033	0.0365551	0.161242	up	bmi1 polycomb ring finger oncogene 1a [Source:NCBI gene;Acc:321505]	bmi1a	protein_coding
ENSDARG00000006011	35	38	63	63	86	76	59.1018	0.615729	0.32001	0.0543433	0.213776	up	kelch-like family, member 42 [Source:ZFIN;Acc:ZDB-GENE-041210-190]	klhl42	protein_coding
ENSDARG00000006019	5902	5478	5941	5767	4561	3951	5256.41	-0.408	0.127217	0.00134073	0.012472	down	transketolase b [Source:ZFIN;Acc:ZDB-GENE-030909-13]	tktb	protein_coding
ENSDARG00000006025	272	350	319	431	469	446	377.113	0.389373	0.159475	0.0146228	0.0813201	up	tumor protein p53 inducible protein 11b [Source:ZFIN;Acc:ZDB-GENE-030131-6328]	tp53i11b	protein_coding
ENSDARG00000006029	1508	1720	1687	1326	1286	1329	1477.39	-0.445413	0.113497	8.69324e-05	0.00123014	down	leukotriene A4 hydrolase [Source:ZFIN;Acc:ZDB-GENE-040426-2477]	lta4h	protein_coding
ENSDARG00000006031	1224	1514	1391	1759	1709	1758	1545.99	0.211477	0.124364	0.0890417	0.3007	up	4-aminobutyrate aminotransferase [Source:ZFIN;Acc:ZDB-GENE-031006-4]	abat	protein_coding
ENSDARG00000006038	1811	1655	2221	1494	1715	1760	1769.71	-0.31078	0.125766	0.01347	0.0765267	down	AE binding protein 2 [Source:NCBI gene;Acc:406815]	aebp2	protein_coding
ENSDARG00000006040	1459	1291	1603	1260	1479	1357	1402.27	-0.206994	0.119059	0.082108	0.284433	down	cytochrome P450, family 20, subfamily A, polypeptide 1 [Source:ZFIN;Acc:ZDB-GENE-040426-2646]	cyp20a1	protein_coding
ENSDARG00000006044	378	386	459	594	579	607	493.71	0.419783	0.131071	0.00136142	0.01261	up	uronyl 2-sulfotransferase a [Source:ZFIN;Acc:ZDB-GENE-041001-163]	usta	protein_coding
ENSDARG00000006052	67	66	83	124	94	97	87.1101	0.420254	0.248553	0.0908747	0.304858	up	MALT paracaspase 2 [Source:ZFIN;Acc:ZDB-GENE-020801-2]	malt2	protein_coding
ENSDARG00000006060	1125	915	1001	1320	1144	1194	1106.31	0.139912	0.121382	0.249053	0.563491	up	crystallin beta-gamma domain containing 1b [Source:ZFIN;Acc:ZDB-GENE-030131-7179]	crybg1b	protein_coding
ENSDARG00000006062	2967	2991	3433	3085	2794	2866	3009.62	-0.226539	0.0950086	0.0171067	0.0912213	down	A kinase (PRKA) anchor protein 1b [Source:ZFIN;Acc:ZDB-GENE-030131-6844]	akap1b	protein_coding
ENSDARG00000006065	68	56	46	48	48	30	49.5432	-0.565639	0.343397	0.0995195	0.32447	down	zinc finger protein 385B [Source:NCBI gene;Acc:368405]	znf385b	protein_coding
ENSDARG00000006074	874	921	1028	867	931	856	909.456	-0.211793	0.117151	0.0706288	0.25633	down	uridine-cytidine kinase 2a [Source:NCBI gene;Acc:100005763]	uck2a	protein_coding
ENSDARG00000006079	173	111	143	120	128	122	132.503	-0.328361	0.223193	0.141238	0.405244	down	G protein-coupled receptor 37 like 1a [Source:ZFIN;Acc:ZDB-GENE-110411-20]	gpr37l1a	protein_coding
ENSDARG00000006092	25473	26074	29866	20637	23003	21117	24354.4	-0.451588	0.0999271	6.2081e-06	0.000127907	down	RAD21 cohesin complex component a [Source:NCBI gene;Acc:322275]	rad21a	protein_coding
ENSDARG00000006093	71	80	45	54	47	41	56.8274	-0.606231	0.335294	0.0705974	0.256297	down	cyclin-dependent kinase 15 [Source:NCBI gene;Acc:791619]	cdk15	protein_coding
ENSDARG00000006094	529	736	539	601	656	621	612.812	-0.075464	0.170854	0.658716	0.862623	down	insulin-like growth factor 2 receptor [Source:ZFIN;Acc:ZDB-GENE-041014-300]	igf2r	protein_coding
ENSDARG00000006109	19	26	34	13	29	17	23.0104	-0.533629	0.492734	0.27881	0.601333	down	Pim proto-oncogene, serine/threonine kinase, related 185 [Source:ZFIN;Acc:ZDB-GENE-081104-450]	pimr185	protein_coding
ENSDARG00000006110	136	113	157	167	167	158	147.995	0.157702	0.197168	0.423805	0.738538	up	chordin [Source:NCBI gene;Acc:30161]	chrd	protein_coding
ENSDARG00000006112	926	839	798	1029	901	764	871.407	-0.0593952	0.141013	0.673605	0.87053	down	myoferlin [Source:ZFIN;Acc:ZDB-GENE-040426-1138]	myof	protein_coding
ENSDARG00000006120	1646	1563	2023	1428	1209	1328	1530.48	-0.52093	0.114109	4.99031e-06	0.00010611	down	T-box transcription factor 2b [Source:NCBI gene;Acc:30253]	tbx2b	protein_coding
ENSDARG00000006124	10210	9168	11490	9742	8905	9294	9758.1	-0.265058	0.0927071	0.00424856	0.0314941	down	lysine (K)-specific demethylase 5C [Source:ZFIN;Acc:ZDB-GENE-060810-94]	kdm5c	protein_coding
ENSDARG00000006125	2886	2925	3156	3808	3569	3553	3285.3	0.16034	0.092287	0.0823145	0.284837	up	casein kinase 1, delta b [Source:NCBI gene;Acc:406533]	csnk1db	protein_coding
ENSDARG00000006128	3351	3289	3481	2193	2202	2438	2837.42	-0.690921	0.104205	3.34834e-11	2.61008e-09	down	centrosomal protein 170Aa [Source:NCBI gene;Acc:557463]	cep170aa	protein_coding
ENSDARG00000006137	177	155	90	93	118	129	128.005	-0.447312	0.284399	0.115758	0.357618	down	steroidogenic acute regulatory protein [Source:NCBI gene;Acc:63999]	star	protein_coding
ENSDARG00000006151	29	24	28	17	22	22	23.7104	-0.529853	0.442362	0.231002	0.54172	down	phosphodiesterase 11a, like [Source:ZFIN;Acc:ZDB-GENE-031118-106]	pde11al	protein_coding
ENSDARG00000006169	1792	1639	2381	2221	1938	1932	1964.86	-0.0501852	0.125103	0.68831	0.8786	down	leucine-rich repeat kinase 2 [Source:ZFIN;Acc:ZDB-GENE-071218-6]	lrrk2	protein_coding
ENSDARG00000006174	73	113	103	206	183	174	139.37	0.83323	0.224887	0.000211309	0.00264122	up	leucine rich repeat containing 23 [Source:ZFIN;Acc:ZDB-GENE-041010-153]	lrrc23	protein_coding
ENSDARG00000006181	141	101	193	161	130	143	143.215	-0.116701	0.231919	0.614825	0.837928	down	hypoxia inducible factor 1 subunit alpha a [Source:ZFIN;Acc:ZDB-GENE-080917-55]	hif1aa	protein_coding
ENSDARG00000006192	2195	2160	2551	2431	2329	2514	2347.33	-0.0468679	0.0999863	0.639254	0.852369	down	GATA zinc finger domain containing 2Ab [Source:ZFIN;Acc:ZDB-GENE-040426-2372]	gatad2ab	protein_coding
ENSDARG00000006196	1580	1453	1600	2147	2033	1970	1777.05	0.283523	0.0988543	0.00412954	0.030787	up	salvador family WW domain containing protein 1 [Source:ZFIN;Acc:ZDB-GENE-040912-28]	sav1	protein_coding
ENSDARG00000006200	16231	17312	17622	15461	14862	14227	15929.8	-0.326535	0.0932855	0.000464594	0.00514022	down	eukaryotic translation initiation factor 4 gamma, 1a [Source:ZFIN;Acc:ZDB-GENE-070112-702]	eif4g1a	protein_coding
ENSDARG00000006202	989	977	788	1133	1186	994	1005.06	0.133684	0.148097	0.366698	0.688192	up	erb-b2 receptor tyrosine kinase 3a [Source:ZFIN;Acc:ZDB-GENE-030916-3]	erbb3a	protein_coding
ENSDARG00000006206	5	5	5	3	3	4	4.18969	-0.70945	1.01068	0.482707	0.779751	down	POU class 4 homeobox 3 [Source:NCBI gene;Acc:30534]	pou4f3	protein_coding
ENSDARG00000006207	148	178	209	286	259	325	230.482	0.580438	0.185049	0.00170877	0.015077	up	glutathione peroxidase 1b [Source:ZFIN;Acc:ZDB-GENE-040912-60]	gpx1b	protein_coding
ENSDARG00000006215	2490	2747	2472	1424	1916	1278	2072.59	-0.867077	0.157493	3.68139e-08	1.45769e-06	down	aldo-keto reductase family 1, member B1 (aldose reductase), tandem duplicate 1 [Source:ZFIN;Acc:ZDB-GENE-040625-7]	akr1b1.1	protein_coding
ENSDARG00000006219	4269	4653	5090	4140	5107	4263	4570.45	-0.174362	0.121511	0.151303	0.421783	down	guanine nucleotide binding protein-like 3 (nucleolar) [Source:NCBI gene;Acc:321897]	gnl3	protein_coding
ENSDARG00000006220	124	44	83	122	48	89	84.0338	-0.0804501	0.375593	0.830395	0.939738	down	UDP glucuronosyltransferase 1 family, polypeptide A1 [Source:ZFIN;Acc:ZDB-GENE-071004-4]	ugt1a1	protein_coding
ENSDARG00000006225	12560	13995	15292	11056	12683	11616	12854.2	-0.365262	0.110595	0.000957586	0.00943277	down	DEAD (Asp-Glu-Ala-Asp) box polypeptide 39Aa [Source:ZFIN;Acc:ZDB-GENE-030131-4275]	ddx39aa	protein_coding
ENSDARG00000006235	1466	1467	1701	1473	1599	1522	1530.27	-0.133924	0.107782	0.214034	0.520133	down	BRMS1 like transcriptional repressor a [Source:NCBI gene;Acc:792017]	brms1la	protein_coding
ENSDARG00000006240	1546	1603	1948	1970	1908	1878	1792.85	0.0542079	0.106754	0.611604	0.835493	up	solute carrier family 27 member 1a [Source:ZFIN;Acc:ZDB-GENE-050320-112]	slc27a1a	protein_coding
ENSDARG00000006242	8507	8617	9671	12715	12725	13888	10878.3	0.431241	0.0970792	8.90622e-06	0.000174308	up	protein tyrosine phosphatase 4A1 [Source:ZFIN;Acc:ZDB-GENE-041121-11]	ptp4a1	protein_coding
ENSDARG00000006251	2280	1843	2556	3137	2477	2956	2508.7	0.239513	0.12469	0.0547472	0.21482	up	elongation factor, RNA polymerase II, 2 [Source:ZFIN;Acc:ZDB-GENE-030131-1717]	ell2	protein_coding
ENSDARG00000006253	973	1008	1187	1168	1147	1077	1085.21	-0.0237974	0.111713	0.83131	0.940207	down	mesoderm induction early response 1, family member 3 a [Source:ZFIN;Acc:ZDB-GENE-050913-97]	mier3a	protein_coding
ENSDARG00000006257	1947	1492	2071	1781	1773	1935	1821	-0.123293	0.123357	0.317561	0.645064	down	very low density lipoprotein receptor [Source:ZFIN;Acc:ZDB-GENE-040426-803]	vldlr	protein_coding
ENSDARG00000006260	68120	65244	61570	31685	43166	32632	50921.3	-0.98481	0.140347	2.26743e-12	2.24779e-10	down	tubulin, alpha 8 like 4 [Source:ZFIN;Acc:ZDB-GENE-040426-860]	tuba8l4	protein_coding
ENSDARG00000006266	259	237	257	274	242	285	257.418	-0.0357877	0.160867	0.82395	0.937111	down	signal transducer and activator of transcription 1a [Source:ZFIN;Acc:ZDB-GENE-980526-499]	stat1a	protein_coding
ENSDARG00000006272	1347	1406	1288	1485	1233	1302	1338.59	-0.138633	0.121836	0.255179	0.571906	down	membrane protein, palmitoylated 5a (MAGUK p55 subfamily member 5) [Source:NCBI gene;Acc:252845]	mpp5a	protein_coding
ENSDARG00000006279	125	172	173	226	212	168	177.39	0.239355	0.207465	0.248619	0.562887	up	ras-related GTP binding D [Source:ZFIN;Acc:ZDB-GENE-070620-6]	rragd	protein_coding
ENSDARG00000006283	909	757	767	1186	1021	967	924.638	0.254213	0.132859	0.0556971	0.217424	up	WASP like actin nucleation promoting factor b [Source:ZFIN;Acc:ZDB-GENE-040426-718]	waslb	protein_coding
ENSDARG00000006288	132	141	91	180	156	116	135.142	0.17221	0.254461	0.498555	0.779751	up	PR domain containing 5 [Source:ZFIN;Acc:ZDB-GENE-040708-1]	prdm5	protein_coding
ENSDARG00000006290	3761	2968	4367	4169	4079	4478	3929.68	0.0819101	0.122261	0.502881	0.779751	up	NADH:ubiquinone oxidoreductase subunit S5 [Source:ZFIN;Acc:ZDB-GENE-050522-437]	ndufs5	protein_coding
ENSDARG00000006292	97	97	97	161	190	167	132.75	0.707386	0.209823	0.000747998	0.00765405	up	MYCBP-associated, testis expressed 1 [Source:ZFIN;Acc:ZDB-GENE-070912-489]	maats1	protein_coding
ENSDARG00000006299	1540	1384	1906	1216	1133	1347	1418.47	-0.503343	0.126199	6.64999e-05	0.000978227	down	Rho guanine nucleotide exchange factor (GEF) 7a [Source:ZFIN;Acc:ZDB-GENE-060322-11]	arhgef7a	protein_coding
ENSDARG00000006300	1095	1153	1376	1483	1448	1562	1338.91	0.189184	0.113814	0.0964681	0.317578	up	proteasome 26S subunit, non-ATPase 9 [Source:ZFIN;Acc:ZDB-GENE-030131-431]	psmd9	protein_coding
ENSDARG00000006301	1420	1507	1264	1531	1323	1006	1339.73	-0.25433	0.157896	0.107235	0.341487	down	wu:fj59g11 [Source:ZFIN;Acc:ZDB-GENE-030131-8202]	wu:fj59g11	protein_coding
ENSDARG00000006307	271	327	365	220	273	179	273.104	-0.641388	0.193272	0.000904766	0.0090096	down	shisa family member 4 [Source:ZFIN;Acc:ZDB-GENE-050417-419]	shisa4	protein_coding
ENSDARG00000006308	19	22	11	41	37	17	24.1356	0.724721	0.506975	0.15286	0.424351	up	protein tyrosine phosphatase non-receptor type 18 [Source:ZFIN;Acc:ZDB-GENE-050320-12]	ptpn18	protein_coding
ENSDARG00000006314	2394	2427	1767	3036	2622	2023	2364.54	0.0817573	0.171619	0.633798	0.848859	up	integrin, alpha V [Source:ZFIN;Acc:ZDB-GENE-060616-382]	itgav	protein_coding
ENSDARG00000006316	79011	65650	100436	78773	84689	93343	82936.5	-0.0452132	0.131415	0.730809	0.900505	down	ribosomal protein L23a [Source:ZFIN;Acc:ZDB-GENE-030131-7479]	rpl23a	protein_coding
ENSDARG00000006332	1186	1114	1256	1768	1575	1618	1401.5	0.355567	0.102114	0.000497601	0.00543942	up	sorting nexin 14 [Source:NCBI gene;Acc:555970]	snx14	protein_coding
ENSDARG00000006341	1	0	2	3	0	1	1.12186	0.307138	2.11496	0.884536	0.965399	up	taste receptor, type 1, member 3 [Source:ZFIN;Acc:ZDB-GENE-070917-3]	tas1r3	protein_coding
ENSDARG00000006345	900	861	1063	823	853	757	873.406	-0.336052	0.118013	0.00440515	0.0324086	down	mediator complex subunit 17 [Source:NCBI gene;Acc:567560]	med17	protein_coding
ENSDARG00000006350	33	29	27	39	39	24	31.6046	0.0663365	0.399655	0.868169	0.957508	up	NK1 transcription factor related 2-like,a [Source:ZFIN;Acc:ZDB-GENE-040615-1]	nkx1.2la	protein_coding
ENSDARG00000006353	865	863	797	1098	1027	1033	939.293	0.193337	0.121278	0.110899	0.348611	up	integrin, alpha 5 (fibronectin receptor, alpha polypeptide) [Source:ZFIN;Acc:ZDB-GENE-031116-52]	itga5	protein_coding
ENSDARG00000006356	702	586	915	723	660	743	715.766	-0.166336	0.146113	0.254952	0.571688	down	solute carrier family 18 member 3a [Source:NCBI gene;Acc:559347]	slc18a3a	protein_coding
ENSDARG00000006368	119	159	131	179	212	181	162.02	0.355115	0.211068	0.0924781	0.308497	up	cytokine receptor-like factor 1b [Source:ZFIN;Acc:ZDB-GENE-080108-1]	crlf1b	protein_coding
ENSDARG00000006370	2189	1953	2224	2879	2544	2732	2394.01	0.232727	0.098962	0.0186887	0.0977895	up	ATPase H+ transporting V1 subunit H [Source:ZFIN;Acc:ZDB-GENE-021219-2]	atp6v1h	protein_coding
ENSDARG00000006372	5	2	3	14	1	18	6.94313	1.59512	1.00414	0.112162	0.350587	up	UDP glucuronosyltransferase 5 family, polypeptide C2 [Source:ZFIN;Acc:ZDB-GENE-060825-206]	ugt5c2	protein_coding
ENSDARG00000006383	149	112	156	132	112	151	134.547	-0.197578	0.218713	0.366332	0.688192	down	syntaxin binding protein 5-like [Source:NCBI gene;Acc:567605]	stxbp5l	protein_coding
ENSDARG00000006385	974	751	967	1333	1052	1122	1019.98	0.257864	0.131132	0.0492461	0.199677	up	TRIO and F-actin binding protein b [Source:ZFIN;Acc:ZDB-GENE-061215-80]	triobpb	protein_coding
ENSDARG00000006389	1910	1949	2025	1924	1755	1949	1911.92	-0.190033	0.103533	0.0664336	0.245601	down	SMAD family member 2 [Source:NCBI gene;Acc:30639]	smad2	protein_coding
ENSDARG00000006392	1380	1526	1670	1242	1543	1360	1450.34	-0.263998	0.129386	0.0413109	0.17606	down	exosome component 9 [Source:NCBI gene;Acc:450057]	exosc9	protein_coding
ENSDARG00000006395	6332	5509	7707	7456	6914	7606	6852.67	0.0514633	0.11082	0.64237	0.854314	up	RNA binding motif protein 25b [Source:ZFIN;Acc:ZDB-GENE-030131-5547]	rbm25b	protein_coding
ENSDARG00000006396	504	543	507	444	411	456	477.722	-0.373477	0.139102	0.00725476	0.0477732	down	neuronal cell adhesion molecule a [Source:ZFIN;Acc:ZDB-GENE-041210-235]	nrcama	protein_coding
ENSDARG00000006397	2382	2442	2688	2988	2994	2918	2711.78	0.120831	0.0955025	0.205794	0.508392	up	lysosomal protein transmembrane 4 alpha [Source:ZFIN;Acc:ZDB-GENE-030131-1024]	laptm4a	protein_coding
ENSDARG00000006399	11298	11920	13856	11487	11927	12094	12042.6	-0.183336	0.0996005	0.0656633	0.243708	down	tyrosine 3-monooxygenase/tryptophan 5-monooxygenase activation protein, epsilon polypeptide 1 [Source:ZFIN;Acc:ZDB-GENE-030131-779]	ywhae1	protein_coding
ENSDARG00000006408	3449	3443	4144	3958	3839	4018	3780.43	-0.02272	0.0975217	0.815782	0.933534	down	high mobility group box 3b [Source:ZFIN;Acc:ZDB-GENE-050417-290]	hmgb3b	protein_coding
ENSDARG00000006409	1763	1859	2524	1526	1662	1702	1834.83	-0.445323	0.132498	0.000776643	0.00789366	down	mitogen-activated protein kinase 12b [Source:ZFIN;Acc:ZDB-GENE-041210-123]	mapk12b	protein_coding
ENSDARG00000006413	25749	22458	30936	24852	28482	34080	27538.1	0.0294018	0.138349	0.831702	0.940456	up	ribosomal protein L38 [Source:ZFIN;Acc:ZDB-GENE-030131-8752]	rpl38	protein_coding
ENSDARG00000006420	2685	3012	2873	2675	2781	2842	2804.27	-0.173339	0.111586	0.120324	0.365669	down	attractin-like 1b [Source:ZFIN;Acc:ZDB-GENE-030131-8092]	atrnl1b	protein_coding
ENSDARG00000006422	535	358	291	629	452	408	441.531	0.191876	0.224244	0.392187	0.708328	up	extended synaptotagmin-like protein 3 [Source:ZFIN;Acc:ZDB-GENE-050809-35]	esyt3	protein_coding
ENSDARG00000006427	2046	683	435	3384	621	822	1305.68	0.44486	0.974959	0.648184	0.857106	up	fatty acid binding protein 2, intestinal [Source:ZFIN;Acc:ZDB-GENE-991019-5]	fabp2	protein_coding
ENSDARG00000006434	1395	1604	1730	1487	1818	1402	1565.72	-0.129355	0.136191	0.342211	0.670814	down	RNA polymerase I subunit E [Source:ZFIN;Acc:ZDB-GENE-050522-251]	polr1e	protein_coding
ENSDARG00000006447	18	16	23	35	39	59	30.9907	1.10764	0.421888	0.00865385	0.0548097	up	solute carrier family 19 member 3a [Source:ZFIN;Acc:ZDB-GENE-110411-41]	slc19a3a	protein_coding
ENSDARG00000006456	645	478	600	700	623	667	613.142	0.0849934	0.137426	0.536268	0.785692	up	platelet-derived growth factor receptor-like [Source:ZFIN;Acc:ZDB-GENE-040426-901]	pdgfrl	protein_coding
ENSDARG00000006467	28	52	39	69	100	55	56.3303	0.782507	0.356868	0.0283282	0.13327	up	protocadherin 8 [Source:ZFIN;Acc:ZDB-GENE-980526-242]	pcdh8	protein_coding
ENSDARG00000006468	38	48	35	43	38	42	40.6083	-0.109408	0.35089	0.755191	0.91239	down	GRB2 related adaptor protein 2a [Source:ZFIN;Acc:ZDB-GENE-050417-275]	grap2a	protein_coding
ENSDARG00000006474	70	103	68	121	122	68	91.3352	0.228947	0.302469	0.449094	0.7616	up	stabilizer of axonemal microtubules 2 [Source:ZFIN;Acc:ZDB-GENE-051127-27]	saxo2	protein_coding
ENSDARG00000006477	3996	4145	4830	4691	4353	4350	4364.8	-0.076647	0.095983	0.424553	0.739215	down	DNA-damage inducible protein 2 [Source:NCBI gene;Acc:386644]	ddi2	protein_coding
ENSDARG00000006487	22520	23412	28194	16266	20121	18443	21512.6	-0.553176	0.119634	3.76608e-06	8.41861e-05	down	acidic (leucine-rich) nuclear phosphoprotein 32 family, member A [Source:NCBI gene;Acc:335907]	anp32a	protein_coding
ENSDARG00000006491	100	102	107	183	110	103	115.967	0.225541	0.253489	0.373601	0.694897	up	1-acylglycerol-3-phosphate O-acyltransferase 9, like [Source:NCBI gene;Acc:567414]	agpat9l	protein_coding
ENSDARG00000006494	736	660	898	688	634	767	726.774	-0.253024	0.136101	0.0630147	0.236643	down	ankyrin repeat and SOCS box containing 7 [Source:ZFIN;Acc:ZDB-GENE-040426-2429]	asb7	protein_coding
ENSDARG00000006497	8371	6921	9653	7932	6555	8460	7936.15	-0.238707	0.126028	0.0582138	0.224256	down	reticulon 1a [Source:ZFIN;Acc:ZDB-GENE-030131-2426]	rtn1a	protein_coding
ENSDARG00000006501	6	2	5	8	1	1	3.77778	-0.5148	1.19311	0.666122	0.866626	down	cytochrome P450, family 2, subfamily X, polypeptide 10.2 [Source:ZFIN;Acc:ZDB-GENE-060818-12]	cyp2x10.2	protein_coding
ENSDARG00000006508	244	245	204	258	287	250	246.801	0.0680392	0.179528	0.704697	0.887839	up	phosphatidylinositol-4-phosphate 5-kinase, type I, beta b [Source:ZFIN;Acc:ZDB-GENE-040912-141]	pip5k1bb	protein_coding
ENSDARG00000006514	2425	2389	2586	2746	2766	2413	2537.62	-0.0262971	0.101634	0.795833	0.92813	down	hairy-related 6 [Source:ZFIN;Acc:ZDB-GENE-980526-144]	her6	protein_coding
ENSDARG00000006522	8	6	8	4	4	3	5.53743	-1.12208	0.89947	0.212217	0.517375	down	otopetrin 2 [Source:ZFIN;Acc:ZDB-GENE-050104-2]	otop2	protein_coding
ENSDARG00000006524	7967	7650	10217	17735	12259	17274	11938.4	0.750935	0.140904	9.85434e-08	3.47454e-06	up	SPT6 homolog, histone chaperone and transcription elongation factor [Source:NCBI gene;Acc:337866]	supt6h	protein_coding
ENSDARG00000006526	881	617	438	933	965	604	734.247	0.231096	0.233342	0.321992	0.648956	up	fibronectin 1b [Source:ZFIN;Acc:ZDB-GENE-030131-6545]	fn1b	protein_coding
ENSDARG00000006527	5691	6225	6903	4762	4970	4750	5552.78	-0.500716	0.101414	7.91884e-07	2.17756e-05	down	bromodomain containing 3a [Source:ZFIN;Acc:ZDB-GENE-030131-6141]	brd3a	protein_coding
ENSDARG00000006544	5	2	10	8	9	16	8.12527	0.863245	0.810131	0.286622	0.610849	up	C1q and TNF related 6b [Source:ZFIN;Acc:ZDB-GENE-080411-1]	c1qtnf6b	protein_coding
ENSDARG00000006545	686	647	722	882	850	898	772.846	0.232187	0.114018	0.0417091	0.177315	up	GP1 homolog, RAB6A GEF complex partner 1 [Source:ZFIN;Acc:ZDB-GENE-040718-352]	rgp1	protein_coding
ENSDARG00000006546	401	376	450	521	656	533	483.698	0.35881	0.148766	0.0158693	0.0862898	up	adenylate kinase 4 [Source:ZFIN;Acc:ZDB-GENE-040426-2505]	ak4	protein_coding
ENSDARG00000006553	1839	1937	1934	3050	2824	2834	2370.7	0.481414	0.100935	1.84657e-06	4.54762e-05	up	RAS related [Source:ZFIN;Acc:ZDB-GENE-041010-217]	rras	protein_coding
ENSDARG00000006560	15	4	9	9	11	9	9.42233	-0.0659988	0.727056	0.927671	0.982508	down	interferon regulatory factor 4a [Source:ZFIN;Acc:ZDB-GENE-070912-330]	irf4a	protein_coding
ENSDARG00000006566	4480	4182	5611	4496	4340	4985	4653.39	-0.163799	0.114592	0.152886	0.424381	down	nemo-like kinase, type 1 [Source:ZFIN;Acc:ZDB-GENE-040701-1]	nlk1	protein_coding
ENSDARG00000006567	274	287	305	319	293	306	295.499	-0.0411089	0.149357	0.783133	0.925346	down	dihydrouridine synthase 4-like (S. cerevisiae) [Source:ZFIN;Acc:ZDB-GENE-040801-233]	dus4l	protein_coding
ENSDARG00000006568	119	126	141	124	134	152	131.907	-0.0344608	0.209858	0.869566	0.958049	down	potassium large conductance calcium-activated channel, subfamily M, beta member 2 [Source:ZFIN;Acc:ZDB-GENE-050320-97]	kcnmb2	protein_coding
ENSDARG00000006577	192	183	105	262	223	152	184.786	0.263745	0.268211	0.325437	0.652472	up	NAD kinase a [Source:ZFIN;Acc:ZDB-GENE-050417-39]	nadka	protein_coding
ENSDARG00000006580	19	15	20	27	35	22	22.6511	0.51725	0.461266	0.262131	0.581256	up	claudin d [Source:NCBI gene;Acc:81583]	cldnd	protein_coding
ENSDARG00000006584	2910	3081	3398	2619	2492	2595	2846.41	-0.408829	0.098072	3.06398e-05	0.000499604	down	PHD finger protein 8 [Source:NCBI gene;Acc:566534]	phf8	protein_coding
ENSDARG00000006585	265	216	272	222	225	245	239.88	-0.242544	0.167264	0.147041	0.415361	down	zmp:0000000529 [Source:ZFIN;Acc:ZDB-GENE-130530-532]	DMWD	protein_coding
ENSDARG00000006588	50	46	50	86	92	104	70.0928	0.827048	0.272737	0.00242619	0.019905	up	zgc:111983 [Source:ZFIN;Acc:ZDB-GENE-050417-335]	zgc:111983	protein_coding
ENSDARG00000006598	610	611	783	912	714	830	734.605	0.171645	0.134907	0.203258	0.504843	up	serum/glucocorticoid regulated kinase 2b [Source:ZFIN;Acc:ZDB-GENE-060929-44]	sgk2b	protein_coding
ENSDARG00000006600	1813	1899	2258	1823	1895	1910	1924.44	-0.205696	0.108868	0.0588377	0.225565	down	LSM14A mRNA processing body assembly factor a [Source:ZFIN;Acc:ZDB-GENE-040426-1567]	lsm14aa	protein_coding
ENSDARG00000006601	422	429	455	430	393	363	414.052	-0.26539	0.136983	0.0526973	0.209055	down	kazrin, periplakin interacting protein b [Source:ZFIN;Acc:ZDB-GENE-061215-31]	kaznb	protein_coding
ENSDARG00000006602	389	329	457	305	267	379	353.393	-0.422499	0.17398	0.0151644	0.0835517	down	cholinergic receptor, nicotinic, alpha 2a (neuronal) [Source:ZFIN;Acc:ZDB-GENE-040108-2]	chrna2a	protein_coding
ENSDARG00000006603	1535	1545	1345	2439	2328	1749	1801.35	0.425059	0.145749	0.00354127	0.0271484	up	cysteine and glycine-rich protein 1a [Source:ZFIN;Acc:ZDB-GENE-030909-4]	csrp1a	protein_coding
ENSDARG00000006604	697	572	617	1163	889	828	782.173	0.480997	0.147789	0.00113547	0.0108666	up	nectin cell adhesion molecule 3b [Source:NCBI gene;Acc:541491]	nectin3b	protein_coding
ENSDARG00000006607	105	107	137	140	119	154	125.701	0.122623	0.217579	0.573041	0.80999	up	G protein-coupled receptor 27 [Source:ZFIN;Acc:ZDB-GENE-071022-3]	gpr27	protein_coding
ENSDARG00000006609	2385	2318	2679	2797	2763	2664	2580.61	0.0329459	0.0940054	0.725988	0.898213	up	mitogen-activated protein kinase kinase 2a [Source:ZFIN;Acc:ZDB-GENE-041027-1]	map2k2a	protein_coding
ENSDARG00000006615	364	331	305	458	386	375	366.752	0.154625	0.157373	0.325835	0.652973	up	HNF1 homeobox Ba [Source:NCBI gene;Acc:792391]	hnf1ba	protein_coding
ENSDARG00000006617	864	883	1050	1113	1027	1141	1003.6	0.108448	0.115385	0.347279	0.67488	up	N-ethylmaleimide-sensitive factor attachment protein, gamma a [Source:ZFIN;Acc:ZDB-GENE-050320-46]	napga	protein_coding
ENSDARG00000006621	2804	2879	3367	2382	2491	2451	2726.12	-0.426534	0.101957	2.87101e-05	0.000473501	down	paraspeckle component 1 [Source:NCBI gene;Acc:692285]	pspc1	protein_coding
ENSDARG00000006624	3726	3889	4309	3186	3494	3152	3623.18	-0.401044	0.103258	0.000102789	0.00142383	down	protein phosphatase 2, regulatory subunit B, alpha b [Source:ZFIN;Acc:ZDB-GENE-030131-5474]	ppp2r2ab	protein_coding
ENSDARG00000006636	85	77	106	65	72	59	77.2578	-0.57016	0.260806	0.0288049	0.134839	down	SLIT and NTRK-like family, member 2 [Source:ZFIN;Acc:ZDB-GENE-080327-7]	slitrk2	protein_coding
ENSDARG00000006639	769	729	922	957	926	918	861.824	0.0902622	0.11524	0.43348	0.747821	up	lunapark, ER junction formation factor [Source:NCBI gene;Acc:337509]	lnpk	protein_coding
ENSDARG00000006640	920	873	1111	687	743	722	842.612	-0.551386	0.121998	6.19427e-06	0.000127718	down	eomesodermin homolog a [Source:ZFIN;Acc:ZDB-GENE-001228-1]	eomesa	protein_coding
ENSDARG00000006642	2081	2044	2513	2603	2570	2489	2361.28	0.0860171	0.100556	0.392322	0.708408	up	developmentally regulated GTP binding protein 2 [Source:ZFIN;Acc:ZDB-GENE-040808-29]	drg2	protein_coding
ENSDARG00000006666	1133	1082	1289	1016	1139	1048	1113.94	-0.250285	0.114858	0.0293249	0.136752	down	BUD13 homolog [Source:ZFIN;Acc:ZDB-GENE-030131-6333]	bud13	protein_coding
ENSDARG00000006672	1351	1333	1587	1828	1846	1839	1612.69	0.246838	0.102976	0.0165273	0.0889989	up	family with sequence similarity 49 member A [Source:ZFIN;Acc:ZDB-GENE-031002-50]	fam49a	protein_coding
ENSDARG00000006677	197	221	142	251	223	175	200.636	0.0726815	0.22723	0.749075	0.909419	up	receptor (TNFRSF)-interacting serine-threonine kinase 1, like [Source:ZFIN;Acc:ZDB-GENE-070705-132]	ripk1l	protein_coding
ENSDARG00000006678	15	58	59	20	53	29	39.1023	-0.486288	0.508617	0.339023	0.667295	down	parathyroid hormone 2 receptor a [Source:ZFIN;Acc:ZDB-GENE-991123-10]	pth2ra	protein_coding
ENSDARG00000006683	686	829	690	1081	1031	988	875.196	0.35964	0.138007	0.00916168	0.0570618	up	Rac/Cdc42 guanine nucleotide exchange factor (GEF) 6 [Source:ZFIN;Acc:ZDB-GENE-101013-2]	arhgef6	protein_coding
ENSDARG00000006691	73969	65160	89565	69189	73743	88990	76260.6	-0.0947355	0.129498	0.464439	0.774679	down	ribosomal protein L12 [Source:ZFIN;Acc:ZDB-GENE-030131-5297]	rpl12	protein_coding
ENSDARG00000006712	1822	1709	2241	1323	1633	1689	1733.8	-0.428916	0.135743	0.00157891	0.0142107	down	WAS/WASL interacting protein family, member 2b [Source:ZFIN;Acc:ZDB-GENE-040625-182]	wipf2b	protein_coding
ENSDARG00000006719	1347	1378	1544	1739	1594	1517	1506.97	0.0593396	0.10432	0.569475	0.807522	up	sperm antigen with calponin homology and coiled-coil domains 1-like a [Source:NCBI gene;Acc:561775]	specc1la	protein_coding
ENSDARG00000006747	235	259	292	258	247	324	267.571	-0.0445428	0.176332	0.800571	0.928784	down	transmembrane protein 178B [Source:NCBI gene;Acc:436669]	tmem178b	protein_coding
ENSDARG00000006754	920	951	936	1261	1190	978	1030.01	0.15977	0.12779	0.211209	0.516018	up	MLLT3 super elongation complex subunit [Source:ZFIN;Acc:ZDB-GENE-050417-356]	mllt3	protein_coding
ENSDARG00000006757	9058	12370	11740	13482	14112	13418	12262.3	0.179378	0.130746	0.170077	0.454753	up	kelch-like family member 41b [Source:NCBI gene;Acc:321064]	klhl41b	protein_coding
ENSDARG00000006758	911	657	994	745	802	768	808.401	-0.262061	0.143703	0.0682085	0.250426	down	family with sequence similarity 234 member B [Source:ZFIN;Acc:ZDB-GENE-030131-3308]	fam234b	protein_coding
ENSDARG00000006760	41	20	17	40	18	30	27.4693	0.0358897	0.489185	0.941515	0.986965	up	solute carrier family 24 member 3 [Source:ZFIN;Acc:ZDB-GENE-090312-67]	slc24a3	protein_coding
ENSDARG00000006766	7393	7642	8293	8326	8187	7785	7890.91	-0.0658756	0.0904379	0.466364	0.775867	down	staphylococcal nuclease and tudor domain containing 1 [Source:NCBI gene;Acc:324404]	snd1	protein_coding
ENSDARG00000006773	849	870	964	546	652	608	751.052	-0.692668	0.12963	9.12136e-08	3.2496e-06	down	ELOVL fatty acid elongase 4a [Source:ZFIN;Acc:ZDB-GENE-040426-1767]	elovl4a	protein_coding
ENSDARG00000006775	404	419	385	503	460	389	423.923	0.0317988	0.151569	0.833825	0.941444	up	Cas scaffold protein family member 4 [Source:ZFIN;Acc:ZDB-GENE-110131-9]	cass4	protein_coding
ENSDARG00000006782	2780	3172	2979	2391	2699	2291	2721.56	-0.40239	0.121406	0.000918332	0.0091038	down	retinoblastoma 1 [Source:ZFIN;Acc:ZDB-GENE-040428-1]	rb1	protein_coding
ENSDARG00000006786	1258	1135	1139	1511	1541	1364	1312.96	0.194938	0.117176	0.0961861	0.317002	up	coatomer protein complex, subunit zeta 2 [Source:ZFIN;Acc:ZDB-GENE-000406-5]	copz2	protein_coding
ENSDARG00000006791	906	832	1009	1148	927	1032	966.621	0.0539774	0.118281	0.648138	0.857106	up	aryl hydrocarbon receptor nuclear translocator-like 1a [Source:ZFIN;Acc:ZDB-GENE-000509-1]	arntl1a	protein_coding
ENSDARG00000006797	160	150	140	186	178	162	161.529	0.0962661	0.192975	0.617883	0.839549	up	5'-nucleotidase domain containing 1 [Source:ZFIN;Acc:ZDB-GENE-030131-8274]	nt5dc1	protein_coding
ENSDARG00000006811	8	9	9	16	5	11	9.54403	0.165578	0.713327	0.816444	0.933854	up	sulfotransferase family 1, cytosolic sulfotransferase 6 [Source:ZFIN;Acc:ZDB-GENE-040718-343]	sult1st6	protein_coding
ENSDARG00000006812	2215	2148	2724	3218	3199	3516	2799.59	0.368099	0.109186	0.000748141	0.00765405	up	WD repeat domain 26b [Source:NCBI gene;Acc:564794]	wdr26b	protein_coding
ENSDARG00000006816	3	2	1	7	11	12	5.83745	2.19471	0.986861	0.0261528	0.125411	up	general transcription factor IIF, polypeptide 2b [Source:ZFIN;Acc:ZDB-GENE-050417-374]	gtf2f2b	protein_coding
ENSDARG00000006818	2103	1886	1322	1655	1813	1290	1681.64	-0.296144	0.186026	0.111397	0.349343	down	uroporphyrinogen decarboxylase [Source:NCBI gene;Acc:30617]	urod	protein_coding
ENSDARG00000006832	288	275	342	303	304	353	308.66	-0.0346555	0.157139	0.82545	0.938029	down	polypeptide N-acetylgalactosaminyltransferase 9 [Source:ZFIN;Acc:ZDB-GENE-060526-21]	galnt9	protein_coding
ENSDARG00000006837	5640	5406	6322	5206	5460	4802	5455.41	-0.289475	0.0971934	0.00289814	0.0230744	down	MYCN proto-oncogene, bHLH transcription factor [Source:NCBI gene;Acc:252851]	mycn	protein_coding
ENSDARG00000006838	0	1	2	4	0	2	1.44491	0.878947	1.92709	0.648317	0.857106	up	eukaryotic translation elongation factor 1 alpha 2 [Source:ZFIN;Acc:ZDB-GENE-040718-64]	eef1a2	protein_coding
ENSDARG00000006840	883	886	881	853	705	717	819.739	-0.349222	0.123265	0.00461002	0.0335197	down	glycine N-methyltransferase [Source:ZFIN;Acc:ZDB-GENE-040227-1]	gnmt	protein_coding
ENSDARG00000006848	291	215	315	379	290	268	289.537	0.0685719	0.181643	0.705795	0.888232	up	poly(ADP-ribose) polymerase family member 9 [Source:ZFIN;Acc:ZDB-GENE-081104-179]	parp9	protein_coding
ENSDARG00000006849	19	30	23	20	32	17	23.5142	-0.190423	0.475978	0.689108	0.879021	down	acid-sensing (proton-gated) ion channel 2 [Source:NCBI gene;Acc:407669]	asic2	protein_coding
ENSDARG00000006859	3949	3611	5288	3447	3736	4124	4006.29	-0.297631	0.132691	0.0248942	0.120747	down	sodium/potassium transporting ATPase interacting 1 [Source:NCBI gene;Acc:393517]	nkain1	protein_coding
ENSDARG00000006862	796	778	831	787	784	814	794.924	-0.136497	0.114498	0.233211	0.544955	down	kinesin-associated protein 3b [Source:ZFIN;Acc:ZDB-GENE-030131-2219]	kifap3b	protein_coding
ENSDARG00000006863	126	117	107	204	175	148	144.219	0.459218	0.212391	0.0306078	0.140886	up	si:ch1073-349o24.2 [Source:ZFIN;Acc:ZDB-GENE-081104-83]	si:ch1073-349o24.2	protein_coding
ENSDARG00000006865	2034	1549	2290	1226	1149	1452	1618.37	-0.733443	0.142043	2.42363e-07	7.72878e-06	down	glycine receptor, alpha 4a [Source:ZFIN;Acc:ZDB-GENE-010410-3]	glra4a	protein_coding
ENSDARG00000006868	68	39	74	154	148	152	103.078	1.21129	0.254558	1.95116e-06	4.78535e-05	up	thyrotropin-releasing hormone [Source:NCBI gene;Acc:266721]	trh	protein_coding
ENSDARG00000006869	151	148	179	168	162	163	160.741	-0.0774351	0.185741	0.676753	0.872234	down	syntaxin 17 [Source:ZFIN;Acc:ZDB-GENE-041114-164]	stx17	protein_coding
ENSDARG00000006877	21	31	14	31	22	23	23.6307	0.0578368	0.481454	0.904381	0.973917	up	ectonucleotide pyrophosphatase/phosphodiesterase 4 [Source:NCBI gene;Acc:550586]	enpp4	protein_coding
ENSDARG00000006878	2544	2555	3291	2027	2272	2191	2477.32	-0.487936	0.117586	3.33049e-05	0.000534977	down	PHD finger protein 21Aa [Source:ZFIN;Acc:ZDB-GENE-050208-99]	phf21aa	protein_coding
ENSDARG00000006889	625	557	635	414	406	459	517.281	-0.629331	0.132697	2.10993e-06	5.12242e-05	down	metallophosphoesterase domain containing 2a [Source:ZFIN;Acc:ZDB-GENE-050417-241]	mpped2a	protein_coding
ENSDARG00000006891	67	47	85	53	46	88	63.8621	-0.199838	0.335423	0.551323	0.796389	down	potassium voltage-gated channel, delayed-rectifier, subfamily S, member 3a [Source:ZFIN;Acc:ZDB-GENE-080723-45]	kcns3a	protein_coding
ENSDARG00000006892	215	137	234	190	168	206	190.132	-0.170329	0.209947	0.417197	0.732554	down	myosin IIIB [Source:ZFIN;Acc:ZDB-GENE-070706-2]	myo3b	protein_coding
ENSDARG00000006894	4	10	5	12	2	7	6.63455	-0.00868587	0.902296	0.992319	0.99669	down	opioid receptor, kappa 1 [Source:ZFIN;Acc:ZDB-GENE-030729-1]	oprk1	protein_coding
ENSDARG00000006896	223	172	252	86	86	76	150.675	-1.50181	0.21019	8.99861e-13	9.65533e-11	down	LIM homeobox 6 [Source:ZFIN;Acc:ZDB-GENE-041025-1]	lhx6	protein_coding
ENSDARG00000006899	516	573	485	463	522	394	492.541	-0.321584	0.161443	0.0463776	0.191856	down	fatty acyl CoA reductase 1 [Source:ZFIN;Acc:ZDB-GENE-040426-2908]	far1	protein_coding
ENSDARG00000006900	2577	4860	4643	4454	5208	5076	4435.76	0.16302	0.191172	0.393802	0.709405	up	IMP (inosine 5'-monophosphate) dehydrogenase 2 [Source:NCBI gene;Acc:317745]	impdh2	protein_coding
ENSDARG00000006901	965	883	755	613	630	597	744.724	-0.631428	0.145743	1.47449e-05	0.00026773	down	si:ch1073-459j12.1 [Source:ZFIN;Acc:ZDB-GENE-030131-8546]	si:ch1073-459j12.1	protein_coding
ENSDARG00000006911	273	255	286	260	355	256	279.253	-0.0238967	0.180323	0.894572	0.969611	down	wingless-type MMTV integration site family, member 8b [Source:NCBI gene;Acc:30144]	wnt8b	protein_coding
ENSDARG00000006915	723	662	834	732	740	828	748.167	-0.0677436	0.126241	0.591529	0.823267	down	ADP-ribosylation factor-like 8Ba [Source:NCBI gene;Acc:337424]	arl8ba	protein_coding
ENSDARG00000006921	3454	3558	3331	3317	3202	3466	3380.02	-0.179116	0.10889	0.0999848	0.325367	down	low density lipoprotein receptor-related protein 5 [Source:ZFIN;Acc:ZDB-GENE-050518-2]	lrp5	protein_coding
ENSDARG00000006923	112	125	146	125	107	109	120.175	-0.2912	0.214483	0.174565	0.460853	down	calcium channel, voltage-dependent, P/Q type, alpha 1A subunit, b [Source:ZFIN;Acc:ZDB-GENE-090514-3]	cacna1ab	protein_coding
ENSDARG00000006924	1227	1139	1578	1185	1156	1182	1238.05	-0.280371	0.120711	0.0201972	0.103505	down	F-box protein 38 [Source:ZFIN;Acc:ZDB-GENE-030131-2797]	fbxo38	protein_coding
ENSDARG00000006939	92	109	67	48	58	38	69.7382	-1.03375	0.316018	0.00107102	0.0103842	down	T-box transcription factor 16, like [Source:NCBI gene;Acc:30254]	tbx16l	protein_coding
ENSDARG00000006944	5	3	6	8	1	9	5.23909	0.243657	0.99742	0.807008	0.930738	up	glycerophosphodiester phosphodiesterase domain containing 3b [Source:ZFIN;Acc:ZDB-GENE-121210-2]	gdpd3b	protein_coding
ENSDARG00000006963	4857	4997	5763	4144	4042	4122	4651.54	-0.465908	0.0943684	7.9285e-07	2.17803e-05	down	CSE1 chromosome segregation 1-like (yeast) [Source:NCBI gene;Acc:30707]	cse1l	protein_coding
ENSDARG00000006978	152	70	83	494	267	249	211.96	1.59142	0.295981	7.58322e-08	2.74088e-06	up	sterile alpha motif and leucine zipper containing kinase AZK [Source:ZFIN;Acc:ZDB-GENE-070912-386]	zak	protein_coding
ENSDARG00000006981	95	112	111	170	193	189	142.832	0.671521	0.205869	0.00110671	0.0106585	up	coiled-coil domain containing 113 [Source:NCBI gene;Acc:450041]	ccdc113	protein_coding
ENSDARG00000006983	823	667	991	457	503	574	670.606	-0.807585	0.153534	1.44079e-07	4.84294e-06	down	cugbp, Elav-like family member 3b [Source:ZFIN;Acc:ZDB-GENE-110408-50]	celf3b	protein_coding
ENSDARG00000006990	496	402	531	497	443	586	488.728	-0.0245536	0.154232	0.873512	0.959961	down	cysteine-rich with EGF-like domains 1b [Source:ZFIN;Acc:ZDB-GENE-161219-1]	creld1b	protein_coding
ENSDARG00000007009	510	476	450	803	730	632	592.255	0.461998	0.14173	0.00111533	0.0107301	up	homeobox A11b [Source:NCBI gene;Acc:30382]	hoxa11b	protein_coding
ENSDARG00000007018	0	1	2	2	0	1	0.976266	-0.117509	2.2192	0.957771	0.991151	down	membrane-spanning 4-domains, subfamily A, member 17A.6 [Source:ZFIN;Acc:ZDB-GENE-070209-265]	ms4a17a.6	protein_coding
ENSDARG00000007024	38	50	30	54	128	67	60.3961	0.947347	0.385764	0.0140583	0.0790807	up	urate oxidase [Source:NCBI gene;Acc:436604]	uox	protein_coding
ENSDARG00000007025	588	523	740	734	669	793	667.117	0.12928	0.139473	0.353968	0.681709	up	tetratricopeptide repeat domain 9C [Source:ZFIN;Acc:ZDB-GENE-040426-1053]	ttc9c	protein_coding
ENSDARG00000007034	2279	2747	3785	2258	3674	3145	2961.81	-0.0667586	0.187713	0.722109	0.897155	down	heterogeneous nuclear ribonucleoprotein K, like [Source:ZFIN;Acc:ZDB-GENE-040426-1923]	hnrpkl	protein_coding
ENSDARG00000007040	7	4	4	8	11	3	6.09064	0.423324	0.894752	0.636129	0.850399	up	transmembrane and immunoglobulin domain containing 1 [Source:ZFIN;Acc:ZDB-GENE-080303-6]	tmigd1	protein_coding
ENSDARG00000007045	1162	1104	1336	1185	1005	1030	1132.12	-0.285187	0.111662	0.0106488	0.0638949	down	CCR4-NOT transcription complex, subunit 4a [Source:ZFIN;Acc:ZDB-GENE-090313-262]	cnot4a	protein_coding
ENSDARG00000007065	1170	1150	1361	1287	1363	1240	1253.26	-0.0419353	0.10938	0.70143	0.886111	down	mitochondrial ribosomal protein S18B [Source:ZFIN;Acc:ZDB-GENE-050417-278]	mrps18b	protein_coding
ENSDARG00000007077	1592	1238	1337	6496	5097	4831	3320.97	1.84903	0.135452	1.99522e-42	5.45911e-38	up	ankyrin repeat domain 50-like [Source:ZFIN;Acc:ZDB-GENE-041008-117]	ankrd50l	protein_coding
ENSDARG00000007080	14	2	5	8	2	1	5.33683	-1.07368	1.08593	0.322798	0.650039	down	Rh family, C glycoprotein, like 1 [Source:ZFIN;Acc:ZDB-GENE-060209-2]	rhcgl1	protein_coding
ENSDARG00000007081	3247	2987	3902	2879	2990	3029	3160.23	-0.306236	0.106278	0.00395843	0.0297301	down	protein inhibitor of activated STAT, 4a [Source:NCBI gene;Acc:406712]	pias4a	protein_coding
ENSDARG00000007086	5	1	7	2	4	5	3.95232	-0.331433	1.10727	0.764692	0.917501	down	aquaporin 10a [Source:ZFIN;Acc:ZDB-GENE-040718-40]	aqp10a	protein_coding
ENSDARG00000007092	2155	2463	2400	1832	2038	1967	2143.99	-0.391394	0.117601	0.000874248	0.0087428	down	XPA binding protein 2 [Source:ZFIN;Acc:ZDB-GENE-040426-685]	xab2	protein_coding
ENSDARG00000007097	2383	2646	3119	1370	1616	2086	2214.23	-0.800667	0.159345	5.04138e-07	1.47211e-05	down	hairy-related 13 [Source:ZFIN;Acc:ZDB-GENE-050228-1]	her13	protein_coding
ENSDARG00000007098	4411	4432	4850	6145	6317	6260	5341.26	0.327766	0.092284	0.000382741	0.00435433	up	integral membrane protein 2Ba [Source:ZFIN;Acc:ZDB-GENE-030131-2352]	itm2ba	protein_coding
ENSDARG00000007099	16600	16090	19376	12822	14643	13889	15560.5	-0.451795	0.103914	1.37523e-05	0.000252873	down	connexin 43.4 [Source:NCBI gene;Acc:30276]	cx43.4	protein_coding
ENSDARG00000007108	461	422	490	615	605	689	540.478	0.353454	0.131814	0.00733023	0.0482237	up	lipase, member Ia [Source:NCBI gene;Acc:445105]	lipia	protein_coding
ENSDARG00000007125	311	426	432	370	458	377	393.893	-0.0795406	0.175009	0.649473	0.857507	down	ankyrin repeat and SOCS box containing 6 [Source:ZFIN;Acc:ZDB-GENE-050522-338]	asb6	protein_coding
ENSDARG00000007127	936	1105	1061	1000	1050	1184	1051.83	-0.0653542	0.133986	0.625712	0.844324	down	acetyl-CoA acetyltransferase 2 [Source:ZFIN;Acc:ZDB-GENE-990714-22]	acat2	protein_coding
ENSDARG00000007129	300	350	261	332	395	241	312.366	-0.0468765	0.209608	0.823038	0.936777	down	solute carrier family 6 member 16a [Source:ZFIN;Acc:ZDB-GENE-061009-43]	slc6a16a	protein_coding
ENSDARG00000007130	1017	1105	1104	1344	1376	1143	1171.76	0.132848	0.121646	0.274794	0.596907	up	MRT4 homolog, ribosome maturation factor [Source:ZFIN;Acc:ZDB-GENE-050417-142]	mrto4	protein_coding
ENSDARG00000007135	3118	3142	3863	2833	2937	2811	3108.9	-0.358531	0.103254	0.000516011	0.00560261	down	CCR4-NOT transcription complex, subunit 3a [Source:ZFIN;Acc:ZDB-GENE-040927-6]	cnot3a	protein_coding
ENSDARG00000007136	256	276	282	197	247	269	254.477	-0.313282	0.181634	0.0845631	0.290269	down	general transcription factor IIH, polypeptide 4 [Source:ZFIN;Acc:ZDB-GENE-030131-6779]	gtf2h4	protein_coding
ENSDARG00000007141	8261	8445	9450	8648	8411	8614	8596.62	-0.150238	0.0895971	0.0935792	0.310995	down	proteasome 26S subunit, ATPase 3 [Source:ZFIN;Acc:ZDB-GENE-030131-666]	psmc3	protein_coding
ENSDARG00000007149	1030	1124	1006	825	803	759	927.504	-0.534741	0.126043	2.21017e-05	0.000377716	down	L1 cell adhesion molecule, paralog a [Source:NCBI gene;Acc:30634]	l1cama	protein_coding
ENSDARG00000007151	77	59	60	117	89	105	83.2515	0.537398	0.260657	0.0392357	0.169808	up	potassium channel, subfamily K, member 2b [Source:ZFIN;Acc:ZDB-GENE-051120-69]	kcnk2b	protein_coding
ENSDARG00000007169	734	676	746	801	783	803	751.856	0.0226809	0.114663	0.843198	0.945677	up	integrin beta 1 binding protein 1 [Source:ZFIN;Acc:ZDB-GENE-051113-264]	itgb1bp1	protein_coding
ENSDARG00000007171	103	91	145	93	101	139	111.182	-0.137381	0.255368	0.590595	0.822663	down	androgen-induced 1 (H. sapiens) [Source:ZFIN;Acc:ZDB-GENE-041014-358]	aig1	protein_coding
ENSDARG00000007172	1999	2117	1743	1473	1604	1530	1751.13	-0.477832	0.133797	0.000355172	0.00409174	down	plexin A3 [Source:NCBI gene;Acc:567422]	plxna3	protein_coding
ENSDARG00000007175	1285	1197	1670	1535	1367	1423	1400.41	-0.0595543	0.12107	0.622791	0.842281	down	RecQ helicase-like [Source:ZFIN;Acc:ZDB-GENE-050809-134]	recql	protein_coding
ENSDARG00000007179	1775	1894	1816	2099	1946	1864	1888.3	-0.0214777	0.108679	0.843338	0.945795	down	SAM and SH3 domain containing 1a [Source:ZFIN;Acc:ZDB-GENE-030131-9960]	sash1a	protein_coding
ENSDARG00000007180	506	420	524	635	656	640	556.886	0.292197	0.129178	0.0236995	0.116375	up	solute carrier family 30 member 4 [Source:ZFIN;Acc:ZDB-GENE-040426-1408]	slc30a4	protein_coding
ENSDARG00000007181	646	519	808	645	553	646	631.469	-0.213586	0.149834	0.154018	0.426225	down	NAD kinase 2, mitochondrial [Source:ZFIN;Acc:ZDB-GENE-040801-202]	nadk2	protein_coding
ENSDARG00000007184	7465	8668	8142	6949	8144	7502	7802.33	-0.229715	0.120486	0.056577	0.219807	down	zinc finger and BTB domain containing 16a [Source:NCBI gene;Acc:323269]	zbtb16a	protein_coding
ENSDARG00000007186	287	298	283	201	212	168	242.752	-0.707326	0.173047	4.3607e-05	0.000678686	down	protein phosphatase 1, regulatory subunit 8a [Source:ZFIN;Acc:ZDB-GENE-060503-681]	ppp1r8a	protein_coding
ENSDARG00000007195	476	330	507	248	243	309	352.976	-0.829981	0.180696	4.36393e-06	9.49892e-05	down	glutamate receptor, metabotropic 2b [Source:ZFIN;Acc:ZDB-GENE-060201-5]	grm2b	protein_coding
ENSDARG00000007196	3008	3342	3597	2990	3177	2886	3157.96	-0.259623	0.10696	0.0152117	0.0837269	down	ribonucleic acid export 1 [Source:NCBI gene;Acc:393973]	rae1	protein_coding
ENSDARG00000007198	1168	1022	1261	864	1035	957	1049.73	-0.392215	0.125573	0.00178772	0.0156175	down	metastasis associated 1 [Source:ZFIN;Acc:ZDB-GENE-131121-353]	mta1	protein_coding
ENSDARG00000007199	0	3	2	2	2	1	1.66429	-0.136647	1.66661	0.934654	0.985133	down		CR846090.1	unprocessed_pseudogene
ENSDARG00000007207	407	375	444	374	332	322	374.719	-0.378077	0.139534	0.00673713	0.0450475	down	canopy FGF signaling regulator 2 [Source:ZFIN;Acc:ZDB-GENE-060315-4]	cnpy2	protein_coding
ENSDARG00000007216	12726	13773	14486	10472	12256	9950	12284.3	-0.450713	0.114743	8.56471e-05	0.00121482	down	ATP-binding cassette, sub-family E (OABP), member 1 [Source:ZFIN;Acc:ZDB-GENE-040426-1995]	abce1	protein_coding
ENSDARG00000007217	535	606	672	738	818	691	670.162	0.186897	0.135195	0.16684	0.449336	up	WD repeat domain 55 [Source:NCBI gene;Acc:445394]	wdr55	protein_coding
ENSDARG00000007219	2481	2318	1996	3284	3010	3044	2662.41	0.326433	0.12687	0.0100827	0.0611419	up	actinin, alpha 1 [Source:ZFIN;Acc:ZDB-GENE-081113-4]	actn1	protein_coding
ENSDARG00000007220	1616	1664	1706	1095	1193	1059	1395.06	-0.700338	0.112042	4.08716e-10	2.54735e-08	down	neural cell adhesion molecule 1b [Source:ZFIN;Acc:ZDB-GENE-010822-2]	ncam1b	protein_coding
ENSDARG00000007221	2218	2422	2750	1879	2185	2233	2278.19	-0.350956	0.122891	0.00429247	0.0317508	down	PDZ binding kinase [Source:NCBI gene;Acc:360218]	pbk	protein_coding
ENSDARG00000007231	2394	2321	2548	2454	2644	2656	2488.27	-0.0284623	0.102259	0.780755	0.924197	down	receptor like tyrosine kinase [Source:ZFIN;Acc:ZDB-GENE-070209-277]	ryk	protein_coding
ENSDARG00000007241	1698	1539	2074	3105	2999	2836	2333.04	0.63211	0.108908	6.4726e-09	3.0961e-07	up	MYC proto-oncogene, bHLH transcription factor b [Source:NCBI gene;Acc:393141]	mycb	protein_coding
ENSDARG00000007244	474	475	434	546	605	542	509.021	0.163863	0.142361	0.249717	0.56425	up	acid phosphatase 2, lysosomal [Source:ZFIN;Acc:ZDB-GENE-050306-40]	acp2	protein_coding
ENSDARG00000007245	59	73	70	96	93	84	78.3194	0.307395	0.257369	0.232332	0.543737	up	RUN domain containing 3Aa [Source:ZFIN;Acc:ZDB-GENE-130530-533]	rundc3aa	protein_coding
ENSDARG00000007247	184	166	222	191	170	207	188.704	-0.129636	0.184675	0.482699	0.779751	down	RIC8 guanine nucleotide exchange factor A [Source:NCBI gene;Acc:449546]	ric8a	protein_coding
ENSDARG00000007250	737	656	946	958	945	1030	868.076	0.210341	0.133138	0.114136	0.354849	up	unconventional SNARE in the ER 1 homolog (S. cerevisiae) [Source:NCBI gene;Acc:393294]	use1	protein_coding
ENSDARG00000007257	1463	1504	1623	1471	1580	1424	1504.66	-0.16052	0.107728	0.136211	0.39622	down	RAB5A, member RAS oncogene family, b [Source:ZFIN;Acc:ZDB-GENE-040122-3]	rab5ab	protein_coding
ENSDARG00000007264	1377	1095	1524	1349	1252	1337	1313.13	-0.139869	0.120459	0.245586	0.559818	down		nipsnap2	protein_coding
ENSDARG00000007271	2785	2961	3123	1656	2281	1838	2453.84	-0.740644	0.138047	8.08841e-08	2.90429e-06	down	myoneurin [Source:NCBI gene;Acc:327167]	mynn	protein_coding
ENSDARG00000007275	4573	4549	5568	466	1341	1139	3006.45	-2.4264	0.457752	1.15373e-07	4.01107e-06	down	si:ch211-251b21.1 [Source:ZFIN;Acc:ZDB-GENE-060809-5]	si:ch211-251b21.1	protein_coding
ENSDARG00000007276	2	4	8	7	7	12	6.5203	0.788957	0.871183	0.365139	0.687268	up	elastase 3 like [Source:ZFIN;Acc:ZDB-GENE-060710-2]	ela3l	protein_coding
ENSDARG00000007277	195	209	180	235	212	227	208.424	0.0765487	0.179399	0.669602	0.867773	up	myogenic factor 5 [Source:ZFIN;Acc:ZDB-GENE-000616-6]	myf5	protein_coding
ENSDARG00000007278	2213	2104	2622	2230	2636	2209	2321.17	-0.091057	0.118338	0.441617	0.755288	down	epithelial cell transforming 2 [Source:ZFIN;Acc:ZDB-GENE-040831-2]	ect2	protein_coding
ENSDARG00000007279	1004	1059	1027	1338	1274	1083	1121.53	0.129	0.12293	0.294005	0.618266	up	Yip1 domain family, member 5 [Source:NCBI gene;Acc:393265]	yipf5	protein_coding
ENSDARG00000007285	1682	1490	1833	2265	2087	2359	1929.08	0.301797	0.106239	0.00450098	0.0329369	up	mitochondrial ribosomal protein L57 [Source:NCBI gene;Acc:393748]	mrpl57	protein_coding
ENSDARG00000007289	152	98	104	402	354	361	238.452	1.53005	0.19799	1.09325e-14	1.66179e-12	up	meteorin like, glial cell differentiation regulator b [Source:ZFIN;Acc:ZDB-GENE-121214-223]	metrnlb	protein_coding
ENSDARG00000007294	11356	11880	12105	13626	11552	11377	11913.6	-0.0798802	0.100903	0.428561	0.74299	down	aconitase 2, mitochondrial [Source:ZFIN;Acc:ZDB-GENE-030131-1390]	aco2	protein_coding
ENSDARG00000007302	379	411	445	337	437	358	393.622	-0.247426	0.15902	0.119723	0.364781	down	SH3-domain GRB2-like 3b [Source:ZFIN;Acc:ZDB-GENE-040121-4]	sh3gl3b	protein_coding
ENSDARG00000007315	4452	4270	4543	3158	3374	3239	3848.07	-0.565321	0.0976615	7.09857e-09	3.34734e-07	down	thymopoietin a [Source:ZFIN;Acc:ZDB-GENE-030131-6003]	tmpoa	protein_coding
ENSDARG00000007320	110261	101685	139184	109120	117163	124018	116125	-0.119131	0.114425	0.297817	0.622646	down	ribosomal protein L7 [Source:ZFIN;Acc:ZDB-GENE-030131-8654]	rpl7	protein_coding
ENSDARG00000007323	2137	2306	2427	3291	3156	3168	2714.74	0.35967	0.0987675	0.000270965	0.00325884	up	charged multivesicular body protein 4Bb [Source:NCBI gene;Acc:406766]	chmp4bb	protein_coding
ENSDARG00000007329	56	43	63	96	84	67	66.9807	0.48685	0.285099	0.0877013	0.297589	up	T-box transcription factor 16 [Source:ZFIN;Acc:ZDB-GENE-990615-5]	tbx16	protein_coding
ENSDARG00000007344	38	25	23	113	64	172	70.3785	1.89298	0.382115	7.27184e-07	2.022e-05	up	titin-cap (telethonin) [Source:ZFIN;Acc:ZDB-GENE-070501-5]	tcap	protein_coding
ENSDARG00000007347	2474	2209	2623	2991	2849	2950	2656.96	0.144259	0.0952906	0.130056	0.384865	up	delta(4)-desaturase, sphingolipid 1 [Source:ZFIN;Acc:ZDB-GENE-030131-5283]	degs1	protein_coding
ENSDARG00000007349	64	76	82	69	88	83	76.5745	-0.00876516	0.266071	0.97372	0.993259	down	doublesex and mab-3 related transcription factor 1 [Source:NCBI gene;Acc:402923]	dmrt1	protein_coding
ENSDARG00000007356	96	65	83	88	70	101	83.2392	-0.0363296	0.268862	0.892514	0.968666	down	fibroblast growth factor 20a [Source:ZFIN;Acc:ZDB-GENE-060110-1]	fgf20a	protein_coding
ENSDARG00000007358	15	8	13	97	78	78	46.2597	2.68957	0.385743	3.11491e-12	3.033e-10	up	chemokine (C-X-C motif) receptor 3, tandem duplicate 1 [Source:ZFIN;Acc:ZDB-GENE-060130-38]	cxcr3.1	protein_coding
ENSDARG00000007359	1069	972	1245	1215	1256	1381	1178.67	0.110593	0.119729	0.355644	0.682493	up	zgc:56596 [Source:NCBI gene;Acc:393270]	UBL4A	protein_coding
ENSDARG00000007362	788	733	865	1110	1045	1097	928.194	0.32406	0.109557	0.00309742	0.024325	up	SFT2 domain containing 1 [Source:ZFIN;Acc:ZDB-GENE-040426-1350]	sft2d1	protein_coding
ENSDARG00000007366	64	51	46	80	32	47	53.0105	-0.156801	0.366701	0.668944	0.867756	down	si:ch73-71d17.1 [Source:NCBI gene;Acc:402826]	AMDHD1	protein_coding
ENSDARG00000007369	1472	1478	1689	1398	1350	1308	1445.18	-0.317127	0.101727	0.00182443	0.0158773	down	transcription factor 7 like 1b [Source:NCBI gene;Acc:30556]	tcf7l1b	protein_coding
ENSDARG00000007370	1245	1363	1368	1645	1298	1414	1379.04	0.00312225	0.120228	0.979282	0.993937	up	dysferlin, limb girdle muscular dystrophy 2B (autosomal recessive) [Source:ZFIN;Acc:ZDB-GENE-070501-1]	dysf	protein_coding
ENSDARG00000007371	1	3	1	2	1	3	1.83809	0.116849	1.53128	0.939174	0.986453	up	solute carrier family 26 member 3 [Source:ZFIN;Acc:ZDB-GENE-041210-180]	slc26a3.1	protein_coding
ENSDARG00000007377	10154	9893	10213	13339	12450	12542	11321.7	0.214319	0.0895137	0.0166542	0.0894966	up	ornithine decarboxylase 1 [Source:ZFIN;Acc:ZDB-GENE-010816-1]	odc1	protein_coding
ENSDARG00000007382	143	132	161	100	112	97	124.336	-0.617924	0.210272	0.00329605	0.0255477	down	ubiquitin domain containing 1a [Source:ZFIN;Acc:ZDB-GENE-070424-93]	ubtd1a	protein_coding
ENSDARG00000007383	541	648	564	802	832	774	686.83	0.328513	0.138834	0.0179702	0.0947367	up	potassium channel, subfamily K, member 6 [Source:ZFIN;Acc:ZDB-GENE-050309-213]	kcnk6	protein_coding
ENSDARG00000007385	20661	22806	25196	21807	22201	22019	22353.8	-0.17941	0.0985362	0.0686451	0.2515	down	chaperonin containing TCP1, subunit 7 (eta) [Source:ZFIN;Acc:ZDB-GENE-020419-7]	cct7	protein_coding
ENSDARG00000007387	1069	1178	1520	855	1127	867	1101.94	-0.519186	0.154404	0.000772365	0.00785894	down	interferon regulatory factor 2a [Source:ZFIN;Acc:ZDB-GENE-030131-4135]	irf2a	protein_coding
ENSDARG00000007396	405	474	469	669	707	699	563.143	0.497009	0.135725	0.00025038	0.00305016	up	Rho family GTPase 3b [Source:ZFIN;Acc:ZDB-GENE-040718-331]	rnd3b	protein_coding
ENSDARG00000007398	118	137	94	110	113	72	107.664	-0.379797	0.267719	0.156004	0.429462	down	leucine-rich repeat kinase 1 [Source:ZFIN;Acc:ZDB-GENE-101019-2]	lrrk1	protein_coding
ENSDARG00000007405	3401	3474	4067	3795	3763	3817	3695.47	-0.0657822	0.0966123	0.495943	0.779751	down	serine/threonine kinase receptor associated protein [Source:ZFIN;Acc:ZDB-GENE-040426-1110]	strap	protein_coding
ENSDARG00000007406	358	278	426	158	240	189	276.023	-0.967522	0.201423	1.55962e-06	3.92936e-05	down	paired like homeobox 2A [Source:ZFIN;Acc:ZDB-GENE-000223-14]	phox2a	protein_coding
ENSDARG00000007407	484	398	437	120	165	137	295.439	-1.7665	0.180048	1.00718e-22	7.87357e-20	down	BARX homeobox 1 [Source:NCBI gene;Acc:553644]	barx1	protein_coding
ENSDARG00000007409	160	165	166	164	182	175	167.856	-0.0392354	0.186905	0.833729	0.941444	down	peptidylprolyl isomerase Fa [Source:ZFIN;Acc:ZDB-GENE-040912-52]	ppifa	protein_coding
ENSDARG00000007412	464	379	384	352	300	264	357.767	-0.55148	0.164935	0.000826939	0.00832752	down	solute carrier family 2 member 1b [Source:ZFIN;Acc:ZDB-GENE-090915-1]	slc2a1b	protein_coding
ENSDARG00000007413	4301	4023	4713	2937	2950	2995	3662.46	-0.675672	0.0929845	3.68916e-13	4.27708e-11	down	AT rich interactive domain 2 (ARID, RFX-like) [Source:ZFIN;Acc:ZDB-GENE-030131-6311]	arid2	protein_coding
ENSDARG00000007418	422	348	356	495	474	439	418.476	0.194992	0.147341	0.185702	0.47785	up	charged multivesicular body protein 4C [Source:ZFIN;Acc:ZDB-GENE-050417-389]	chmp4c	protein_coding
ENSDARG00000007421	480	255	278	314	222	237	297.91	-0.521725	0.235007	0.0264157	0.126423	down	formimidoyltransferase cyclodeaminase [Source:ZFIN;Acc:ZDB-GENE-030131-9643]	ftcd	protein_coding
ENSDARG00000007425	125	138	132	172	191	170	153.156	0.306203	0.19653	0.119221	0.363699	up	apolipoprotein L, 1 [Source:ZFIN;Acc:ZDB-GENE-030131-3217]	apol1	protein_coding
ENSDARG00000007429	867	773	932	964	880	865	873.722	-0.0483128	0.112514	0.667635	0.867263	down	NADPH dependent diflavin oxidoreductase 1 [Source:NCBI gene;Acc:393621]	ndor1	protein_coding
ENSDARG00000007430	2066	2056	2777	881	1260	1287	1734	-1.1213	0.163006	6.03091e-12	5.55595e-10	down	PR domain containing 12b [Source:ZFIN;Acc:ZDB-GENE-041114-172]	prdm12b	protein_coding
ENSDARG00000007436	24	23	15	11	23	7	17.3616	-0.729211	0.584569	0.212239	0.517375	down	arginine vasopressin receptor 2a, duplicate a [Source:ZFIN;Acc:ZDB-GENE-090313-344]	avpr2aa	protein_coding
ENSDARG00000007438	9837	10055	12621	8111	9590	8660	9796.3	-0.420328	0.116479	0.000307847	0.00362436	down	ubiquitin-conjugating enzyme E2Ib [Source:NCBI gene;Acc:30622]	ube2ib	protein_coding
ENSDARG00000007443	450	481	626	523	579	566	533.255	-0.0181273	0.145896	0.901119	0.972339	down	F-box and leucine-rich repeat protein 18 [Source:ZFIN;Acc:ZDB-GENE-050913-65]	fbxl18	protein_coding
ENSDARG00000007444	236	267	314	265	307	302	279.981	-0.0224547	0.168169	0.893778	0.969397	down	intraflagellar transport 81 homolog [Source:ZFIN;Acc:ZDB-GENE-040714-3]	ift81	protein_coding
ENSDARG00000007449	1550	1401	1838	1991	1772	2042	1746.52	0.157885	0.113775	0.165228	0.446852	up	solute carrier family 25 member 39 [Source:NCBI gene;Acc:393458]	slc25a39	protein_coding
ENSDARG00000007461	991	1097	842	927	936	855	941.723	-0.242345	0.148147	0.101872	0.329666	down	SLIT-ROBO Rho GTPase activating protein 1a [Source:ZFIN;Acc:ZDB-GENE-050420-284]	srgap1a	protein_coding
ENSDARG00000007465	33	47	39	16	29	25	31.859	-0.890407	0.416012	0.0323275	0.146637	down	tudor domain containing 1 [Source:NCBI gene;Acc:553522]	tdrd1	protein_coding
ENSDARG00000007467	1	0	0	0	0	0	0.174729	-3.31551	4.7833	0.48822	0.779751	down	interferon-induced protein with tetratricopeptide repeats 10 [Source:ZFIN;Acc:ZDB-GENE-121214-248]	ifit10	protein_coding
ENSDARG00000007477	335	344	406	389	365	383	367.769	-0.054814	0.140914	0.697285	0.883505	down	F-box protein 8 [Source:ZFIN;Acc:ZDB-GENE-060421-7091]	fbxo8	protein_coding
ENSDARG00000007480	104	143	105	42	73	43	86.5248	-1.28595	0.304398	2.3941e-05	0.000404102	down	retinoid isomerohydrolase RPE65 a [Source:NCBI gene;Acc:393724]	rpe65a	protein_coding
ENSDARG00000007485	1488	1596	1660	1468	1717	1485	1563.32	-0.14657	0.119251	0.219037	0.526401	down	enhancer of polycomb homolog 2 (Drosophila) [Source:ZFIN;Acc:ZDB-GENE-040426-802]	epc2	protein_coding
ENSDARG00000007490	48	75	64	56	81	60	63.8354	-0.0510211	0.310988	0.869683	0.958084	down	adrenoceptor beta 1 [Source:ZFIN;Acc:ZDB-GENE-081022-145]	adrb1	protein_coding
ENSDARG00000007494	586	680	630	854	793	695	700.216	0.174859	0.136477	0.200112	0.50112	up	ST3 beta-galactoside alpha-2,3-sialyltransferase 8 [Source:ZFIN;Acc:ZDB-GENE-050417-286]	st3gal8	protein_coding
ENSDARG00000007496	1244	971	1206	1346	1205	1266	1196.08	0.0351879	0.118309	0.766143	0.918197	up	UFM1-specific ligase 1 [Source:NCBI gene;Acc:393578]	ufl1	protein_coding
ENSDARG00000007523	3953	3129	4692	3752	2893	3533	3637.67	-0.328098	0.13428	0.0145498	0.0810294	down	lysine (K)-specific methyltransferase 2E [Source:ZFIN;Acc:ZDB-GENE-030131-4120]	kmt2e	protein_coding
ENSDARG00000007526	7793	7942	9134	8228	7915	7778	8092.19	-0.179076	0.0901205	0.0469147	0.193202	down	NADH:ubiquinone oxidoreductase core subunit S2 [Source:ZFIN;Acc:ZDB-GENE-050522-273]	ndufs2	protein_coding
ENSDARG00000007531	506	596	642	588	682	587	596.64	-0.0320974	0.142569	0.821873	0.936539	down	zinc finger, CCHC domain containing 9 [Source:ZFIN;Acc:ZDB-GENE-031030-9]	zcchc9	protein_coding
ENSDARG00000007534	0	2	0	3	0	2	1.14922	1.13088	2.27756	0.61952	0.840433	up	intelectin 1 [Source:ZFIN;Acc:ZDB-GENE-060929-564]	itln1	protein_coding
ENSDARG00000007553	26	22	27	27	42	28	28.3874	0.251824	0.417642	0.546532	0.793339	up	opsin 4.1 [Source:NCBI gene;Acc:352918]	opn4.1	protein_coding
ENSDARG00000007560	664	769	585	552	582	381	591.718	-0.549367	0.18519	0.00301208	0.0237503	down	sema domain, immunoglobulin domain (Ig), short basic domain, secreted, (semaphorin) 3bl [Source:ZFIN;Acc:ZDB-GENE-030131-2956]	sema3bl	protein_coding
ENSDARG00000007561	58	116	88	99	100	103	93.5833	0.0735329	0.284541	0.796078	0.92813	up	cadherin-related 23 [Source:ZFIN;Acc:ZDB-GENE-040513-7]	cdh23	protein_coding
ENSDARG00000007566	1531	1792	1727	1752	1725	1634	1686.51	-0.110323	0.115292	0.338616	0.667019	down	amyloid beta precursor protein (cytoplasmic tail) binding protein 2 [Source:ZFIN;Acc:ZDB-GENE-030131-1715]	appbp2	protein_coding
ENSDARG00000007576	8953	6696	13484	2205	2169	3171	6178.45	-2.05249	0.317702	1.04424e-10	7.3638e-09	down	crystallin, beta B1, like 1 [Source:ZFIN;Acc:ZDB-GENE-100112-3]	crybb1l1	protein_coding
ENSDARG00000007582	12	9	6	9	19	10	10.776	0.364275	0.684592	0.594653	0.825364	up	olfactory receptor C family, b1 [Source:ZFIN;Acc:ZDB-GENE-030131-2664]	olfcb1	protein_coding
ENSDARG00000007597	298	281	311	313	354	370	318.81	0.0985153	0.154773	0.524441	0.779751	up	biogenesis of lysosomal organelles complex-1, subunit 4, cappuccino [Source:ZFIN;Acc:ZDB-GENE-040801-215]	bloc1s4	protein_coding
ENSDARG00000007601	347	230	412	717	442	566	442.341	0.684634	0.200964	0.000657418	0.00689973	up	zinc finger, MYND-type containing 8 [Source:ZFIN;Acc:ZDB-GENE-041119-1]	zmynd8	protein_coding
ENSDARG00000007603	821	739	668	1223	1025	906	886.379	0.368374	0.147381	0.0124379	0.0718568	up	syntaxin binding protein 2 [Source:ZFIN;Acc:ZDB-GENE-040426-2482]	stxbp2	protein_coding
ENSDARG00000007614	160	153	157	140	153	122	147.286	-0.305426	0.199712	0.126183	0.37711	down	WW domain containing oxidoreductase [Source:NCBI gene;Acc:393887]	wwox	protein_coding
ENSDARG00000007624	975	1058	1245	1085	1147	1243	1118.15	-0.0358298	0.125154	0.77466	0.921412	down	GINS complex subunit 1 (Psf1 homolog) [Source:ZFIN;Acc:ZDB-GENE-041010-184]	gins1	protein_coding
ENSDARG00000007630	635	660	643	835	723	781	706.905	0.143042	0.123907	0.248324	0.562538	up	makorin, ring finger protein, 2 [Source:NCBI gene;Acc:170783]	mkrn2	protein_coding
ENSDARG00000007639	1496	1211	1763	1863	1459	1711	1566.64	0.0521365	0.132599	0.694179	0.881939	up	CCR4-NOT transcription complex, subunit 4b [Source:ZFIN;Acc:ZDB-GENE-040426-1164]	cnot4b	protein_coding
ENSDARG00000007654	1323	1149	1423	1470	1143	1378	1304.79	-0.0881399	0.122206	0.470761	0.779031	down	N-ethylmaleimide-sensitive factor a [Source:ZFIN;Acc:ZDB-GENE-030616-37]	nsfa	protein_coding
ENSDARG00000007655	160	144	309	90	58	115	146.2	-1.32541	0.297425	8.33938e-06	0.00016439	down	crystallin, beta B1, like 3 [Source:ZFIN;Acc:ZDB-GENE-070820-11]	crybb1l3	protein_coding
ENSDARG00000007657	518	602	654	455	548	460	539.251	-0.400257	0.147734	0.00674249	0.0450614	down	cyclin H [Source:ZFIN;Acc:ZDB-GENE-050320-13]	ccnh	protein_coding
ENSDARG00000007663	983	795	1246	1232	988	1429	1098.6	0.156483	0.162578	0.335792	0.664083	up	amphiphysin [Source:ZFIN;Acc:ZDB-GENE-040426-1711]	amph	protein_coding
ENSDARG00000007671	477	432	516	530	579	493	500.447	0.0469864	0.134306	0.726454	0.898292	up	growth hormone receptor b [Source:ZFIN;Acc:ZDB-GENE-071119-4]	ghrb	protein_coding
ENSDARG00000007678	2149	1925	2413	2005	2034	2234	2115.73	-0.16792	0.109432	0.124915	0.37476	down	tweety family member 3b [Source:NCBI gene;Acc:798421]	ttyh3b	protein_coding
ENSDARG00000007682	2118	1467	2031	3182	2543	2759	2312.17	0.47328	0.135448	0.000475522	0.00524156	up	pancreatic progenitor cell differentiation and proliferation factor a [Source:NCBI gene;Acc:338304]	ppdpfa	protein_coding
ENSDARG00000007691	1578	1671	1673	1996	1837	1854	1754.88	0.081069	0.104067	0.435974	0.750231	up	cullin 1b [Source:ZFIN;Acc:ZDB-GENE-040426-2887]	cul1b	protein_coding
ENSDARG00000007693	1431	1417	1758	1478	1439	1722	1531.52	-0.108914	0.122489	0.373906	0.695002	down	nuclear factor of kappa light polypeptide gene enhancer in B-cells inhibitor, alpha b [Source:ZFIN;Acc:ZDB-GENE-030131-1819]	nfkbiab	protein_coding
ENSDARG00000007697	9479	9252	14611	3086	3999	5881	7788.28	-1.46805	0.339873	1.56461e-05	0.000282197	down	fatty acid binding protein 7, brain, a [Source:ZFIN;Acc:ZDB-GENE-000627-1]	fabp7a	protein_coding
ENSDARG00000007708	8693	8295	12223	11014	12898	9995	10404.8	0.100957	0.13909	0.467936	0.776658	up	NSA2 ribosome biogenesis homolog (S. cerevisiae) [Source:ZFIN;Acc:ZDB-GENE-030131-488]	nsa2	protein_coding
ENSDARG00000007709	83	85	91	136	109	92	98.1334	0.251649	0.240891	0.296181	0.6207	up	ADAM metallopeptidase with thrombospondin type 1 motif, 8a [Source:ZFIN;Acc:ZDB-GENE-060526-202]	adamts8a	protein_coding
ENSDARG00000007711	534	469	575	652	601	559	559.693	0.076376	0.127223	0.548285	0.794704	up	RAB3A interacting protein (rabin3)-like 1 [Source:ZFIN;Acc:ZDB-GENE-110921-5]	rab3il1	protein_coding
ENSDARG00000007715	13	15	22	18	7	12	14.4169	-0.557796	0.591443	0.345624	0.673933	down	lengsin, lens protein with glutamine synthetase domain [Source:ZFIN;Acc:ZDB-GENE-060312-26]	lgsn	protein_coding
ENSDARG00000007720	1634	1577	1800	1491	1787	2043	1712.96	-0.0326505	0.137338	0.812084	0.931931	down	SUB1 regulator of transcription b [Source:ZFIN;Acc:ZDB-GENE-040718-209]	sub1b	protein_coding
ENSDARG00000007722	331	298	401	439	396	465	383.761	0.216635	0.149112	0.146268	0.413905	up	nudix (nucleoside diphosphate linked moiety X)-type motif 8 [Source:ZFIN;Acc:ZDB-GENE-061013-219]	nudt8	protein_coding
ENSDARG00000007723	710	770	591	779	699	674	701.932	-0.0797777	0.153132	0.602384	0.830194	down	ephrin-B1 [Source:ZFIN;Acc:ZDB-GENE-010618-2]	efnb1	protein_coding
ENSDARG00000007727	158	216	141	199	206	149	177.82	-0.0326644	0.233376	0.888688	0.967045	down	ral guanine nucleotide dissociation stimulator-like 2 [Source:ZFIN;Acc:ZDB-GENE-010131-1]	rgl2	protein_coding
ENSDARG00000007734	297	242	368	478	358	537	373.708	0.481361	0.184391	0.00903975	0.0565341	up	STN1 subunit of CST complex [Source:NCBI gene;Acc:393360]	stn1	protein_coding
ENSDARG00000007737	680	647	765	821	693	811	730.059	0.0291459	0.12286	0.812479	0.932203	up	zyg-11 homolog (C. elegans) [Source:NCBI gene;Acc:555349]	zyg11	protein_coding
ENSDARG00000007739	2908	3065	2149	2690	2191	1527	2430.33	-0.484399	0.192175	0.0117149	0.068813	down	ATPase Na+/K+ transporting subunit alpha 1a, tandem duplicate 2 [Source:ZFIN;Acc:ZDB-GENE-001212-2]	atp1a1a.2	protein_coding
ENSDARG00000007743	24	27	24	22	26	25	24.6327	-0.165535	0.431475	0.701238	0.886093	down	interleukin 15, like [Source:ZFIN;Acc:ZDB-GENE-041111-173]	il15l	protein_coding
ENSDARG00000007744	3795	4302	4479	3895	4222	3639	4043.22	-0.222056	0.111723	0.0468605	0.193095	down	TSR1 ribosome maturation factor [Source:ZFIN;Acc:ZDB-GENE-030131-3762]	tsr1	protein_coding
ENSDARG00000007745	9730	8745	10455	11068	10357	10681	10090.4	0.0277609	0.0882898	0.753195	0.911587	up	ubiquinol-cytochrome c reductase, Rieske iron-sulfur polypeptide 1 [Source:ZFIN;Acc:ZDB-GENE-040426-2060]	uqcrfs1	protein_coding
ENSDARG00000007751	109	93	113	98	102	101	102.197	-0.187375	0.224611	0.404159	0.718438	down	lamin L3 [Source:ZFIN;Acc:ZDB-GENE-020424-4]	lmnl3	protein_coding
ENSDARG00000007753	191	125	197	171	129	149	159.331	-0.311864	0.215414	0.147689	0.416546	down	copine II [Source:ZFIN;Acc:ZDB-GENE-030131-7896]	cpne2	protein_coding
ENSDARG00000007755	1844	1802	2158	1627	1743	1686	1805.12	-0.319679	0.105567	0.00246008	0.0201468	down	WD repeat domain 61 [Source:NCBI gene;Acc:393827]	wdr61	protein_coding
ENSDARG00000007760	589	537	677	626	700	681	629.951	0.0354525	0.129731	0.784641	0.925853	up	SPG21 abhydrolase domain containing, maspardin [Source:NCBI gene;Acc:406704]	spg21	protein_coding
ENSDARG00000007764	731	842	861	748	861	834	809.786	-0.118246	0.132716	0.372945	0.69416	down	kelch domain containing 10 [Source:ZFIN;Acc:ZDB-GENE-040426-776]	klhdc10	protein_coding
ENSDARG00000007769	4	1	1	3	1	2	1.98899	-0.138209	1.49156	0.926173	0.982078	down	sulfotransferase family 5A, member 1 [Source:ZFIN;Acc:ZDB-GENE-060929-978]	sult5a1	protein_coding
ENSDARG00000007774	1333	1486	1739	1997	1724	1821	1665.59	0.158848	0.116035	0.171009	0.456297	up	vasohibin 2 [Source:ZFIN;Acc:ZDB-GENE-041014-355]	vash2	protein_coding
ENSDARG00000007783	15	21	14	9	11	11	13.6645	-0.822137	0.588532	0.162435	0.441701	down	BLK proto-oncogene, Src family tyrosine kinase [Source:ZFIN;Acc:ZDB-GENE-040724-106]	blk	protein_coding
ENSDARG00000007786	1672	1810	1822	2401	2331	2252	2027.01	0.270298	0.103455	0.00898292	0.0562945	up	thioredoxin-related transmembrane protein 2b [Source:NCBI gene;Acc:415203]	tmx2b	protein_coding
ENSDARG00000007787	10	22	14	20	20	9	15.7921	-0.0481698	0.588496	0.934764	0.985211	down	zgc:112965 [Source:ZFIN;Acc:ZDB-GENE-050522-10]	zgc:112965	protein_coding
ENSDARG00000007788	135	150	159	190	185	182	165.217	0.202433	0.185696	0.275654	0.597953	up	ATPase plasma membrane Ca2+ transporting 1b [Source:ZFIN;Acc:ZDB-GENE-080409-1]	atp2b1b	protein_coding
ENSDARG00000007791	9655	10673	11519	9273	10732	9426	10184.7	-0.236472	0.111315	0.0336409	0.151038	down	protein phosphatase 2, regulatory subunit A, beta a [Source:ZFIN;Acc:ZDB-GENE-040426-2700]	ppp2r1ba	protein_coding
ENSDARG00000007795	1281	1061	998	1720	1000	1075	1178.81	0.0472048	0.184202	0.797745	0.928339	up	cystatin C (amyloid angiopathy and cerebral hemorrhage) [Source:ZFIN;Acc:ZDB-GENE-030131-373]	cst3	protein_coding
ENSDARG00000007804	1395	1232	1454	1698	1567	1672	1488.41	0.151682	0.103361	0.14224	0.40718	up	growth arrest-specific 6 [Source:ZFIN;Acc:ZDB-GENE-030131-7773]	gas6	protein_coding
ENSDARG00000007807	138	164	148	178	199	183	167.088	0.188418	0.195005	0.333933	0.661651	up	cytohesin 3a [Source:ZFIN;Acc:ZDB-GENE-120612-1]	cyth3a	protein_coding
ENSDARG00000007808	546	450	676	826	660	796	649.209	0.330912	0.148359	0.0257154	0.12372	up	zinc finger DHHC-type containing 16a [Source:NCBI gene;Acc:394017]	zdhhc16a	protein_coding
ENSDARG00000007812	3744	3562	4044	2880	3193	2746	3362.46	-0.486626	0.103926	2.83514e-06	6.64147e-05	down	Sp3b transcription factor [Source:ZFIN;Acc:ZDB-GENE-110815-3]	sp3b	protein_coding
ENSDARG00000007813	578	552	593	774	750	775	663.096	0.291341	0.118003	0.0135517	0.0768634	up	arginyl aminopeptidase like 1 [Source:ZFIN;Acc:ZDB-GENE-030131-5522]	rnpepl1	protein_coding
ENSDARG00000007818	1165	1086	1300	1362	1396	1370	1268.6	0.0957182	0.105366	0.36365	0.686317	up	paralemmin 1b [Source:ZFIN;Acc:ZDB-GENE-040426-1147]	palm1b	protein_coding
ENSDARG00000007823	200	204	229	387	283	320	266.149	0.518683	0.168631	0.00209905	0.0177478	up	activating transcription factor 3 [Source:ZFIN;Acc:ZDB-GENE-040426-728]	atf3	protein_coding
ENSDARG00000007824	627	515	695	498	453	565	557.286	-0.395853	0.144786	0.00625611	0.0424117	down	calmodulin binding transcription activator 1b [Source:ZFIN;Acc:ZDB-GENE-080229-1]	camta1b	protein_coding
ENSDARG00000007825	891	794	867	1147	980	956	930.12	0.145813	0.118245	0.217524	0.524098	up	mitogen-activated protein kinase kinase 1 [Source:ZFIN;Acc:ZDB-GENE-040426-2759]	map2k1	protein_coding
ENSDARG00000007836	12573	10357	9741	15883	12045	13747	12272.6	0.218748	0.136052	0.107873	0.342679	up	cathepsin La [Source:ZFIN;Acc:ZDB-GENE-030131-106]	ctsla	protein_coding
ENSDARG00000007842	0	1	2	1	3	4	1.79037	1.32095	1.67091	0.429204	0.743433	up	si:dkey-165n16.5 [Source:ZFIN;Acc:ZDB-GENE-100922-121]	MCHR2	protein_coding
ENSDARG00000007856	19	13	18	9	11	13	13.8735	-0.717158	0.576793	0.213738	0.519598	down	reticulon 4 receptor-like 1a [Source:ZFIN;Acc:ZDB-GENE-091118-38]	rtn4rl1a	protein_coding
ENSDARG00000007863	4693	3953	6101	3190	3504	3380	4133.91	-0.662833	0.129162	2.87015e-07	8.91376e-06	down	transformer 2 alpha homolog [Source:ZFIN;Acc:ZDB-GENE-040426-1391]	tra2a	protein_coding
ENSDARG00000007864	1	3	0	2	4	3	2.15935	1.01301	1.52037	0.505226	0.779751	up	Pim proto-oncogene, serine/threonine kinase, related 195 [Source:ZFIN;Acc:ZDB-GENE-141216-224]	pimr195	protein_coding
ENSDARG00000007867	1816	1967	1960	1967	2157	2171	1995.47	0.0074552	0.113586	0.947669	0.988623	up	DAZ associated protein 2 [Source:ZFIN;Acc:ZDB-GENE-030131-3036]	dazap2	protein_coding
ENSDARG00000007869	423	493	291	350	361	300	371.672	-0.396276	0.21012	0.0593018	0.226752	down	EH-domain containing 3 [Source:ZFIN;Acc:ZDB-GENE-041014-352]	ehd3	protein_coding
ENSDARG00000007885	110	136	114	120	139	105	120.385	-0.113651	0.230689	0.622252	0.841927	down	FA complementation group L [Source:ZFIN;Acc:ZDB-GENE-040426-1045]	fancl	protein_coding
ENSDARG00000007886	711	609	748	909	693	719	724.445	0.0414028	0.134265	0.757804	0.913847	up	solute carrier family 35 member B2 [Source:ZFIN;Acc:ZDB-GENE-050213-1]	slc35b2	protein_coding
ENSDARG00000007891	1085	1036	1129	1697	1639	1404	1313.85	0.41862	0.112625	0.00020166	0.00254151	up	mesenchyme homeobox 1 [Source:NCBI gene;Acc:436723]	meox1	protein_coding
ENSDARG00000007892	142	149	128	131	158	118	137.477	-0.170917	0.219051	0.435238	0.749437	down	programmed cell death 2 [Source:ZFIN;Acc:ZDB-GENE-040426-1236]	pdcd2	protein_coding
ENSDARG00000007901	2252	2365	2793	2246	2432	2555	2428.86	-0.154708	0.114065	0.174998	0.461416	down	crooked neck pre-mRNA splicing factor 1 [Source:ZFIN;Acc:ZDB-GENE-040426-694]	crnkl1	protein_coding
ENSDARG00000007906	11	24	14	5	17	16	14.6735	-0.494532	0.641797	0.440978	0.754896	down	low density lipoprotein receptor-related protein 2b [Source:ZFIN;Acc:ZDB-GENE-111115-1]	lrp2b	protein_coding
ENSDARG00000007912	700	635	683	812	831	838	743.265	0.173613	0.118622	0.143308	0.408756	up	si:ch211-196i2.1 [Source:ZFIN;Acc:ZDB-GENE-091204-150]	si:ch211-196i2.1	protein_coding
ENSDARG00000007916	800	689	879	997	770	918	833.94	0.0585385	0.13045	0.653617	0.859417	up	X-prolyl aminopeptidase 3, mitochondrial [Source:ZFIN;Acc:ZDB-GENE-040426-2076]	xpnpep3	protein_coding
ENSDARG00000007918	1504	1630	1792	1308	1346	1095	1446.45	-0.518369	0.120431	1.67518e-05	0.000299182	down	tetratricopeptide repeat domain 27 [Source:ZFIN;Acc:ZDB-GENE-030102-1]	ttc27	protein_coding
ENSDARG00000007923	1689	1743	2091	2098	2044	2122	1947.62	0.060507	0.105239	0.565326	0.8053	up	protein tyrosine phosphatase non-receptor type 1 [Source:ZFIN;Acc:ZDB-GENE-980605-23]	ptpn1	protein_coding
ENSDARG00000007941	400	450	573	504	461	532	482.814	-0.0461189	0.150854	0.759819	0.915188	down	H6 family homeobox 4 [Source:ZFIN;Acc:ZDB-GENE-060825-142]	hmx4	protein_coding
ENSDARG00000007943	1194	1166	1252	1257	1302	1285	1235.49	-0.0343277	0.106024	0.746111	0.907909	down	GA binding protein transcription factor subunit beta 2a [Source:ZFIN;Acc:ZDB-GENE-030131-5733]	gabpb2a	protein_coding
ENSDARG00000007944	659	551	743	382	356	488	531.367	-0.789261	0.159433	7.40533e-07	2.05286e-05	down	LIM homeobox 1b [Source:ZFIN;Acc:ZDB-GENE-980526-116]	lhx1b	protein_coding
ENSDARG00000007950	15	14	15	23	15	7	14.6979	-0.101463	0.594507	0.864485	0.955529	down	integrin, alpha 11b [Source:ZFIN;Acc:ZDB-GENE-071009-4]	itga11b	protein_coding
ENSDARG00000007955	4685	4470	5364	3170	3096	2839	3951.16	-0.795554	0.095704	9.3587e-17	2.26209e-14	down	isoleucyl-tRNA synthetase 1 [Source:ZFIN;Acc:ZDB-GENE-030131-6325]	iars1	protein_coding
ENSDARG00000007959	4135	4418	4841	4771	4444	4455	4484.68	-0.095189	0.0953001	0.317875	0.645446	down	3-hydroxyisobutyrate dehydrogenase b [Source:ZFIN;Acc:ZDB-GENE-040426-1582]	hibadhb	protein_coding
ENSDARG00000007960	55074	55625	66226	34368	46177	39354	49622.1	-0.679309	0.128625	1.28249e-07	4.39175e-06	down	heterogeneous nuclear ribonucleoprotein A/Ba [Source:ZFIN;Acc:ZDB-GENE-030131-185]	hnrnpaba	protein_coding
ENSDARG00000007971	1824	1896	2269	1621	2012	1888	1911.88	-0.235763	0.127542	0.0645284	0.240671	down	CDC28 protein kinase regulatory subunit 1B [Source:ZFIN;Acc:ZDB-GENE-040801-112]	cks1b	protein_coding
ENSDARG00000007975	305	269	309	346	304	380	316.138	0.0988317	0.156456	0.52759	0.779751	up	ferritin, heavy polypeptide 1b [Source:ZFIN;Acc:ZDB-GENE-040912-30]	fth1b	protein_coding
ENSDARG00000007976	999	996	1251	1354	1343	1474	1222.19	0.242388	0.117782	0.0395967	0.170857	up	si:ch211-220f16.2 [Source:ZFIN;Acc:ZDB-GENE-070912-199]	si:ch211-220f16.2	protein_coding
ENSDARG00000007982	1369	1030	1127	785	649	896	980.339	-0.723149	0.154954	3.05826e-06	7.07329e-05	down	one cut homeobox 1 [Source:ZFIN;Acc:ZDB-GENE-040426-1469]	onecut1	protein_coding
ENSDARG00000007988	42	25	38	62	38	26	37.928	0.135238	0.406906	0.739621	0.904267	up	mannan-binding lectin serine peptidase 2 [Source:ZFIN;Acc:ZDB-GENE-060130-154]	masp2	protein_coding
ENSDARG00000007989	2214	2409	2803	2669	2622	2869	2578.18	0.0147781	0.110774	0.893871	0.969447	up	NEDD8 ubiquitin like modifier [Source:ZFIN;Acc:ZDB-GENE-030616-588]	nedd8	protein_coding
ENSDARG00000007990	52	44	42	40	43	29	41.7078	-0.429955	0.349596	0.218749	0.525846	down	WT1 transcription factor b [Source:ZFIN;Acc:ZDB-GENE-050420-319]	wt1b	protein_coding
ENSDARG00000007996	1852	2149	1591	1036	1306	1135	1527.69	-0.817965	0.160762	3.61752e-07	1.0949e-05	down	POU class 2 homeobox 1b [Source:ZFIN;Acc:ZDB-GENE-030131-2422]	pou2f1b	protein_coding
ENSDARG00000008010	11	10	13	18	25	32	17.8209	1.02565	0.531472	0.0536277	0.211763	up	zgc:194189 [Source:ZFIN;Acc:ZDB-GENE-081022-71]	zgc:194189	protein_coding
ENSDARG00000008014	349	305	432	428	414	434	389.43	0.114708	0.147827	0.437773	0.751899	up	nudix (nucleoside diphosphate linked moiety X)-type motif 17 [Source:NCBI gene;Acc:556651]	nudt17	protein_coding
ENSDARG00000008019	22	21	28	17	22	18	21.2936	-0.434844	0.464185	0.348866	0.676214	down	myxovirus (influenza virus) resistance G [Source:ZFIN;Acc:ZDB-GENE-030721-10]	mxg	protein_coding
ENSDARG00000008020	929	909	1248	968	1016	1118	1024.1	-0.108429	0.134743	0.420988	0.736063	down	mediator complex subunit 31 [Source:NCBI gene;Acc:436690]	med31	protein_coding
ENSDARG00000008022	1821	1907	2315	1083	1355	1199	1621.07	-0.850758	0.130275	6.55618e-11	4.7456e-09	down	kinesin family member 18A [Source:ZFIN;Acc:ZDB-GENE-040426-862]	kif18a	protein_coding
ENSDARG00000008026	501	525	388	698	579	506	528.76	0.196576	0.176055	0.264182	0.583303	up	niban apoptosis regulator 2b [Source:ZFIN;Acc:ZDB-GENE-030131-6218]	niban2b	protein_coding
ENSDARG00000008029	1	0	0	0	1	0	0.335955	-0.118552	4.05107	0.976654	0.993259	down	meprin A, alpha (PABA peptide hydrolase), tandem duplicate 2 [Source:ZFIN;Acc:ZDB-GENE-041001-208]	mep1a.2	protein_coding
ENSDARG00000008030	1305	1171	1244	2913	2199	2500	1849.61	0.904496	0.121331	9.00247e-14	1.11962e-11	up	myosin, light chain 9b, regulatory [Source:ZFIN;Acc:ZDB-GENE-040426-2296]	myl9b	protein_coding
ENSDARG00000008032	3663	3523	4110	3105	3511	3201	3511.15	-0.323499	0.103955	0.00185869	0.0161088	down	spliceosome associated factor 3, U4/U6 recycling protein [Source:NCBI gene;Acc:558581]	sart3	protein_coding
ENSDARG00000008034	3037	2686	3580	2259	2070	2308	2656.3	-0.606205	0.109358	2.96826e-08	1.2014e-06	down	v-ski avian sarcoma viral oncogene homolog b [Source:ZFIN;Acc:ZDB-GENE-990715-10]	skib	protein_coding
ENSDARG00000008049	4663	4515	6105	4188	4289	4785	4738.65	-0.32086	0.119545	0.00727427	0.0478901	down	si:dkey-42i9.4 [Source:ZFIN;Acc:ZDB-GENE-030131-8398]	si:dkey-42i9.4	protein_coding
ENSDARG00000008060	35	32	18	17	23	19	24.2741	-0.662583	0.473133	0.161389	0.439885	down	scavenger receptor class A, member 3 [Source:ZFIN;Acc:ZDB-GENE-041014-317]	scara3	protein_coding
ENSDARG00000008068	887	996	1113	1104	1235	1160	1073.72	0.10225	0.123778	0.408761	0.724032	up	translation machinery associated 16 homolog [Source:NCBI gene;Acc:553647]	tma16	protein_coding
ENSDARG00000008075	12	11	27	10	14	29	16.9656	-0.0115054	0.603729	0.984795	0.995161	down	immune-related, lectin-like receptor 4 [Source:ZFIN;Acc:ZDB-GENE-050311-5]	illr4	protein_coding
ENSDARG00000008095	3	0	2	8	4	4	3.36852	1.55941	1.25898	0.215484	0.521665	up	olfactory receptor C family, d1 [Source:ZFIN;Acc:ZDB-GENE-100721-9]	olfcd1	protein_coding
ENSDARG00000008097	2847	2340	3257	3102	3128	3566	3010.48	0.0977046	0.121841	0.422609	0.737578	up	serine and arginine rich splicing factor 9 [Source:ZFIN;Acc:ZDB-GENE-040426-2397]	srsf9	protein_coding
ENSDARG00000008098	1	1	1	3	1	3	1.62616	1.09226	1.63768	0.504799	0.779751	up	interferon-induced protein with tetratricopeptide repeats 9 [Source:ZFIN;Acc:ZDB-GENE-121214-233]	ifit9	protein_coding
ENSDARG00000008100	102	63	57	89	64	51	70.8177	-0.257834	0.324502	0.426875	0.741662	down	solute carrier family 7 member 10a [Source:ZFIN;Acc:ZDB-GENE-080116-1]	slc7a10a	protein_coding
ENSDARG00000008105	1354	1448	1604	1661	1646	1703	1557.15	0.0622117	0.106403	0.558765	0.8012	up	methyltransferase like 2A [Source:NCBI gene;Acc:100006618]	mettl2a	protein_coding
ENSDARG00000008107	401	405	282	678	621	470	470.027	0.56238	0.19411	0.00376473	0.028518	up	v-src avian sarcoma (Schmidt-Ruppin A-2) viral oncogene homolog [Source:NCBI gene;Acc:325084]	src	protein_coding
ENSDARG00000008119	1466	1489	1651	1536	1673	1718	1579.41	-0.0248532	0.111037	0.822891	0.936725	down	si:ch211-195d17.2 [Source:ZFIN;Acc:ZDB-GENE-030131-513]	si:ch211-195d17.2	protein_coding
ENSDARG00000008127	41	34	31	31	29	34	33.3382	-0.301565	0.379259	0.42653	0.741319	down	protocadherin-related 15b [Source:ZFIN;Acc:ZDB-GENE-050214-1]	pcdh15b	protein_coding
ENSDARG00000008131	808	600	802	615	704	634	691.405	-0.297149	0.14148	0.0357034	0.158225	down	SRY-box transcription factor 1b [Source:NCBI gene;Acc:562710]	sox1b	protein_coding
ENSDARG00000008133	57	53	47	100	89	100	73.13	0.751419	0.268514	0.00513506	0.0365221	up	forkhead box L1 [Source:ZFIN;Acc:ZDB-GENE-040426-1181]	foxl1	protein_coding
ENSDARG00000008140	84	105	118	54	81	62	84.3951	-0.759479	0.272596	0.00533472	0.0376194	down	potassium voltage-gated channel, shaker-related subfamily, beta member 1 a [Source:ZFIN;Acc:ZDB-GENE-050327-79]	kcnab1a	protein_coding
ENSDARG00000008141	1588	1815	1805	1194	1415	1187	1505.5	-0.581283	0.127653	5.27348e-06	0.00011099	down	retinoblastoma-like 1 (p107) [Source:ZFIN;Acc:ZDB-GENE-030131-8179]	rbl1	protein_coding
ENSDARG00000008142	1533	1705	1749	1700	1742	1776	1692.2	-0.059533	0.110097	0.588692	0.821674	down	syntaxin binding protein 3 [Source:ZFIN;Acc:ZDB-GENE-040426-2833]	stxbp3	protein_coding
ENSDARG00000008153	2487	2391	2851	2568	2532	2446	2532.1	-0.156591	0.0955975	0.101418	0.328839	down	serine incorporator 5 [Source:NCBI gene;Acc:406835]	serinc5	protein_coding
ENSDARG00000008155	2333	2481	2888	2742	2632	2829	2632.31	-0.0308769	0.104882	0.768456	0.918678	down	spermine synthase [Source:ZFIN;Acc:ZDB-GENE-040625-150]	sms	protein_coding
ENSDARG00000008164	66	19	50	42	11	15	33.7728	-1.11681	0.53776	0.0378222	0.16555	down	bloodthirsty-related gene family, member 33 [Source:ZFIN;Acc:ZDB-GENE-090512-4]	btr33	protein_coding
ENSDARG00000008165	113	116	88	134	115	118	113.41	0.0774639	0.233774	0.74037	0.904761	up	caspase a [Source:ZFIN;Acc:ZDB-GENE-000616-3]	caspa	protein_coding
ENSDARG00000008170	972	794	840	1182	1054	1038	970.427	0.201753	0.125453	0.107791	0.342579	up	drebrin-like a [Source:ZFIN;Acc:ZDB-GENE-040704-42]	dbnla	protein_coding
ENSDARG00000008174	206	176	200	177	167	194	186.071	-0.236824	0.181231	0.191298	0.486983	down	homeobox B1a [Source:NCBI gene;Acc:30337]	hoxb1a	protein_coding
ENSDARG00000008182	1	1	0	0	2	2	1.00268	0.863804	2.223	0.69759	0.883603	up	si:ch73-111e15.1 [Source:ZFIN;Acc:ZDB-GENE-110411-28]	si:ch73-111e15.1	protein_coding
ENSDARG00000008184	2644	2556	2719	2928	2997	2928	2776.31	0.0361401	0.0959224	0.706349	0.888232	up	MIA SH3 domain ER export factor 3 [Source:ZFIN;Acc:ZDB-GENE-041014-270]	mia3	protein_coding
ENSDARG00000008186	54	64	51	68	92	88	68.8969	0.426176	0.289496	0.140985	0.404944	up	spleen tyrosine kinase [Source:ZFIN;Acc:ZDB-GENE-040702-3]	syk	protein_coding
ENSDARG00000008188	9495	8302	10110	8078	7678	7286	8473.25	-0.398882	0.0926094	1.65372e-05	0.000295735	down	splicing factor 1 [Source:ZFIN;Acc:ZDB-GENE-030131-2492]	sf1	protein_coding
ENSDARG00000008191	49	47	48	120	70	95	70.0008	0.854521	0.292359	0.00346851	0.0266429	up	transmembrane protein with EGF-like and two follistatin-like domains 1a [Source:ZFIN;Acc:ZDB-GENE-070912-294]	tmeff1a	protein_coding
ENSDARG00000008192	340	335	294	389	377	294	336.381	-0.00217176	0.169845	0.989798	0.99669	down	pantothenate kinase 1a [Source:ZFIN;Acc:ZDB-GENE-040426-2846]	pank1a	protein_coding
ENSDARG00000008200	1754	1642	1774	2053	1956	1884	1829.52	0.0633077	0.0986212	0.52092	0.779751	up	UDP-glucose pyrophosphorylase 2b [Source:ZFIN;Acc:ZDB-GENE-030131-6352]	ugp2b	protein_coding
ENSDARG00000008203	126	110	138	102	112	89	112.626	-0.425169	0.221497	0.0549184	0.215277	down	paired box 1a [Source:ZFIN;Acc:ZDB-GENE-070112-182]	pax1a	protein_coding
ENSDARG00000008209	158	139	150	102	102	110	127.243	-0.633878	0.207936	0.00230039	0.0190962	down	myelin transcription factor 1-like, a [Source:ZFIN;Acc:ZDB-GENE-041001-172]	myt1la	protein_coding
ENSDARG00000008212	23	14	40	28	24	29	25.9253	-0.0314727	0.463332	0.945844	0.988264	down	potassium channel, subfamily K, member 13a [Source:ZFIN;Acc:ZDB-GENE-080219-46]	kcnk13a	protein_coding
ENSDARG00000008218	1393	1268	1886	1790	1858	2041	1685.4	0.209451	0.135081	0.121007	0.367041	up	zinc finger protein 410 [Source:ZFIN;Acc:ZDB-GENE-040426-1817]	znf410	protein_coding
ENSDARG00000008219	5	2	4	2	5	8	4.29315	0.340892	1.05108	0.745692	0.907655	up	crystallin, gamma M4 [Source:ZFIN;Acc:ZDB-GENE-120312-2]	crygm4	protein_coding
ENSDARG00000008224	3644	3941	3928	4452	4095	4048	3992.46	0.00185913	0.0997048	0.985123	0.995337	up	VPS35 retromer complex component [Source:ZFIN;Acc:ZDB-GENE-030131-2042]	vps35	protein_coding
ENSDARG00000008235	561	506	498	631	560	546	546.733	0.0215778	0.134988	0.872999	0.959591	up	component of oligomeric golgi complex 5 [Source:ZFIN;Acc:ZDB-GENE-041210-47]	cog5	protein_coding
ENSDARG00000008237	7118	7841	8424	6110	6679	6083	7042.27	-0.432618	0.104783	3.64797e-05	0.000579292	down	seryl-tRNA synthetase 1 [Source:NCBI gene;Acc:445405]	sars1	protein_coding
ENSDARG00000008238	285	346	279	309	383	389	330.349	0.119982	0.181715	0.509077	0.779751	up	mannosidase, beta A, lysosomal [Source:ZFIN;Acc:ZDB-GENE-040426-721]	manba	protein_coding
ENSDARG00000008239	295	239	304	290	265	222	267.709	-0.232387	0.167598	0.165571	0.447426	down	molybdenum cofactor synthesis 3 [Source:NCBI gene;Acc:393095]	mocs3	protein_coding
ENSDARG00000008243	15624	16292	18920	15389	14711	15066	15948.1	-0.292954	0.0927176	0.00157969	0.014213	down	chaperonin containing TCP1, subunit 8 (theta) [Source:ZFIN;Acc:ZDB-GENE-040426-876]	cct8	protein_coding
ENSDARG00000008247	1677	1696	1771	794	922	822	1293.94	-1.14322	0.117517	2.28858e-22	1.64784e-19	down	vascular endothelial zinc finger 1a [Source:ZFIN;Acc:ZDB-GENE-040108-4]	vezf1a	protein_coding
ENSDARG00000008249	54	57	39	54	43	60	51.0993	-0.0687229	0.331567	0.835801	0.942442	down	patched domain containing 4 [Source:NCBI gene;Acc:564097]	ptchd4	protein_coding
ENSDARG00000008255	3962	4343	4440	2853	3238	2793	3618.31	-0.64545	0.112373	9.25611e-09	4.21392e-07	down	CCR4-NOT transcription complex, subunit 6a [Source:ZFIN;Acc:ZDB-GENE-030131-2768]	cnot6a	protein_coding
ENSDARG00000008263	347	277	201	230	228	179	244.889	-0.509673	0.224017	0.0228966	0.113471	down	major facilitator superfamily domain containing 4Ab [Source:NCBI gene;Acc:558146]	mfsd4ab	protein_coding
ENSDARG00000008275	193	278	206	199	249	216	223.569	-0.159288	0.2102	0.448577	0.761196	down	kelch-like family member 24b [Source:ZFIN;Acc:ZDB-GENE-040426-1185]	klhl24b	protein_coding
ENSDARG00000008278	5540	4888	7206	3831	3811	4481	4957.91	-0.654667	0.130366	5.12039e-07	1.49042e-05	down	REST corepressor 2 [Source:NCBI gene;Acc:402934]	rcor2	protein_coding
ENSDARG00000008279	252	261	217	296	259	232	251.654	-0.0246301	0.17933	0.890758	0.96775	down	mitogen-activated protein kinase kinase 7 [Source:ZFIN;Acc:ZDB-GENE-090312-186]	map2k7	protein_coding
ENSDARG00000008287	749	710	655	875	908	708	762.106	0.106812	0.143345	0.456189	0.767512	up	family with sequence similarity 114 member A1 [Source:ZFIN;Acc:ZDB-GENE-070410-52]	fam114a1	protein_coding
ENSDARG00000008292	18525	18072	23839	16918	18680	18962	19082.7	-0.264065	0.113505	0.0199938	0.102694	down	eukaryotic translation initiation factor 2, subunit 3 gamma [Source:NCBI gene;Acc:327341]	eif2s3	protein_coding
ENSDARG00000008305	379	350	247	315	261	191	291.612	-0.488027	0.222562	0.0283236	0.13327	down	heart and neural crest derivatives expressed 2 [Source:NCBI gene;Acc:58150]	hand2	protein_coding
ENSDARG00000008306	53	52	41	56	40	39	46.7706	-0.248364	0.336266	0.460154	0.771101	down	retinol dehydrogenase 5 (11-cis/9-cis) [Source:ZFIN;Acc:ZDB-GENE-050208-411]	rdh5	protein_coding
ENSDARG00000008310	2335	1871	2604	3111	2781	3200	2615.62	0.298424	0.118504	0.0117939	0.0690841	up	inositol hexakisphosphate kinase 2a [Source:ZFIN;Acc:ZDB-GENE-030131-760]	ip6k2a	protein_coding
ENSDARG00000008322	543	644	570	588	581	484	567.281	-0.21861	0.147623	0.138641	0.400863	down	autophagy/beclin-1 regulator 1a [Source:ZFIN;Acc:ZDB-GENE-111104-2]	ambra1a	protein_coding
ENSDARG00000008329	262	129	125	854	679	634	432.646	1.93656	0.241264	1.00106e-15	1.85067e-13	up	acid-sensing (proton-gated) ion channel 1a [Source:NCBI gene;Acc:791696]	asic1a	protein_coding
ENSDARG00000008333	1221	1051	1231	830	960	875	1028.88	-0.515822	0.121619	2.22221e-05	0.000379063	down	zinc finger-like gene 2a [Source:ZFIN;Acc:ZDB-GENE-030828-7]	znfl2a	protein_coding
ENSDARG00000008363	1008	898	1103	978	1053	957	993.868	-0.13098	0.114991	0.254684	0.571453	down	MCL1 apoptosis regulator, BCL2 family member b [Source:ZFIN;Acc:ZDB-GENE-030825-1]	mcl1b	protein_coding
ENSDARG00000008370	6243	5985	7244	7102	6556	7059	6648.55	-0.0322374	0.0932641	0.7296	0.900352	down	casein kinase 1, delta a [Source:NCBI gene;Acc:322106]	csnk1da	protein_coding
ENSDARG00000008372	952	942	766	759	837	727	831.806	-0.32715	0.149199	0.0283285	0.13327	down	sprouty related EVH1 domain containing 2b [Source:NCBI gene;Acc:793290]	spred2b	protein_coding
ENSDARG00000008377	4647	4456	4986	5136	4994	5011	4839.11	-0.0199351	0.08799	0.820765	0.936136	down	epsin 2 [Source:ZFIN;Acc:ZDB-GENE-071212-1]	epn2	protein_coding
ENSDARG00000008380	5316	5633	6794	4766	4734	5241	5403.13	-0.387294	0.109644	0.000412004	0.00463902	down	bromodomain containing 7 [Source:ZFIN;Acc:ZDB-GENE-040426-2687]	brd7	protein_coding
ENSDARG00000008383	9576	9508	10595	12973	12335	13042	11218.3	0.246079	0.0879022	0.00511882	0.0364255	up	actin related protein 2/3 complex, subunit 1A [Source:ZFIN;Acc:ZDB-GENE-040116-1]	arpc1a	protein_coding
ENSDARG00000008384	1221	1347	1384	1400	1411	1347	1344.28	-0.0522226	0.110016	0.635013	0.849653	down	histone deacetylase 6 [Source:ZFIN;Acc:ZDB-GENE-030131-3232]	hdac6	protein_coding
ENSDARG00000008388	1929	1972	1738	2084	2144	2035	1974.01	0.0214287	0.119968	0.858236	0.952262	up	matrix metallopeptidase 14b (membrane-inserted) [Source:ZFIN;Acc:ZDB-GENE-030901-2]	mmp14b	protein_coding
ENSDARG00000008395	1241	1238	1551	1235	1374	1316	1318.66	-0.156826	0.118437	0.185459	0.477496	down	snurportin 1 [Source:ZFIN;Acc:ZDB-GENE-030131-3464]	snupn	protein_coding
ENSDARG00000008396	411	508	558	594	554	602	533.018	0.121392	0.143933	0.399011	0.713838	up	finTRIM family, member 24 [Source:ZFIN;Acc:ZDB-GENE-050731-2]	ftr24	protein_coding
ENSDARG00000008398	140	118	136	133	119	133	129.201	-0.157362	0.205246	0.443261	0.756728	down	calcium channel, voltage-dependent, L type, alpha 1C subunit [Source:ZFIN;Acc:ZDB-GENE-020129-1]	cacna1c	protein_coding
ENSDARG00000008403	255	178	156	347	300	221	239.771	0.42457	0.227776	0.0623243	0.234819	up	phosphoethanolamine/phosphocholine phosphatase 1 [Source:NCBI gene;Acc:100002812]	phospho1	protein_coding
ENSDARG00000008407	1864	1621	1820	2424	2404	2121	2019.85	0.264597	0.10682	0.0132476	0.0756439	up	tetraspanin 7b [Source:ZFIN;Acc:ZDB-GENE-040927-5]	tspan7b	protein_coding
ENSDARG00000008413	868	1179	885	936	1115	950	987.775	-0.0989989	0.164999	0.548509	0.794902	down	ATPase phospholipid transporting 11A [Source:ZFIN;Acc:ZDB-GENE-090311-52]	atp11a	protein_coding
ENSDARG00000008414	51	55	51	71	69	66	59.9306	0.26412	0.28473	0.353608	0.681467	up	exocyst complex component 3-like 2a [Source:ZFIN;Acc:ZDB-GENE-060526-343]	exoc3l2a	protein_coding
ENSDARG00000008433	5113	7126	7194	8239	7884	6960	7024.38	0.121565	0.138142	0.378857	0.699879	up	unc-45 myosin chaperone B [Source:NCBI gene;Acc:266640]	unc45b	protein_coding
ENSDARG00000008434	1042	1026	1045	1482	1222	1288	1171.88	0.230443	0.114686	0.0445021	0.186124	up	BCL2 like 1 [Source:ZFIN;Acc:ZDB-GENE-010730-1]	bcl2l1	protein_coding
ENSDARG00000008439	289	279	340	266	259	252	280.004	-0.346633	0.152301	0.0228474	0.113282	down	ataxin 10 [Source:ZFIN;Acc:ZDB-GENE-060503-180]	atxn10	protein_coding
ENSDARG00000008447	5493	6431	6251	6111	6078	6017	6040.29	-0.124597	0.107323	0.245659	0.559889	down	FKBP prolyl isomerase 4 [Source:ZFIN;Acc:ZDB-GENE-030131-514]	fkbp4	protein_coding
ENSDARG00000008450	75	65	82	54	77	86	72.8918	-0.149466	0.284802	0.599718	0.82811	down	procollagen C-endopeptidase enhancer 2a [Source:ZFIN;Acc:ZDB-GENE-070705-25]	pcolce2a	protein_coding
ENSDARG00000008454	56	38	81	108	77	68	69.8668	0.416624	0.313791	0.184273	0.475739	up	cytoplasmic polyadenylation element binding protein 1b [Source:NCBI gene;Acc:30702]	cpeb1b	protein_coding
ENSDARG00000008457	71	74	63	110	89	104	84.1953	0.412043	0.253834	0.10453	0.335882	up	fatty acid amide hydrolase 2a [Source:NCBI gene;Acc:436973]	faah2a	protein_coding
ENSDARG00000008461	1080	1035	1149	1009	1085	970	1050.98	-0.214694	0.111753	0.0547131	0.214801	down	anaphase promoting complex subunit 5 [Source:ZFIN;Acc:ZDB-GENE-030131-1574]	anapc5	protein_coding
ENSDARG00000008472	448	443	550	547	507	521	498.434	0.00684931	0.130562	0.958162	0.991151	up	APEX nuclease (apurinic/apyrimidinic endonuclease) 2 [Source:ZFIN;Acc:ZDB-GENE-040426-835]	apex2	protein_coding
ENSDARG00000008473	1	1	1	4	3	2	1.94091	1.4539	1.52914	0.341709	0.670119	up	ankyrin repeat and SOCS box containing 14a [Source:ZFIN;Acc:ZDB-GENE-140106-2]	asb14a	protein_coding
ENSDARG00000008480	683	790	805	940	950	859	830.682	0.14527	0.12458	0.243582	0.557421	up	tRNA methyltransferase 61A [Source:ZFIN;Acc:ZDB-GENE-040718-5]	trmt61a	protein_coding
ENSDARG00000008485	305	326	297	287	234	284	288.766	-0.334807	0.165324	0.0428512	0.180794	down	low density lipoprotein receptor-related protein 3 [Source:ZFIN;Acc:ZDB-GENE-080116-3]	lrp3	protein_coding
ENSDARG00000008487	3712	3975	4506	4626	3847	4346	4139.27	-0.0521066	0.1065	0.624654	0.843622	down	dystrophin [Source:ZFIN;Acc:ZDB-GENE-010426-1]	dmd	protein_coding
ENSDARG00000008490	1588	1671	2070	1927	2053	1838	1842.75	0.00686309	0.116037	0.952836	0.990637	up	LTV1 ribosome biogenesis factor [Source:NCBI gene;Acc:436587]	ltv1	protein_coding
ENSDARG00000008491	50	22	42	45	53	38	41.1698	0.138403	0.380136	0.715793	0.893715	up	si:ch211-107o10.3 [Source:ZFIN;Acc:ZDB-GENE-030131-4716]	si:ch211-107o10.3	protein_coding
ENSDARG00000008494	1184	986	1169	1747	1531	1443	1325.06	0.374752	0.115514	0.00117777	0.0111776	up	myosin, light chain 6, alkali, smooth muscle and non-muscle [Source:ZFIN;Acc:ZDB-GENE-041010-28]	myl6	protein_coding
ENSDARG00000008502	3381	3292	4763	3769	4062	4125	3865.66	-0.0498547	0.128773	0.698643	0.884408	down	partner of NOB1 homolog [Source:NCBI gene;Acc:393520]	pno1	protein_coding
ENSDARG00000008503	219	155	227	254	198	199	206.525	-0.00632109	0.192189	0.973762	0.993259	down	glucocorticoid induced 1a [Source:ZFIN;Acc:ZDB-GENE-031010-41]	glcci1a	protein_coding
ENSDARG00000008540	1385	1222	1770	757	1034	1095	1212.54	-0.712209	0.163878	1.38664e-05	0.000254801	down	SRY-box transcription factor 21b [Source:NCBI gene;Acc:406246]	sox21b	protein_coding
ENSDARG00000008541	7	4	2	6	3	5	4.49141	-0.0353501	1.01379	0.972184	0.992787	down	chitinase, acidic.4 [Source:ZFIN;Acc:ZDB-GENE-030131-9279]	chia.4	protein_coding
ENSDARG00000008542	1472	1545	1986	2066	1878	2221	1840.75	0.182463	0.124438	0.142569	0.407824	up	YOD1 deubiquitinase [Source:NCBI gene;Acc:550411]	yod1	protein_coding
ENSDARG00000008548	548	442	508	720	689	624	581.446	0.315702	0.132943	0.017562	0.0930868	up	Rho GTPase activating protein 12a [Source:ZFIN;Acc:ZDB-GENE-050809-38]	arhgap12a	protein_coding
ENSDARG00000008551	1904	2071	2478	2287	2437	2556	2270.42	0.054481	0.117614	0.643208	0.85464	up	polymerase (DNA directed), epsilon 3 (p17 subunit) [Source:ZFIN;Acc:ZDB-GENE-040426-1773]	pole3	protein_coding
ENSDARG00000008553	32	32	37	29	31	19	29.9694	-0.478786	0.402912	0.23471	0.546858	down	zgc:136872 [Source:ZFIN;Acc:ZDB-GENE-060421-5204]	zgc:136872	protein_coding
ENSDARG00000008560	380	347	417	532	409	476	422.038	0.184396	0.144317	0.201348	0.502378	up	BRCA1 associated protein [Source:ZFIN;Acc:ZDB-GENE-040718-168]	brap	protein_coding
ENSDARG00000008568	1001	889	735	1328	1218	1099	1034.52	0.339629	0.151025	0.0245231	0.119455	up	solute carrier family 25 member 24 [Source:NCBI gene;Acc:447867]	slc25a24	protein_coding
ENSDARG00000008573	1015	914	1174	1635	1543	1682	1306.48	0.527218	0.111303	2.17133e-06	5.25286e-05	up	FAM20B glycosaminoglycan xylosylkinase [Source:NCBI gene;Acc:557060]	fam20b	protein_coding
ENSDARG00000008575	931	1232	823	771	944	777	917.565	-0.396643	0.180667	0.0281325	0.132644	down	lysosomal trafficking regulator [Source:ZFIN;Acc:ZDB-GENE-070702-1]	lyst	protein_coding
ENSDARG00000008592	292	387	386	464	467	508	413.005	0.309514	0.15913	0.0517703	0.206666	up	myotubularin related protein 8 [Source:NCBI gene;Acc:393365]	mtmr8	protein_coding
ENSDARG00000008593	736	860	700	859	798	757	782.274	-0.0607369	0.142377	0.669677	0.867773	down	NBAS subunit of NRZ tethering complex [Source:NCBI gene;Acc:556592]	nbas	protein_coding
ENSDARG00000008623	2160	2426	2643	2348	2522	2485	2418.46	-0.0976615	0.11132	0.38032	0.701643	down	COP9 signalosome subunit 3 [Source:HGNC Symbol;Acc:HGNC:2239]	cops3	protein_coding
ENSDARG00000008637	245	181	131	278	185	164	196.172	0.0289864	0.26024	0.911312	0.976301	up	microsomal triglyceride transfer protein [Source:NCBI gene;Acc:406207]	mttp	protein_coding
ENSDARG00000008639	790	860	907	928	830	854	856.742	-0.0952245	0.116482	0.413639	0.729225	down	kinesin-associated protein 3a [Source:ZFIN;Acc:ZDB-GENE-040912-74]	kifap3a	protein_coding
ENSDARG00000008660	1457	1287	1746	1479	1355	1635	1482.92	-0.124758	0.124531	0.316428	0.644117	down	coronin, actin binding protein, 1B [Source:ZFIN;Acc:ZDB-GENE-040123-3]	coro1b	protein_coding
ENSDARG00000008662	206	191	186	261	229	223	214.12	0.161696	0.173286	0.350759	0.67848	up	fidgetin [Source:NCBI gene;Acc:553599]	fign	protein_coding
ENSDARG00000008678	1923	1918	2464	2654	2524	2726	2341.35	0.206869	0.110226	0.0605481	0.229995	up	sorting nexin 3 [Source:ZFIN;Acc:ZDB-GENE-030131-921]	snx3	protein_coding
ENSDARG00000008697	1453	1364	1109	1737	1561	1316	1414.22	0.0976276	0.151707	0.519883	0.779751	up	endothelial PAS domain protein 1a [Source:ZFIN;Acc:ZDB-GENE-030131-4490]	epas1a	protein_coding
ENSDARG00000008703	1244	1319	1081	1323	1165	1080	1199.4	-0.164725	0.139104	0.236337	0.548884	down	acylaminoacyl-peptide hydrolase [Source:ZFIN;Acc:ZDB-GENE-030131-9870]	apeh	protein_coding
ENSDARG00000008706	6493	5972	8104	7656	7360	8336	7250.33	0.0658346	0.112241	0.557507	0.800396	up	poly(A) binding protein interacting protein 2B [Source:ZFIN;Acc:ZDB-GENE-040426-1736]	paip2b	protein_coding
ENSDARG00000008720	1504	1360	1940	1294	1308	1597	1493.86	-0.308883	0.139441	0.0267495	0.127709	down	LIM domain only 3 [Source:NCBI gene;Acc:553774]	lmo3	protein_coding
ENSDARG00000008723	548	637	445	642	589	474	554.547	-0.0736175	0.180676	0.683674	0.875761	down	protein kinase C, beta a [Source:ZFIN;Acc:ZDB-GENE-040426-1354]	prkcba	protein_coding
ENSDARG00000008727	161	173	147	188	199	137	166.704	-0.0078893	0.21302	0.970457	0.99203	down	RAN binding protein 3a [Source:ZFIN;Acc:ZDB-GENE-040426-1132]	ranbp3a	protein_coding
ENSDARG00000008732	3563	5523	5070	5356	4730	4253	4727.31	-0.112134	0.156922	0.474865	0.779751	down	zgc:66479 [Source:ZFIN;Acc:ZDB-GENE-031030-10]	zgc:66479	protein_coding
ENSDARG00000008735	2163	1960	2163	2973	2836	2911	2471.24	0.347589	0.0959572	0.000291953	0.00346407	up	ATPase H+ transporting accessory protein 2 [Source:ZFIN;Acc:ZDB-GENE-040426-1960]	atp6ap2	protein_coding
ENSDARG00000008740	1536	1673	1982	2141	2001	1880	1851.01	0.0916367	0.112236	0.414233	0.729939	up	ESF1, nucleolar pre-rRNA processing protein, homolog (S. cerevisiae) [Source:ZFIN;Acc:ZDB-GENE-030131-4917]	esf1	protein_coding
ENSDARG00000008748	6475	6644	8084	8154	8111	8577	7603.25	0.108407	0.101379	0.284925	0.609255	up	ubiquitin-conjugating enzyme E2Na [Source:ZFIN;Acc:ZDB-GENE-040426-2873]	ube2na	protein_coding
ENSDARG00000008757	1904	1822	2032	3084	2760	3265	2441.4	0.537869	0.10593	3.82244e-07	1.15056e-05	up	ectonucleoside triphosphate diphosphohydrolase 6 [Source:ZFIN;Acc:ZDB-GENE-050417-412]	entpd6	protein_coding
ENSDARG00000008765	918	877	1094	1266	1164	1239	1080.49	0.223644	0.111216	0.0443357	0.185627	up	transmembrane p24 trafficking protein 5 [Source:ZFIN;Acc:ZDB-GENE-040426-1302]	tmed5	protein_coding
ENSDARG00000008767	469	378	478	322	347	350	390.57	-0.499019	0.146705	0.000670146	0.00701448	down	TLE family member 2, transcriptional corepressor b [Source:ZFIN;Acc:ZDB-GENE-050208-677]	tle2b	protein_coding
ENSDARG00000008772	1785	1795	2198	2329	2249	1929	2028.68	0.0492655	0.113168	0.663323	0.865336	up	calcium channel, voltage-dependent, gamma subunit 1a [Source:ZFIN;Acc:ZDB-GENE-030131-732]	cacng1a	protein_coding
ENSDARG00000008784	1279	1365	1326	836	876	790	1085.5	-0.793201	0.117762	1.63226e-11	1.36576e-09	down	pre-mRNA processing factor 4Ba [Source:ZFIN;Acc:ZDB-GENE-040426-947]	prpf4ba	protein_coding
ENSDARG00000008785	6520	6555	7562	6713	6627	6318	6684.9	-0.192936	0.0907837	0.0335673	0.150785	down	dihydrolipoamide dehydrogenase [Source:ZFIN;Acc:ZDB-GENE-040120-4]	dldh	protein_coding
ENSDARG00000008788	36	33	38	47	49	41	40.231	0.232921	0.340422	0.493841	0.779751	up	calcium/calmodulin-dependent protein kinase IGb [Source:ZFIN;Acc:ZDB-GENE-040426-1694]	camk1gb	protein_coding
ENSDARG00000008790	70	85	68	112	96	68	82.4704	0.172852	0.277756	0.533735	0.783367	up	actin related protein 3B [Source:ZFIN;Acc:ZDB-GENE-070424-10]	actr3b	protein_coding
ENSDARG00000008796	35	47	69	11	16	7	31.3124	-2.26513	0.467168	1.24309e-06	3.2239e-05	down	hairy-related 5 [Source:ZFIN;Acc:ZDB-GENE-990415-90]	her5	protein_coding
ENSDARG00000008803	29626	27665	37042	17196	20961	20545	25586.1	-0.799456	0.12386	1.08562e-10	7.63589e-09	down	myristoylated alanine-rich protein kinase C substrate b [Source:ZFIN;Acc:ZDB-GENE-030131-1921]	marcksb	protein_coding
ENSDARG00000008805	1739	1917	1896	1630	1785	1550	1750.53	-0.287398	0.115952	0.0131903	0.0753761	down	origin recognition complex, subunit 3 [Source:ZFIN;Acc:ZDB-GENE-030131-6247]	orc3	protein_coding
ENSDARG00000008807	33	25	49	52	71	46	45.1531	0.548957	0.360906	0.128246	0.381413	up	BCL2 family apoptosis regulator BOK b [Source:NCBI gene;Acc:394160]	bokb	protein_coding
ENSDARG00000008808	834	766	820	937	819	769	819.012	-0.0659286	0.120483	0.58424	0.818756	down	EMAP like 2 [Source:ZFIN;Acc:ZDB-GENE-050706-71]	eml2	protein_coding
ENSDARG00000008811	245	246	247	286	348	326	280.542	0.255473	0.165238	0.122084	0.36922	up	CKLF-like MARVEL transmembrane domain containing 3 [Source:ZFIN;Acc:ZDB-GENE-040801-206]	cmtm3	protein_coding
ENSDARG00000008816	1371	1359	1247	2013	1744	1646	1546.55	0.310593	0.122628	0.0113156	0.0670286	up	glutamate dehydrogenase 1a [Source:ZFIN;Acc:ZDB-GENE-030114-2]	glud1a	protein_coding
ENSDARG00000008818	847	999	827	1034	1042	960	946.686	0.0520505	0.137622	0.705272	0.888189	up	heat shock transcription factor 1 [Source:ZFIN;Acc:ZDB-GENE-000616-16]	hsf1	protein_coding
ENSDARG00000008829	559	432	627	519	500	584	533.059	-0.130315	0.149001	0.381796	0.70165	down	chromogranin A [Source:ZFIN;Acc:ZDB-GENE-041010-161]	chga	protein_coding
ENSDARG00000008832	404	439	447	654	641	585	521.657	0.417057	0.131039	0.00145919	0.0133608	up	neuraminidase 1 [Source:ZFIN;Acc:ZDB-GENE-060503-592]	neu1	protein_coding
ENSDARG00000008835	17	6	24	18	24	18	17.5046	0.251674	0.567128	0.65721	0.861657	up	si:dkey-46g23.5 [Source:ZFIN;Acc:ZDB-GENE-030131-9306]	si:dkey-46g23.5	protein_coding
ENSDARG00000008840	1572	1733	1580	1729	1696	1441	1619.67	-0.135929	0.123796	0.272199	0.593857	down	hydroxymethylbilane synthase a [Source:ZFIN;Acc:ZDB-GENE-040426-1375]	hmbsa	protein_coding
ENSDARG00000008849	45	58	34	42	46	36	43.6649	-0.281489	0.360641	0.435082	0.749214	down	protein tyrosine phosphatase receptor type Q [Source:ZFIN;Acc:ZDB-GENE-050419-183]	ptprq	protein_coding
ENSDARG00000008852	498	416	600	717	621	717	586.481	0.322551	0.141125	0.0222793	0.111142	up	elongator acetyltransferase complex subunit 4 [Source:NCBI gene;Acc:550331]	elp4	protein_coding
ENSDARG00000008858	169	189	115	215	224	160	177.719	0.201188	0.241127	0.404077	0.718339	up	cytochrome P450, family 7, subfamily B, polypeptide 1 [Source:ZFIN;Acc:ZDB-GENE-070912-293]	cyp7b1	protein_coding
ENSDARG00000008859	416	450	397	558	519	539	475.802	0.225709	0.141612	0.110968	0.348726	up	myosin regulatory light chain interacting protein a [Source:NCBI gene;Acc:335888]	mylipa	protein_coding
ENSDARG00000008861	744	503	777	327	490	466	552.572	-0.768986	0.190819	5.57952e-05	0.000843433	down	transcription factor AP-2 epsilon [Source:NCBI gene;Acc:393794]	tfap2e	protein_coding
ENSDARG00000008866	0	3	3	6	12	8	5.18304	1.99952	1.06969	0.0615878	0.232814	up	calcium binding protein 4 [Source:ZFIN;Acc:ZDB-GENE-081104-291]	cabp4	protein_coding
ENSDARG00000008867	2878	3210	3172	4497	4705	4638	3802.68	0.453825	0.105999	1.85726e-05	0.000324499	up	RAP1B, member of RAS oncogene family [Source:NCBI gene;Acc:321107]	rap1b	protein_coding
ENSDARG00000008880	2738	2406	3468	3854	2964	3270	3079.11	0.108801	0.128278	0.396346	0.71181	up	ubiquitin specific peptidase 28 [Source:ZFIN;Acc:ZDB-GENE-041008-142]	usp28	protein_coding
ENSDARG00000008884	688	779	862	1225	1073	1032	930.338	0.390554	0.123619	0.00158123	0.0142223	up	hypoxanthine phosphoribosyltransferase 1 [Source:ZFIN;Acc:ZDB-GENE-040426-1918]	hprt1	protein_coding
ENSDARG00000008886	1741	1629	1890	2365	2318	2419	2036.34	0.310664	0.097711	0.00147572	0.0134665	up	muscle segment homeobox 1b [Source:NCBI gene;Acc:30511]	msx1b	protein_coding
ENSDARG00000008890	268	257	294	309	301	334	291.452	0.0822972	0.151948	0.588084	0.821325	up	cystinosin, lysosomal cystine transporter [Source:ZFIN;Acc:ZDB-GENE-050522-352]	ctns	protein_coding
ENSDARG00000008904	613	692	707	687	676	635	665.429	-0.136034	0.125481	0.278321	0.600801	down	SWI/SNF related, matrix associated, actin dependent regulator of chromatin, subfamily a, member 2 [Source:ZFIN;Acc:ZDB-GENE-030131-5964]	smarca2	protein_coding
ENSDARG00000008906	284	299	328	261	281	274	287.166	-0.281809	0.154065	0.0673763	0.248114	down	si:ch211-241e1.5 [Source:ZFIN;Acc:ZDB-GENE-030131-6298]	si:ch211-241e1.5	protein_coding
ENSDARG00000008912	35	42	29	64	43	71	46.7249	0.613292	0.354013	0.083202	0.287001	up	solute carrier family 8 member 2a [Source:ZFIN;Acc:ZDB-GENE-060531-155]	slc8a2a	protein_coding
ENSDARG00000008920	697	618	816	887	792	941	783.09	0.178475	0.128708	0.165543	0.447394	up	mitochondrial ribosomal protein L53 [Source:ZFIN;Acc:ZDB-GENE-040912-93]	mrpl53	protein_coding
ENSDARG00000008931	187	214	185	263	225	202	211.116	0.103684	0.185749	0.576713	0.812949	up	renin binding protein [Source:ZFIN;Acc:ZDB-GENE-041212-34]	renbp	protein_coding
ENSDARG00000008936	2176	2241	2416	2633	2704	2950	2498.74	0.155175	0.106498	0.145096	0.411646	up	SEC11 homolog A, signal peptidase complex subunit [Source:ZFIN;Acc:ZDB-GENE-040718-227]	sec11a	protein_coding
ENSDARG00000008946	248	274	253	325	370	322	296.053	0.265072	0.162768	0.103412	0.333426	up	coiled-coil domain containing 127b [Source:ZFIN;Acc:ZDB-GENE-060503-656]	ccdc127b	protein_coding
ENSDARG00000008947	5500	5938	6211	4516	5462	4656	5380.91	-0.393566	0.116733	0.000747606	0.00765405	down	RTF1 homolog, Paf1/RNA polymerase II complex component [Source:ZFIN;Acc:ZDB-GENE-030131-6778]	rtf1	protein_coding
ENSDARG00000008948	8	5	7	8	6	6	6.61333	-0.124076	0.808562	0.878042	0.961849	down	phospholipase A2 group III [Source:ZFIN;Acc:ZDB-GENE-051113-96]	pla2g3	protein_coding
ENSDARG00000008953	1088	1028	1225	1058	1211	1189	1126.62	-0.0703408	0.118855	0.553971	0.798195	down	protein O-fucosyltransferase 1 [Source:ZFIN;Acc:ZDB-GENE-040303-2]	pofut1	protein_coding
ENSDARG00000008966	1750	1663	1937	1504	1600	1345	1630.42	-0.388723	0.110203	0.000419756	0.00471274	down	transducin (beta)-like 1 X-linked receptor 1b [Source:ZFIN;Acc:ZDB-GENE-040426-1192]	tbl1xr1b	protein_coding
ENSDARG00000008969	980	454	673	900	476	449	650.999	-0.338535	0.428343	0.429332	0.743437	down	fibrinogen beta chain [Source:ZFIN;Acc:ZDB-GENE-030131-9261]	fgb	protein_coding
ENSDARG00000008976	2458	3080	2950	3194	3003	3358	2988.33	0.0437084	0.123137	0.722621	0.897324	up	midasin AAA ATPase 1 [Source:ZFIN;Acc:ZDB-GENE-041001-138]	mdn1	protein_coding
ENSDARG00000008979	917	959	957	1072	1044	1048	993.08	0.032828	0.112077	0.769594	0.919232	up	golgin A1 [Source:ZFIN;Acc:ZDB-GENE-040426-1237]	golga1	protein_coding
ENSDARG00000008982	19710	17466	22995	23237	20477	22024	20796.6	0.00749212	0.0998208	0.94017	0.986516	up	calsequestrin 2 [Source:ZFIN;Acc:ZDB-GENE-010724-12]	casq2	protein_coding
ENSDARG00000008983	171	199	170	191	216	164	184.497	-0.0491554	0.198958	0.804858	0.929977	down	SH3-domain GRB2-like endophilin B2a [Source:ZFIN;Acc:ZDB-GENE-061201-8]	sh3glb2a	protein_coding
ENSDARG00000008986	2023	2410	2135	1423	1853	1469	1895.17	-0.596463	0.145962	4.38054e-05	0.000681386	down	E2F transcription factor 7 [Source:NCBI gene;Acc:567941]	e2f7	protein_coding
ENSDARG00000009001	2332	3068	2946	2880	3132	3181	2907.47	0.0139507	0.132619	0.916222	0.978693	up	protein disulfide isomerase family A, member 6 [Source:ZFIN;Acc:ZDB-GENE-030131-879]	pdia6	protein_coding
ENSDARG00000009014	3829	4643	3332	1863	2385	1603	2988.3	-1.14735	0.175011	5.53059e-11	4.12247e-09	down	collagen, type XI, alpha 1b [Source:ZFIN;Acc:ZDB-GENE-070912-607]	col11a1b	protein_coding
ENSDARG00000009018	101	61	82	104	65	83	81.9671	-0.0793458	0.283048	0.779228	0.923453	down	Rh family, B glycoprotein (gene/pseudogene) [Source:NCBI gene;Acc:337596]	rhbg	protein_coding
ENSDARG00000009020	31	33	22	25	20	16	24.669	-0.633824	0.452974	0.161738	0.440549	down	cannabinoid receptor 1 [Source:ZFIN;Acc:ZDB-GENE-040312-3]	cnr1	protein_coding
ENSDARG00000009021	3815	3735	4107	5061	4686	4306	4244.25	0.14401	0.0957862	0.132722	0.389771	up	cholinergic receptor, nicotinic, alpha 1 (muscle) [Source:NCBI gene;Acc:30725]	chrna1	protein_coding
ENSDARG00000009023	2565	2758	2945	2574	2692	2484	2660.93	-0.217598	0.102812	0.0343044	0.153391	down	ankyrin repeat domain 28b [Source:ZFIN;Acc:ZDB-GENE-070622-4]	ankrd28b	protein_coding
ENSDARG00000009026	1936	2330	2028	2707	2747	2022	2278.62	0.116212	0.145482	0.424403	0.739011	up	ankyrin 2a, neuronal [Source:ZFIN;Acc:ZDB-GENE-111215-3]	ank2a	protein_coding
ENSDARG00000009031	1834	1864	1903	1878	1942	1789	1860.56	-0.123889	0.103862	0.232939	0.544642	down	TRAF2 and NCK interacting kinase b [Source:ZFIN;Acc:ZDB-GENE-051113-320]	tnikb	protein_coding
ENSDARG00000009040	290	242	369	413	337	370	332.328	0.195758	0.164967	0.235365	0.547743	up	si:ch73-141c7.1 [Source:NCBI gene;Acc:393762]	si:ch73-141c7.1	protein_coding
ENSDARG00000009046	193	193	213	170	185	154	184.39	-0.358682	0.180765	0.0472289	0.194029	down	nephronophthisis 1 [Source:ZFIN;Acc:ZDB-GENE-060929-1234]	nphp1	protein_coding
ENSDARG00000009074	277	248	343	286	259	290	281.933	-0.174798	0.161159	0.278085	0.600523	down	carbonyl reductase 4 [Source:NCBI gene;Acc:402954]	cbr4	protein_coding
ENSDARG00000009079	26	21	25	16	23	12	20.5447	-0.61958	0.488467	0.204649	0.506916	down	sodium-dependent lysophosphatidylcholine symporter 1-like [Source:NCBI gene;Acc:570014]	BX296551.1	processed_transcript
ENSDARG00000009087	5	6	7	13	10	11	8.49185	0.793012	0.725551	0.274403	0.596484	up	CD74 molecule, major histocompatibility complex, class II invariant chain a [Source:ZFIN;Acc:ZDB-GENE-000901-1]	cd74a	protein_coding
ENSDARG00000009094	50	26	33	19	28	28	30.8002	-0.659126	0.427027	0.122704	0.370388	down	GATA binding protein 2b [Source:ZFIN;Acc:ZDB-GENE-040718-440]	gata2b	protein_coding
ENSDARG00000009106	3520	3586	3852	4325	4118	4250	3910.35	0.08719	0.0919558	0.343042	0.671481	up	serine incorporator 1 [Source:ZFIN;Acc:ZDB-GENE-030131-4415]	serinc1	protein_coding
ENSDARG00000009113	286	200	260	367	349	377	302.245	0.429549	0.166046	0.0096836	0.0594065	up	phosphatidylinositol glycan anchor biosynthesis, class C [Source:ZFIN;Acc:ZDB-GENE-030131-2714]	pigc	protein_coding
ENSDARG00000009123	152	115	143	173	135	132	140.45	-0.0235154	0.210398	0.911009	0.976211	down	selectin E [Source:ZFIN;Acc:ZDB-GENE-041014-221]	sele	protein_coding
ENSDARG00000009131	100	88	87	87	100	89	91.5387	-0.120483	0.241806	0.618298	0.839649	down	solute carrier family 10 member 4 [Source:ZFIN;Acc:ZDB-GENE-041014-249]	slc10a4	protein_coding
ENSDARG00000009133	1593	1382	1289	2656	2429	2076	1874.98	0.61645	0.134624	4.67092e-06	0.000100472	up	myosin IEb [Source:ZFIN;Acc:ZDB-GENE-040426-1347]	myo1eb	protein_coding
ENSDARG00000009134	359	250	349	301	222	234	284.904	-0.462858	0.181327	0.0106916	0.0640994	down	H2.0-like homeo box 1 (Drosophila) [Source:ZFIN;Acc:ZDB-GENE-030131-5304]	hlx1	protein_coding
ENSDARG00000009136	3967	3336	3223	4138	4669	4390	3923.29	0.199344	0.126596	0.11534	0.356912	up	tumor protein p53 binding protein, 2a [Source:ZFIN;Acc:ZDB-GENE-040516-8]	tp53bp2a	protein_coding
ENSDARG00000009142	2224	1931	2200	2438	2375	2321	2230.88	0.0428528	0.0990941	0.665418	0.866233	up	protein phosphatase 1, regulatory subunit 13Bb [Source:ZFIN;Acc:ZDB-GENE-030131-4327]	ppp1r13bb	protein_coding
ENSDARG00000009153	0	1	0	1	0	2	0.659142	1.41493	2.88234	0.623501	0.842866	up	phospholipase A2, group IB (pancreas) [Source:ZFIN;Acc:ZDB-GENE-070117-1]	pla2g1b	protein_coding
ENSDARG00000009160	35	52	19	53	44	28	38.4614	0.0854256	0.439812	0.845994	0.946763	up	kynurenine 3-monooxygenase [Source:NCBI gene;Acc:368242]	kmo	protein_coding
ENSDARG00000009161	2	0	3	12	5	9	4.93879	2.26963	1.11443	0.0416924	0.177272	up	finTRIM family, member 55 [Source:ZFIN;Acc:ZDB-GENE-070424-161]	ftr55	protein_coding
ENSDARG00000009169	1718	1818	1912	2038	2130	2062	1932.29	0.0690921	0.103793	0.505621	0.779751	up	MOB kinase activator 1Ba [Source:ZFIN;Acc:ZDB-GENE-040426-919]	mob1ba	protein_coding
ENSDARG00000009170	3795	4319	4422	3405	4018	3623	3926.32	-0.306272	0.118212	0.00957323	0.0589334	down	CTR9 homolog, Paf1/RNA polymerase II complex component [Source:ZFIN;Acc:ZDB-GENE-030131-3782]	ctr9	protein_coding
ENSDARG00000009178	625	718	775	856	868	740	757.187	0.0936796	0.130639	0.47332	0.779751	up	zinc finger, AN1-type domain 1 [Source:ZFIN;Acc:ZDB-GENE-040801-269]	zfand1	protein_coding
ENSDARG00000009194	2924	2719	2222	4650	4210	3514	3329.01	0.518371	0.147009	0.000421681	0.00473047	up	collagen, type XVI, alpha 1 [Source:ZFIN;Acc:ZDB-GENE-060503-351]	col16a1	protein_coding
ENSDARG00000009196	1283	901	1073	1244	1029	1200	1113.8	-0.0322825	0.142667	0.820985	0.936155	down	annexin A3a [Source:ZFIN;Acc:ZDB-GENE-040912-58]	anxa3a	protein_coding
ENSDARG00000009208	411	401	347	523	538	484	446.662	0.284483	0.15077	0.0591784	0.226441	up	protein kinase C, delta a [Source:ZFIN;Acc:ZDB-GENE-030131-6503]	prkcda	protein_coding
ENSDARG00000009209	599	563	497	692	680	674	613.002	0.172475	0.140006	0.217982	0.524602	up	solute carrier family 9 member A6 [Source:ZFIN;Acc:ZDB-GENE-070424-104]	slc9a6a	protein_coding
ENSDARG00000009212	87150	85343	114109	74885	84356	86955	88497.1	-0.334831	0.118802	0.00482657	0.03478	down	peptidylprolyl isomerase Aa (cyclophilin A) [Source:ZFIN;Acc:ZDB-GENE-030131-8556]	ppiaa	protein_coding
ENSDARG00000009214	1077	1260	1216	1584	1587	1646	1380.82	0.312499	0.118652	0.00844489	0.0538033	up	major facilitator superfamily domain containing 13A [Source:ZFIN;Acc:ZDB-GENE-041212-83]	mfsd13a	protein_coding
ENSDARG00000009215	19	20	13	16	16	21	17.5134	-0.10533	0.521553	0.839953	0.944362	down	zgc:112437 [Source:ZFIN;Acc:ZDB-GENE-050417-293]	zgc:112437	protein_coding
ENSDARG00000009217	573	633	555	676	715	628	626.437	0.0676136	0.139555	0.628035	0.845736	up	target of myb1 like 2 membrane trafficking protein [Source:ZFIN;Acc:ZDB-GENE-061013-3]	tom1l2	protein_coding
ENSDARG00000009218	209	202	267	321	281	313	261.935	0.312159	0.163309	0.0559456	0.218146	up	methionyl-tRNA synthetase 2, mitochondrial [Source:ZFIN;Acc:ZDB-GENE-111201-1]	mars2	protein_coding
ENSDARG00000009242	68	66	99	110	73	67	79.506	-0.020373	0.283109	0.942632	0.987776	down	FEV transcription factor, ETS family member [Source:NCBI gene;Acc:791175]	fev	protein_coding
ENSDARG00000009250	6055	5222	6238	7135	6440	7306	6339.07	0.131045	0.0997365	0.188874	0.482801	up	electron transfer flavoprotein subunit beta [Source:ZFIN;Acc:ZDB-GENE-040426-1931]	etfb	protein_coding
ENSDARG00000009252	126	170	125	187	220	189	168.089	0.369817	0.216625	0.0877888	0.297739	up	N-acyl phosphatidylethanolamine phospholipase D [Source:ZFIN;Acc:ZDB-GENE-030131-3856]	napepld	protein_coding
ENSDARG00000009253	1787	2039	2236	2294	2331	2327	2151.86	0.0746013	0.110684	0.50031	0.779751	up	RNA transcription, translation and transport factor [Source:NCBI gene;Acc:393240]	rtraf	protein_coding
ENSDARG00000009262	290	154	194	269	206	126	205.203	-0.21708	0.272763	0.426117	0.740806	down	si:dkey-97m3.1 [Source:ZFIN;Acc:ZDB-GENE-060503-367]	FAR2	protein_coding
ENSDARG00000009266	230	231	260	360	358	343	293.016	0.433819	0.149297	0.0036639	0.0278932	up	UEV and lactate/malate dehyrogenase domains [Source:NCBI gene;Acc:445225]	uevld	protein_coding
ENSDARG00000009273	2565	2701	3397	1993	2055	2037	2459.83	-0.628593	0.113248	2.84724e-08	1.15755e-06	down	protein phosphatase, Mg2+/Mn2+ dependent, 1Da [Source:ZFIN;Acc:ZDB-GENE-040426-815]	ppm1da	protein_coding
ENSDARG00000009280	9073	6624	11656	9575	7244	9835	8915.23	-0.150114	0.160977	0.351068	0.67889	down	SET and MYND domain containing 1a [Source:ZFIN;Acc:ZDB-GENE-030131-9825]	smyd1a	protein_coding
ENSDARG00000009281	356	324	392	318	257	300	323.794	-0.416353	0.151106	0.0058627	0.040314	down	dynamin 1b [Source:ZFIN;Acc:ZDB-GENE-100920-3]	dnm1b	protein_coding
ENSDARG00000009285	68142	56741	80688	64501	68723	72266	68033.7	-0.115945	0.116278	0.318697	0.646299	down	ribosomal protein L15 [Source:ZFIN;Acc:ZDB-GENE-040801-183]	rpl15	protein_coding
ENSDARG00000009299	1272	1185	1260	1066	911	1076	1127.78	-0.409912	0.116214	0.000419955	0.00471304	down	dual specificity phosphatase 8a [Source:ZFIN;Acc:ZDB-GENE-040426-1842]	dusp8a	protein_coding
ENSDARG00000009311	88	94	111	77	101	86	92.5774	-0.270048	0.245788	0.271898	0.593601	down	parvalbumin 6 [Source:ZFIN;Acc:ZDB-GENE-040912-95]	pvalb6	protein_coding
ENSDARG00000009313	415	352	345	502	451	457	416.47	0.213914	0.147949	0.148214	0.417381	up	napsin A aspartic peptidase [Source:ZFIN;Acc:ZDB-GENE-030131-8690]	napsa	protein_coding
ENSDARG00000009315	2660	2784	3324	2876	2506	3048	2851.26	-0.178214	0.115384	0.122462	0.369954	down	calmegin [Source:ZFIN;Acc:ZDB-GENE-060929-708]	clgn	protein_coding
ENSDARG00000009336	1857	2100	2507	1915	2291	2098	2117.62	-0.154832	0.129523	0.231931	0.543104	down	allograft inflammatory factor 1-like [Source:ZFIN;Acc:ZDB-GENE-030131-9646]	aif1l	protein_coding
ENSDARG00000009341	3417	2996	4206	4097	3235	4022	3627.82	-0.022221	0.126216	0.86025	0.953429	down	nebulin-related anchoring protein [Source:ZFIN;Acc:ZDB-GENE-060616-224]	nrap	protein_coding
ENSDARG00000009342	7442	7900	8028	9732	10617	9790	8834.91	0.241771	0.101371	0.0170784	0.0911369	up	thioredoxin domain containing 5 [Source:ZFIN;Acc:ZDB-GENE-040426-1951]	txndc5	protein_coding
ENSDARG00000009346	3895	3586	4492	3710	3270	3589	3741.95	-0.301345	0.0997893	0.00252934	0.0206391	down	cell cycle associated protein 1a [Source:ZFIN;Acc:ZDB-GENE-040801-226]	caprin1a	protein_coding
ENSDARG00000009350	1577	1549	1721	2466	2178	2227	1927.58	0.378228	0.098679	0.000126633	0.00169926	up	autophagy related 3 [Source:NCBI gene;Acc:336632]	atg3	protein_coding
ENSDARG00000009351	94	105	116	114	99	118	106.974	-0.0523597	0.224754	0.815789	0.933534	down	fibroblast growth factor 6a [Source:ZFIN;Acc:ZDB-GENE-980526-559]	fgf6a	protein_coding
ENSDARG00000009372	0	8	2	4	3	3	3.36945	-0.162928	1.2936	0.899772	0.971956	down	DIRAS family, GTP-binding RAS-like 1b [Source:ZFIN;Acc:ZDB-GENE-070912-620]	diras1b	protein_coding
ENSDARG00000009386	12	6	6	16	2	13	9.04637	0.230948	0.816806	0.777372	0.922969	up	membrane protein, palmitoylated 4-like [Source:ZFIN;Acc:ZDB-GENE-091118-7]	mpp4l	protein_coding
ENSDARG00000009387	4545	5064	5599	1967	3235	2575	3868.42	-1.08521	0.165976	6.2205e-11	4.53864e-09	down	roundabout, axon guidance receptor, homolog 4 (Drosophila) [Source:ZFIN;Acc:ZDB-GENE-020809-1]	robo4	protein_coding
ENSDARG00000009390	324	327	256	430	446	322	347.893	0.267341	0.186249	0.151174	0.421723	up	N-acetylneuraminate pyruvate lyase (dihydrodipicolinate synthase) [Source:NCBI gene;Acc:100148292]	npl	protein_coding
ENSDARG00000009401	1847	2120	1289	1727	1786	1413	1700.88	-0.234726	0.185661	0.206133	0.508705	down	versican b [Source:ZFIN;Acc:ZDB-GENE-030131-2185]	vcanb	protein_coding
ENSDARG00000009402	82	72	58	119	114	141	96.3233	0.689258	0.255715	0.00703005	0.046698	up	si:ch211-210b2.2 [Source:ZFIN;Acc:ZDB-GENE-131118-33]	si:ch211-210b2.2	protein_coding
ENSDARG00000009418	1555	1597	1602	2139	1763	1752	1719.39	0.120883	0.113585	0.287214	0.611029	up	myocyte enhancer factor 2cb [Source:ZFIN;Acc:ZDB-GENE-040901-7]	mef2cb	protein_coding
ENSDARG00000009430	31	41	31	50	57	43	41.7562	0.411222	0.351776	0.242409	0.556652	up	transmembrane protein 30C [Source:ZFIN;Acc:ZDB-GENE-040426-1127]	tmem30c	protein_coding
ENSDARG00000009436	1627	1414	1984	1309	1249	1228	1465.62	-0.526541	0.117543	7.47958e-06	0.000150477	down	UBX domain protein 7 [Source:ZFIN;Acc:ZDB-GENE-040704-8]	ubxn7	protein_coding
ENSDARG00000009438	340	499	492	794	961	772	632.027	0.80064	0.171466	3.02123e-06	6.99947e-05	up	myogenin [Source:ZFIN;Acc:ZDB-GENE-980526-265]	myog	protein_coding
ENSDARG00000009443	4	3	4	2	2	5	3.33346	-0.405169	1.14392	0.723194	0.897735	down	zgc:92137 [Source:ZFIN;Acc:ZDB-GENE-040801-179]	zgc:92137	protein_coding
ENSDARG00000009447	24249	19454	27028	23731	22828	25112	23561.3	-0.0985408	0.111054	0.374903	0.696052	down	ATP synthase membrane subunit c locus 3b [Source:ZFIN;Acc:ZDB-GENE-020814-1]	atp5mc3b	protein_coding
ENSDARG00000009459	33	50	24	55	59	45	44.0272	0.429846	0.37778	0.255195	0.571906	up	solute carrier family 35 member E4 [Source:ZFIN;Acc:ZDB-GENE-050417-407]	slc35e4	protein_coding
ENSDARG00000009466	1	3	5	11	0	3	3.70934	0.502902	1.30543	0.700061	0.885198	up	regulator of G protein signaling 9 binding protein [Source:ZFIN;Acc:ZDB-GENE-030728-1]	rgs9bp	protein_coding
ENSDARG00000009470	33	21	25	49	27	20	28.7738	0.147503	0.45284	0.744629	0.907493	up	HNF1 homeobox a [Source:ZFIN;Acc:ZDB-GENE-021206-12]	hnf1a	protein_coding
ENSDARG00000009471	7	3	4	13	3	11	6.67711	0.815748	0.888577	0.358599	0.684835	up	nidogen 2b (osteonidogen) [Source:ZFIN;Acc:ZDB-GENE-040724-143]	nid2b	protein_coding
ENSDARG00000009472	459	449	620	629	638	657	568.486	0.215318	0.139784	0.123473	0.37182	up	mediator complex subunit 19b [Source:NCBI gene;Acc:445021]	med19b	protein_coding
ENSDARG00000009473	1234	1298	1403	1542	1655	1723	1462.51	0.199563	0.113141	0.0777572	0.274447	up	peroxisome proliferator-activated receptor delta b [Source:ZFIN;Acc:ZDB-GENE-000112-47]	ppardb	protein_coding
ENSDARG00000009477	35	13	45	45	42	54	38.1992	0.496892	0.420764	0.237632	0.550537	up	protein kinase, cAMP-dependent, regulatory, type II, alpha, B [Source:ZFIN;Acc:ZDB-GENE-040426-2427]	prkar2ab	protein_coding
ENSDARG00000009480	2084	1986	2434	2433	2254	2902	2327.95	0.102764	0.124442	0.408919	0.724217	up	phosducin-like [Source:ZFIN;Acc:ZDB-GENE-030131-2365]	pdcl	protein_coding
ENSDARG00000009482	34	26	43	3	9	8	20.8799	-2.47335	0.557863	9.2666e-06	0.000179962	down	solute carrier family 38 member 8a [Source:ZFIN;Acc:ZDB-GENE-121005-5]	slc38a8a	protein_coding
ENSDARG00000009484	6316	6793	7632	9111	9415	9245	7994.36	0.298708	0.0983516	0.00238834	0.0196711	up	ADP-ribosylation factor 1 [Source:ZFIN;Acc:ZDB-GENE-010724-5]	arf1	protein_coding
ENSDARG00000009488	446	374	357	510	535	465	443.919	0.231118	0.153739	0.132759	0.389771	up	GIPC PDZ domain containing family, member 2 [Source:ZFIN;Acc:ZDB-GENE-040426-921]	gipc2	protein_coding
ENSDARG00000009493	244	263	190	144	160	135	191.27	-0.800911	0.210365	0.000140526	0.00185925	down	si:ch211-45c16.2 [Source:ZFIN;Acc:ZDB-GENE-081105-15]	MAP3K13	protein_coding
ENSDARG00000009494	3607	3791	4022	2678	3149	2744	3338.35	-0.537286	0.112499	1.78907e-06	4.42994e-05	down	X-ray repair complementing defective repair in Chinese hamster cells 1 [Source:ZFIN;Acc:ZDB-GENE-040822-30]	xrcc1	protein_coding
ENSDARG00000009499	3574	3649	3897	3578	3076	3570	3546.12	-0.246826	0.102598	0.0161384	0.0873346	down	spectrin repeat containing, nuclear envelope 1a [Source:ZFIN;Acc:ZDB-GENE-030131-4172]	syne1a	protein_coding
ENSDARG00000009505	2651	2603	3260	3023	2972	3285	2942.16	0.00492116	0.108001	0.963656	0.991151	up	PRELI domain containing 3 [Source:ZFIN;Acc:ZDB-GENE-031002-13]	prelid3b	protein_coding
ENSDARG00000009524	500	450	583	488	508	541	508.482	-0.115162	0.135846	0.396584	0.711822	down	ring finger protein 150b [Source:NCBI gene;Acc:792211]	rnf150b	protein_coding
ENSDARG00000009525	4465	3318	6211	6607	5173	6480	5290.16	0.273012	0.164633	0.0972548	0.319156	up	TIA1 cytotoxic granule-associated RNA binding protein-like 1 [Source:ZFIN;Acc:ZDB-GENE-040426-1547]	tial1	protein_coding
ENSDARG00000009534	5903	6125	6273	8885	8733	8015	7236.22	0.359416	0.0953746	0.000164254	0.00213035	up	Wnt ligand secretion mediator [Source:ZFIN;Acc:ZDB-GENE-040426-2161]	wls	protein_coding
ENSDARG00000009544	2189	2185	1973	2760	2522	2171	2283.29	0.0997721	0.125608	0.427012	0.741662	up	claudin b [Source:ZFIN;Acc:ZDB-GENE-010328-2]	cldnb	protein_coding
ENSDARG00000009549	6386	7740	7398	7932	7167	7696	7348.16	-0.0455305	0.113079	0.687211	0.87789	down	ubiquitin protein ligase E3 component n-recognin 4 [Source:ZFIN;Acc:ZDB-GENE-090313-341]	ubr4	protein_coding
ENSDARG00000009550	431	358	281	466	414	269	368.136	-0.0351589	0.219034	0.872473	0.959386	down	forkhead box I3b [Source:ZFIN;Acc:ZDB-GENE-031126-4]	foxi3b	protein_coding
ENSDARG00000009553	1608	1409	2052	1750	1643	2026	1732.47	-0.0188995	0.135509	0.889079	0.967086	down	guanine nucleotide binding protein (G protein), gamma 3 [Source:ZFIN;Acc:ZDB-GENE-010705-1]	gng3	protein_coding
ENSDARG00000009557	1211	1157	1438	892	1042	1005	1123.85	-0.491489	0.123391	6.7999e-05	0.000997064	down	WD repeat containing, antisense to TP73 [Source:ZFIN;Acc:ZDB-GENE-030131-6313]	wrap73	protein_coding
ENSDARG00000009567	2853	3607	3516	3301	2849	3319	3230.92	-0.202784	0.126046	0.107657	0.342273	down	striated muscle enriched protein kinase b [Source:ZFIN;Acc:ZDB-GENE-081104-517]	spegb	protein_coding
ENSDARG00000009568	16	22	25	30	30	27	24.6801	0.343053	0.4354	0.430753	0.745009	up	carbonic anhydrase Xb [Source:ZFIN;Acc:ZDB-GENE-080815-2]	ca10b	protein_coding
ENSDARG00000009585	5949	6176	7280	7583	7157	7132	6820.52	0.0503284	0.0951202	0.596734	0.826737	up	poly(A) polymerase alpha [Source:ZFIN;Acc:ZDB-GENE-030131-3507]	papola	protein_coding
ENSDARG00000009594	1177	1763	1443	1705	2033	1871	1653.91	0.226378	0.162353	0.163209	0.443013	up	nuclear receptor subfamily 1, group D, member 2b [Source:ZFIN;Acc:ZDB-GENE-990415-244]	nr1d2b	protein_coding
ENSDARG00000009607	1612	1797	2023	2140	2012	2041	1921.21	0.0657875	0.108169	0.54306	0.790902	up	cyclin C [Source:ZFIN;Acc:ZDB-GENE-030131-7369]	ccnc	protein_coding
ENSDARG00000009610	1926	1812	2207	1321	1292	1517	1682.24	-0.645676	0.115449	2.2353e-08	9.28593e-07	down	regulator of G protein signaling 12a [Source:ZFIN;Acc:ZDB-GENE-030131-2614]	rgs12a	protein_coding
ENSDARG00000009612	5	0	2	2	3	0	1.98945	-0.601716	1.6965	0.722829	0.897542	down	chitinase, acidic.3 [Source:ZFIN;Acc:ZDB-GENE-040426-2891]	chia.3	protein_coding
ENSDARG00000009624	87	90	97	91	97	73	88.8062	-0.195112	0.245075	0.425955	0.740603	down	urotensin 2 receptor [Source:NCBI gene;Acc:559133]	CABZ01027646.1	protein_coding
ENSDARG00000009626	186	165	177	269	231	256	211.288	0.391828	0.171507	0.0223347	0.111271	up	nuclear receptor binding protein 2b [Source:ZFIN;Acc:ZDB-GENE-080724-1]	nrbp2b	protein_coding
ENSDARG00000009629	1453	1708	1792	1328	1583	1557	1567.62	-0.270793	0.131287	0.0391506	0.169574	down	unc-119 homolog 1 [Source:NCBI gene;Acc:338230]	unc119.1	protein_coding
ENSDARG00000009637	98	90	70	205	166	163	129.505	0.915295	0.230525	7.17292e-05	0.00104448	up	recoverin 3 [Source:ZFIN;Acc:ZDB-GENE-040426-1661]	rcvrn3	protein_coding
ENSDARG00000009640	9098	9574	10983	12800	10940	12024	10794.1	0.146377	0.0993381	0.140609	0.404203	up	proteasome 20S subunit beta 1 [Source:ZFIN;Acc:ZDB-GENE-040618-2]	psmb1	protein_coding
ENSDARG00000009653	700	491	675	667	669	801	661.277	0.0775225	0.153996	0.614678	0.837849	up	LHFPL tetraspan subfamily member 2a [Source:NCBI gene;Acc:402962]	lhfpl2a	protein_coding
ENSDARG00000009657	1098	944	1304	1376	1294	1364	1216.33	0.151286	0.117953	0.199633	0.500508	up	FGFR1 oncogene partner 2 [Source:NCBI gene;Acc:335511]	fgfr1op2	protein_coding
ENSDARG00000009673	14	13	11	18	30	30	19.0521	0.914199	0.516708	0.0768481	0.272045	up	si:ch211-197g15.6 [Source:ZFIN;Acc:ZDB-GENE-050208-457]	si:ch211-197g15.6	protein_coding
ENSDARG00000009677	1263	1302	1475	1495	1431	1364	1378.74	-0.0371253	0.104559	0.72254	0.897305	down	discs, large homolog 1 (Drosophila) [Source:NCBI gene;Acc:114446]	dlg1	protein_coding
ENSDARG00000009681	968	1081	1142	995	1020	1065	1041.38	-0.174882	0.118313	0.139372	0.40208	down	mediator complex subunit 27 [Source:NCBI gene;Acc:393633]	med27	protein_coding
ENSDARG00000009685	522	565	617	554	605	574	569.973	-0.0984864	0.130545	0.450594	0.763094	down	inorganic pyrophosphatase 2 [Source:ZFIN;Acc:ZDB-GENE-040426-1857]	ppa2	protein_coding
ENSDARG00000009689	3219	3207	3294	3747	3756	3561	3439.51	0.0606993	0.0958214	0.526431	0.779751	up	dishevelled associated activator of morphogenesis 1b [Source:ZFIN;Acc:ZDB-GENE-030131-4212]	daam1b	protein_coding
ENSDARG00000009693	2217	2270	2421	1833	1856	1966	2093.6	-0.412701	0.102974	6.12824e-05	0.000909299	down	LLGL scribble cell polarity complex component 1 [Source:ZFIN;Acc:ZDB-GENE-060825-69]	llgl1	protein_coding
ENSDARG00000009702	5	12	6	27	23	31	16.9002	1.68014	0.578932	0.00370619	0.0281681	up	si:ch211-210p4.6 [Source:NCBI gene;Acc:560440]	ascl1b	protein_coding
ENSDARG00000009724	7026	8108	6804	7204	7681	6496	7208.16	-0.168763	0.12767	0.186213	0.478812	down	ribophorin II [Source:ZFIN;Acc:ZDB-GENE-030131-7928]	rpn2	protein_coding
ENSDARG00000009727	112	157	160	99	121	112	127.045	-0.492546	0.23061	0.0326926	0.147925	down	twinfilin actin-binding protein 2b [Source:ZFIN;Acc:ZDB-GENE-050522-238]	twf2b	protein_coding
ENSDARG00000009733	488	524	370	312	344	333	398.272	-0.616972	0.182454	0.000720849	0.00742309	down	kinesin family member 21B [Source:ZFIN;Acc:ZDB-GENE-130530-537]	kif21b	protein_coding
ENSDARG00000009735	3353	3205	3959	3919	3655	3507	3572	-0.0464686	0.0973128	0.632993	0.848238	down	GRB10 interacting GYF protein 2 [Source:NCBI gene;Acc:561830]	gigyf2	protein_coding
ENSDARG00000009738	67	90	44	47	59	43	58.9759	-0.573206	0.349987	0.101465	0.328894	down	calcium channel, voltage-dependent, beta 4a subunit [Source:ZFIN;Acc:ZDB-GENE-080320-2]	cacnb4a	protein_coding
ENSDARG00000009740	1763	1910	2004	1428	1568	1462	1690.76	-0.472722	0.111218	2.13393e-05	0.000366979	down	protein phosphatase 1, regulatory (inhibitor) subunit 7 [Source:NCBI gene;Acc:560323]	ppp1r7	protein_coding
ENSDARG00000009743	301	310	284	389	419	314	333.371	0.19694	0.166888	0.237972	0.551232	up	EF-hand domain (C-terminal) containing 1 [Source:ZFIN;Acc:ZDB-GENE-040426-1300]	efhc1	protein_coding
ENSDARG00000009745	1222	1262	1496	1634	1518	1662	1451.14	0.152662	0.109443	0.163045	0.442743	up	F-box and WD repeat domain containing 2 [Source:ZFIN;Acc:ZDB-GENE-050522-303]	fbxw2	protein_coding
ENSDARG00000009748	399	420	528	513	493	539	477.518	0.0780473	0.140513	0.578589	0.814215	up	DNA fragmentation factor, beta polypeptide (caspase-activated DNase) [Source:ZFIN;Acc:ZDB-GENE-030826-4]	dffb	protein_coding
ENSDARG00000009753	2138	2275	2476	2444	2811	2795	2471.26	0.102893	0.114925	0.370625	0.691581	up	splicing factor 3b, subunit 6 [Source:ZFIN;Acc:ZDB-GENE-040625-36]	sf3b6	protein_coding
ENSDARG00000009754	4250	3910	5854	5366	4880	5274	4870.31	0.0319244	0.125171	0.798688	0.928737	up	zinc finger CCCH-type containing 11A [Source:ZFIN;Acc:ZDB-GENE-030131-3272]	zc3h11a	protein_coding
ENSDARG00000009764	664	565	896	835	832	872	767.956	0.143081	0.146273	0.327984	0.654553	up	splicing regulatory glutamine/lysine-rich protein 1 [Source:ZFIN;Acc:ZDB-GENE-040801-132]	srek1	protein_coding
ENSDARG00000009771	1752	1628	2133	1872	1738	2039	1846.97	-0.083581	0.117036	0.475137	0.779751	down	protein phosphatase methylesterase 1 [Source:ZFIN;Acc:ZDB-GENE-030131-7064]	ppme1	protein_coding
ENSDARG00000009779	1912	1518	2206	1643	1663	1730	1769.55	-0.278681	0.123739	0.0243113	0.118676	down	MCL1 apoptosis regulator, BCL2 family member a [Source:ZFIN;Acc:ZDB-GENE-000511-7]	mcl1a	protein_coding
ENSDARG00000009782	24	32	15	68	37	60	38.5735	1.07217	0.416098	0.00997444	0.0606873	up	myosin, heavy chain 11a, smooth muscle [Source:ZFIN;Acc:ZDB-GENE-050531-1]	myh11a	protein_coding
ENSDARG00000009783	642	567	735	736	727	775	690.537	0.0835612	0.124217	0.501138	0.779751	up	solute carrier family 49 member 4 [Source:ZFIN;Acc:ZDB-GENE-040912-167]	slc49a4	protein_coding
ENSDARG00000009796	961	884	883	1081	936	1045	958.526	0.0386845	0.120565	0.748316	0.908935	up	kinesin light chain 1a [Source:ZFIN;Acc:ZDB-GENE-040426-1599]	klc1a	protein_coding
ENSDARG00000009806	759	901	796	971	1063	853	884.803	0.103669	0.142044	0.465493	0.775278	up	small fragment nuclease [Source:ZFIN;Acc:ZDB-GENE-040426-1709]	smfn	protein_coding
ENSDARG00000009822	987	904	1119	366	541	606	760.679	-1.1072	0.178152	5.13407e-10	3.10096e-08	down	hairy-related 4, tandem duplicate 4 [Source:ZFIN;Acc:ZDB-GENE-081031-104]	her4.4	protein_coding
ENSDARG00000009823	6192	5867	7922	2819	3481	4346	5136.59	-1.02115	0.15792	1.0047e-10	7.12165e-09	down	POU class 3 homeobox 1 [Source:NCBI gene;Acc:30398]	pou3f1	protein_coding
ENSDARG00000009825	361	305	385	343	348	344	345.671	-0.143098	0.144912	0.323406	0.650567	down	matrix metallopeptidase 23bb [Source:ZFIN;Acc:ZDB-GENE-050417-448]	mmp23bb	protein_coding
ENSDARG00000009830	42567	40471	45107	52291	46889	46532	45263.6	0.0599947	0.0863054	0.486965	0.779751	up	high density lipoprotein binding protein a [Source:ZFIN;Acc:ZDB-GENE-030131-2032]	hdlbpa	protein_coding
ENSDARG00000009837	1202	1247	1317	1390	1297	1322	1287.85	-0.0353766	0.10442	0.734768	0.902495	down	acylglycerol kinase [Source:NCBI gene;Acc:334270]	agk	protein_coding
ENSDARG00000009839	626	439	684	546	479	529	547.191	-0.287725	0.154946	0.0633194	0.237457	down	family with sequence similarity 117 member Bb [Source:ZFIN;Acc:ZDB-GENE-070912-554]	fam117bb	protein_coding
ENSDARG00000009844	38	34	34	53	58	47	43.4546	0.449671	0.333327	0.177324	0.465385	up	dual specificity phosphatase 23a [Source:ZFIN;Acc:ZDB-GENE-030131-2554]	dusp23a	protein_coding
ENSDARG00000009851	666	543	734	837	773	838	723.281	0.213611	0.127133	0.0929159	0.309443	up	WD repeat domain 41 [Source:ZFIN;Acc:ZDB-GENE-050706-152]	wdr41	protein_coding
ENSDARG00000009862	801	1049	945	745	1011	794	890.766	-0.25842	0.163909	0.114886	0.356194	down	decapping enzyme, scavenger [Source:ZFIN;Acc:ZDB-GENE-040311-1]	dcps	protein_coding
ENSDARG00000009864	753	757	809	871	911	813	813.219	0.0375497	0.116821	0.747884	0.908835	up	DEAD (Asp-Glu-Ala-Asp) box polypeptide 55 [Source:NCBI gene;Acc:286745]	ddx55	protein_coding
ENSDARG00000009868	940	1059	1106	1090	1120	1069	1057.98	-0.0460312	0.116276	0.692195	0.880726	down	ddb1 and cul4 associated factor 11 [Source:ZFIN;Acc:ZDB-GENE-050809-116]	dcaf11	protein_coding
ENSDARG00000009870	508	603	446	470	414	370	470.083	-0.4489	0.171803	0.00897851	0.0562801	down	mitogen-activated protein kinase 8b [Source:NCBI gene;Acc:65236]	mapk8b	protein_coding
ENSDARG00000009871	4315	3984	5239	4833	4826	5165	4687.12	0.0127558	0.106096	0.904302	0.973917	up	small nuclear ribonucleoprotein polypeptide C [Source:NCBI gene;Acc:192330]	snrpc	protein_coding
ENSDARG00000009874	5	4	22	15	12	9	10.8696	0.125513	0.747488	0.866652	0.95688	up	cytochrome P450, family 2, subfamily k, polypeptide 31 [Source:NCBI gene;Acc:100001426]	cyp2k6	protein_coding
ENSDARG00000009881	9104	8452	11339	9208	9215	10256	9532.61	-0.127879	0.111548	0.251627	0.567208	down	immediate early response 5 [Source:ZFIN;Acc:ZDB-GENE-030616-127]	ier5	protein_coding
ENSDARG00000009885	6	13	6	11	18	3	9.47533	0.213026	0.795805	0.788941	0.925966	up	sulfotransferase family 3, cytosolic sulfotransferase 1 [Source:ZFIN;Acc:ZDB-GENE-061207-52]	sult3st1	protein_coding
ENSDARG00000009886	178	204	147	282	259	216	212.204	0.380995	0.203461	0.0611284	0.231538	up	ring finger protein 114 [Source:ZFIN;Acc:ZDB-GENE-040813-1]	rnf114	protein_coding
ENSDARG00000009899	412	419	324	386	406	296	373.725	-0.220591	0.184185	0.23105	0.541756	down	zinc finger protein 385A [Source:ZFIN;Acc:ZDB-GENE-090313-255]	znf385a	protein_coding
ENSDARG00000009901	279	193	192	341	288	248	254.054	0.270249	0.201707	0.180307	0.470061	up	solute carrier family 38 member 5a [Source:ZFIN;Acc:ZDB-GENE-081105-92]	slc38a5a	protein_coding
ENSDARG00000009922	494	658	717	498	507	509	563.429	-0.426498	0.153614	0.00549598	0.0384049	down	diencephalon/mesencephalon homeobox 1a [Source:NCBI gene;Acc:142987]	dmbx1a	protein_coding
ENSDARG00000009930	64	70	57	29	32	33	48.1751	-1.15244	0.329839	0.00047592	0.00524221	down	cell adhesion molecule 2a [Source:ZFIN;Acc:ZDB-GENE-040426-1614]	cadm2a	protein_coding
ENSDARG00000009939	465	385	437	717	577	595	521.796	0.427007	0.139333	0.00217929	0.0182825	up	mitochondrial calcium uptake 2 [Source:ZFIN;Acc:ZDB-GENE-030131-3374]	micu2	protein_coding
ENSDARG00000009941	208	207	247	253	185	305	232.21	0.0445782	0.201609	0.825005	0.937766	up	ELKS/RAB6-interacting/CAST family member 1a [Source:ZFIN;Acc:ZDB-GENE-091214-5]	erc1a	protein_coding
ENSDARG00000009942	3707	4008	4165	2008	2618	2205	3143.19	-0.920918	0.128989	9.36477e-13	9.97002e-11	down	cell division cycle 6 homolog (S. cerevisiae) [Source:ZFIN;Acc:ZDB-GENE-050506-131]	cdc6	protein_coding
ENSDARG00000009949	193	167	275	181	158	203	194.951	-0.342055	0.20575	0.0964176	0.317536	down	fibronectin type III domain containing 4b [Source:ZFIN;Acc:ZDB-GENE-120711-3]	fndc4b	protein_coding
ENSDARG00000009950	6243	5791	7805	7985	7596	8411	7225.7	0.156458	0.108768	0.150305	0.420414	up	endothelial differentiation-related factor 1 [Source:NCBI gene;Acc:793036]	edf1	protein_coding
ENSDARG00000009953	4048	4311	4513	3299	3595	3334	3852.72	-0.455981	0.103069	9.68793e-06	0.000186802	down	mediator complex subunit 14 [Source:ZFIN;Acc:ZDB-GENE-030131-8867]	med14	protein_coding
ENSDARG00000009958	986	957	890	1016	861	793	914.634	-0.217037	0.133013	0.102743	0.331913	down	Cbl proto-oncogene, E3 ubiquitin protein ligase [Source:ZFIN;Acc:ZDB-GENE-041114-207]	cbl	protein_coding
ENSDARG00000009961	6	5	5	7	9	3	5.78501	0.11971	0.887793	0.892739	0.968833	up	RUN domain containing 3b [Source:NCBI gene;Acc:492775]	rundc3b	protein_coding
ENSDARG00000009978	10832	9370	8759	11651	11466	11336	10495.8	0.12106	0.11791	0.304555	0.630471	up	ictacalcin [Source:ZFIN;Acc:ZDB-GENE-030131-8599]	icn	protein_coding
ENSDARG00000009982	1272	1607	1372	1594	1840	1735	1560.35	0.153334	0.140143	0.273903	0.595823	up	family with sequence similarity 199, X-linked [Source:NCBI gene;Acc:445309]	fam199x	protein_coding
ENSDARG00000010002	635	727	579	707	782	590	667.784	-0.0336684	0.161485	0.834845	0.942062	down	guanine nucleotide binding protein (G protein), alpha 11a (Gq class) [Source:ZFIN;Acc:ZDB-GENE-050208-597]	gna11a	protein_coding
ENSDARG00000010008	3961	3403	4700	2841	3460	3428	3624.96	-0.425125	0.129233	0.00100334	0.00983248	down	vimentin [Source:ZFIN;Acc:ZDB-GENE-011212-3]	vim	protein_coding
ENSDARG00000010010	151	134	185	284	180	251	194.081	0.482981	0.20668	0.0194469	0.100698	up	tripartite motif containing 13 [Source:NCBI gene;Acc:553630]	trim13	protein_coding
ENSDARG00000010018	599	705	496	627	674	453	592.182	-0.174676	0.190473	0.359109	0.685424	down	QKI, KH domain containing, RNA binding 2 [Source:NCBI gene;Acc:393815]	qki2	protein_coding
ENSDARG00000010021	1386	1554	1545	1562	1568	1493	1510.86	-0.0827993	0.110979	0.455619	0.767211	down	GrpE-like 1, mitochondrial [Source:ZFIN;Acc:ZDB-GENE-051120-111]	grpel1	protein_coding
ENSDARG00000010023	379	399	403	445	420	418	408.142	-0.00700374	0.136146	0.958972	0.991151	down	hippocampus abundant transcript 1 protein-like [Source:NCBI gene;Acc:557306]	CU856539.1	protein_coding
ENSDARG00000010029	69	74	79	54	93	57	70.9015	-0.242638	0.300167	0.418892	0.734138	down	spondin 1a [Source:ZFIN;Acc:ZDB-GENE-000427-9]	spon1a	protein_coding
ENSDARG00000010031	415	434	525	495	541	526	485.261	0.0649851	0.138212	0.638224	0.851702	up	slingshot protein phosphatase 1b [Source:ZFIN;Acc:ZDB-GENE-030131-5909]	ssh1b	protein_coding
ENSDARG00000010032	277	321	326	320	381	330	323.863	0.0340965	0.160959	0.832238	0.940728	up	CKLF-like MARVEL transmembrane domain containing 7 [Source:ZFIN;Acc:ZDB-GENE-041111-174]	cmtm7	protein_coding
ENSDARG00000010035	317	350	341	376	311	296	330.422	-0.165637	0.156202	0.288961	0.612974	down	endo-beta-N-acetylglucosaminidase [Source:NCBI gene;Acc:561239]	engase	protein_coding
ENSDARG00000010042	586	536	590	525	505	621	558.475	-0.175519	0.138695	0.20569	0.508221	down	dynamin 1a [Source:NCBI gene;Acc:100307098]	dnm1a	protein_coding
ENSDARG00000010047	179	291	157	269	297	213	233.55	0.17057	0.250097	0.49523	0.779751	up	sialidase 3 (membrane sialidase), tandem duplicate 2 [Source:ZFIN;Acc:ZDB-GENE-040801-262]	neu3.2	protein_coding
ENSDARG00000010051	2000	2140	2355	2948	2691	2773	2457.36	0.248565	0.100093	0.0130154	0.0745622	up	ubiquitin recognition factor in ER associated degradation 1 [Source:ZFIN;Acc:ZDB-GENE-040718-150]	ufd1l	protein_coding
ENSDARG00000010052	1371	1551	1510	1858	1812	1804	1637	0.177457	0.110858	0.10943	0.34586	up	ndrg family member 3b [Source:ZFIN;Acc:ZDB-GENE-030131-5606]	ndrg3b	protein_coding
ENSDARG00000010059	243	204	124	278	243	151	206.143	0.0911416	0.273815	0.739242	0.904166	up	inositol-trisphosphate 3-kinase B [Source:ZFIN;Acc:ZDB-GENE-041014-166]	itpkb	protein_coding
ENSDARG00000010070	664	723	634	816	874	707	731.511	0.116004	0.142078	0.414225	0.729939	up	ADAM metallopeptidase domain 9 [Source:ZFIN;Acc:ZDB-GENE-040912-127]	adam9	protein_coding
ENSDARG00000010075	2	5	8	9	7	7	6.2036	0.501685	0.870147	0.564243	0.804662	up		CR792422.1	protein_coding
ENSDARG00000010078	3343	3138	3508	2771	2983	2823	3089.65	-0.342773	0.098168	0.000479963	0.00527824	down	nucleoporin 133 [Source:NCBI gene;Acc:406852]	nup133	protein_coding
ENSDARG00000010083	949	882	1236	824	763	919	925.687	-0.408104	0.136581	0.00280809	0.0224458	down	RNA binding fox-1 homolog 3a [Source:ZFIN;Acc:ZDB-GENE-111213-1]	rbfox3a	protein_coding
ENSDARG00000010085	1245	933	1600	2027	1683	1739	1511.32	0.413629	0.150502	0.00599002	0.041004	up	procollagen-proline, 2-oxoglutarate 4-dioxygenase (proline 4-hydroxylase), alpha polypeptide 2 [Source:ZFIN;Acc:ZDB-GENE-030827-1]	p4ha2	protein_coding
ENSDARG00000010096	66	57	50	77	58	74	63.1939	0.141826	0.292294	0.627523	0.845441	up	solute carrier family 1 member 6 [Source:ZFIN;Acc:ZDB-GENE-071004-45]	slc1a6	protein_coding
ENSDARG00000010097	11	6	8	10	9	13	9.40318	0.234658	0.694214	0.735349	0.902689	up	coagulation factor IXa [Source:ZFIN;Acc:ZDB-GENE-030714-2]	f9a	protein_coding
ENSDARG00000010098	1164	1319	1157	1405	1263	1179	1242.13	-0.0520536	0.128062	0.684395	0.876263	down	pantothenate kinase 1b [Source:ZFIN;Acc:ZDB-GENE-070209-259]	pank1b	protein_coding
ENSDARG00000010108	758	743	698	1114	896	1027	862.953	0.335594	0.130331	0.0100256	0.0608909	up	bri3 binding protein [Source:ZFIN;Acc:ZDB-GENE-030131-5254]	bri3bp	protein_coding
ENSDARG00000010113	5399	5153	6738	4517	4332	4705	5131.25	-0.469819	0.105749	8.8799e-06	0.000173923	down	NADH:ubiquinone oxidoreductase subunit B8 [Source:ZFIN;Acc:ZDB-GENE-040426-1858]	ndufb8	protein_coding
ENSDARG00000010130	214	380	312	313	268	249	289.002	-0.259658	0.212822	0.222437	0.530935	down	sphingomyelin phosphodiesterase acid like 3B [Source:ZFIN;Acc:ZDB-GENE-041008-132]	smpdl3b	protein_coding
ENSDARG00000010132	1334	1275	1433	1122	1171	1222	1257.25	-0.324013	0.10885	0.00291371	0.0231683	down	dachshund a [Source:ZFIN;Acc:ZDB-GENE-020402-3]	dacha	protein_coding
ENSDARG00000010137	5698	5733	6703	4513	4972	4988	5432.06	-0.445713	0.103983	1.81579e-05	0.000319496	down	LIM domain binding 1a [Source:NCBI gene;Acc:30579]	ldb1a	protein_coding
ENSDARG00000010144	3263	3004	4009	3071	3110	3336	3281.9	-0.228238	0.11098	0.0397276	0.171255	down	phospholipid phosphatase related 3a [Source:ZFIN;Acc:ZDB-GENE-070912-555]	plppr3a	protein_coding
ENSDARG00000010145	785	856	792	1337	1210	1306	1033.5	0.534241	0.120725	9.63214e-06	0.000185857	up	torsin family 4, member Aa [Source:NCBI gene;Acc:550133]	tor4aa	protein_coding
ENSDARG00000010146	55	42	47	58	35	45	46.736	-0.190316	0.336058	0.571177	0.808607	down	carboxypeptidase A2 (pancreatic) [Source:ZFIN;Acc:ZDB-GENE-040801-182]	cpa2	protein_coding
ENSDARG00000010149	42104	38251	46876	38113	35435	36757	39461.9	-0.327668	0.0881111	0.000200169	0.00252854	down	ATP synthase F1 subunit alpha [Source:ZFIN;Acc:ZDB-GENE-060201-1]	atp5fa1	protein_coding
ENSDARG00000010154	156	122	126	145	150	141	139.236	-0.0161499	0.208148	0.938155	0.986225	down	V-set and transmembrane domain containing 4a [Source:ZFIN;Acc:ZDB-GENE-060810-69]	vstm4a	protein_coding
ENSDARG00000010155	1501	1435	1517	1864	1837	1754	1636.54	0.167198	0.100763	0.0970502	0.318774	up	abl-interactor 1a [Source:ZFIN;Acc:ZDB-GENE-040426-1701]	abi1a	protein_coding
ENSDARG00000010160	50140	45159	63333	48593	55537	62349	53782.1	-0.0440721	0.131352	0.737228	0.903408	down	ribosomal protein S15a [Source:NCBI gene;Acc:336764]	rps15a	protein_coding
ENSDARG00000010169	260	239	186	287	272	264	249.873	0.131495	0.188299	0.484969	0.779751	up	MYD88 innate immune signal transduction adaptor [Source:NCBI gene;Acc:403145]	myd88	protein_coding
ENSDARG00000010181	1586	1729	1687	1287	1261	1257	1471.03	-0.521808	0.109811	2.01532e-06	4.91464e-05	down	ArfGAP with SH3 domain, ankyrin repeat and PH domain 2a [Source:ZFIN;Acc:ZDB-GENE-041210-256]	asap2a	protein_coding
ENSDARG00000010183	13	9	7	12	6	12	9.80084	-0.0859146	0.697545	0.901975	0.972722	down	si:ch73-265h17.1 [Source:ZFIN;Acc:ZDB-GENE-131121-358]	si:ch73-265h17.1	protein_coding
ENSDARG00000010186	157	126	208	169	210	200	176.341	0.125831	0.210185	0.549396	0.795345	up	myosin IIIA [Source:ZFIN;Acc:ZDB-GENE-041026-4]	myo3a	protein_coding
ENSDARG00000010192	1322	1384	1254	724	965	753	1075.96	-0.824335	0.149208	3.30002e-08	1.31813e-06	down	paired box 3a [Source:ZFIN;Acc:ZDB-GENE-980526-52]	pax3a	protein_coding
ENSDARG00000010194	12244	12774	14421	8785	10813	8806	11330.5	-0.594645	0.11822	4.90514e-07	1.43386e-05	down	eukaryotic translation initiation factor 4Bb [Source:ZFIN;Acc:ZDB-GENE-030131-8563]	eif4bb	protein_coding
ENSDARG00000010207	1275	1328	1580	495	556	732	1005.95	-1.34786	0.158123	1.54031e-17	4.34479e-15	down	SMAD family member 3b [Source:ZFIN;Acc:ZDB-GENE-030128-4]	smad3b	protein_coding
ENSDARG00000010231	0	2	0	3	0	3	1.31058	1.40152	2.1784	0.519985	0.779751	up	protein phosphatase, Mg2+/Mn2+ dependent, 1Na (putative) [Source:ZFIN;Acc:ZDB-GENE-040426-2731]	ppm1na	protein_coding
ENSDARG00000010238	2354	2558	2566	2329	2317	2056	2358.79	-0.285157	0.10771	0.0081098	0.0522495	down	RNA binding motif protein 22 [Source:NCBI gene;Acc:406495]	rbm22	protein_coding
ENSDARG00000010244	12463	13798	16953	8489	9778	13276	12476.1	-0.569363	0.1623	0.000451346	0.00501596	down	ribosomal protein L22-like 1 [Source:ZFIN;Acc:ZDB-GENE-060804-3]	rpl22l1	protein_coding
ENSDARG00000010246	11072	13298	12686	7271	10270	7162	10354.3	-0.709846	0.153662	3.84634e-06	8.57002e-05	down	protein arginine methyltransferase 1 [Source:ZFIN;Acc:ZDB-GENE-030131-693]	prmt1	protein_coding
ENSDARG00000010248	242	261	294	382	434	388	329.013	0.473263	0.153676	0.00207268	0.0175629	up	WD repeat domain 54 [Source:ZFIN;Acc:ZDB-GENE-040801-151]	wdr54	protein_coding
ENSDARG00000010250	1422	1138	943	1460	1158	1073	1193.79	-0.0610824	0.170854	0.720708	0.896691	down	NAD(P)H dehydrogenase, quinone 1 [Source:ZFIN;Acc:ZDB-GENE-030131-1226]	nqo1	protein_coding
ENSDARG00000010252	9	8	12	5	15	9	9.62267	-0.109191	0.714179	0.878485	0.962181	down	Janus kinase 3 (a protein tyrosine kinase, leukocyte) [Source:ZFIN;Acc:ZDB-GENE-070725-4]	jak3	protein_coding
ENSDARG00000010255	301	270	224	403	371	323	312.179	0.331405	0.177836	0.0623852	0.234951	up	bridging integrator 2b [Source:ZFIN;Acc:ZDB-GENE-030131-5598]	bin2b	protein_coding
ENSDARG00000010266	4949	4626	6519	6437	5763	6142	5678.3	0.0710869	0.114582	0.534995	0.784501	up	insulin-like growth factor 2 mRNA binding protein 3 [Source:NCBI gene;Acc:30967]	igf2bp3	protein_coding
ENSDARG00000010267	462	398	340	573	459	454	443.992	0.174341	0.169172	0.302749	0.628348	up	dihydropyrimidine dehydrogenase b [Source:NCBI gene;Acc:405829]	dpydb	protein_coding
ENSDARG00000010270	629	507	726	434	487	482	543.464	-0.524442	0.145857	0.000323644	0.00377944	down	FEZ family zinc finger 1 [Source:NCBI gene;Acc:558801]	fezf1	protein_coding
ENSDARG00000010276	130	141	113	210	164	134	147.169	0.267911	0.227648	0.23925	0.552565	up	prostaglandin-endoperoxide synthase 2b [Source:ZFIN;Acc:ZDB-GENE-041014-323]	ptgs2b	protein_coding
ENSDARG00000010279	923	915	909	1584	1247	1319	1133.41	0.465532	0.12255	0.000145442	0.00191596	up	secretory carrier membrane protein 2 [Source:ZFIN;Acc:ZDB-GENE-040426-2702]	scamp2	protein_coding
ENSDARG00000010280	2273	2196	2820	3072	2510	2893	2600.05	0.0963482	0.113824	0.397291	0.712413	up	cytoplasmic linker associated protein 1a [Source:ZFIN;Acc:ZDB-GENE-081104-520]	clasp1a	protein_coding
ENSDARG00000010281	2310	2229	2495	2291	2462	2313	2338.44	-0.116274	0.0999331	0.244618	0.558635	down	exportin 4 [Source:NCBI gene;Acc:324342]	xpo4	protein_coding
ENSDARG00000010294	40	37	8	43	44	20	31.9794	0.175398	0.542621	0.746511	0.908189	up	fibromodulin b [Source:ZFIN;Acc:ZDB-GENE-080327-28]	fmodb	protein_coding
ENSDARG00000010296	21	20	31	37	43	31	29.9796	0.507955	0.405254	0.210052	0.514247	up	potassium voltage-gated channel, subfamily H (eag-related), member 6b [Source:ZFIN;Acc:ZDB-GENE-121214-55]	kcnh6b	protein_coding
ENSDARG00000010300	266	291	316	323	289	314	297.88	-0.0395832	0.152278	0.79491	0.92813	down	TNF receptor-associated factor 3 interacting protein 1 [Source:NCBI gene;Acc:393572]	traf3ip1	protein_coding
ENSDARG00000010301	1261	1428	1482	1225	1586	1442	1398.65	-0.0939063	0.137192	0.493666	0.779751	down	UDP-Gal:betaGlcNAc beta 1,4- galactosyltransferase, polypeptide 6 [Source:ZFIN;Acc:ZDB-GENE-040426-789]	b4galt6	protein_coding
ENSDARG00000010312	560	280	281	750	356	402	432.163	0.287131	0.458548	0.531201	0.781547	up	ceruloplasmin [Source:ZFIN;Acc:ZDB-GENE-010522-1]	cp	protein_coding
ENSDARG00000010316	3522	3870	3713	3812	3740	3350	3655.05	-0.155199	0.108153	0.151288	0.421783	down	glutaminyl-tRNA synthetase 1 [Source:ZFIN;Acc:ZDB-GENE-040426-1011]	qars1	protein_coding
ENSDARG00000010317	8	5	10	7	4	4	6.30177	-0.735322	0.848188	0.385979	0.704185	down	G protein-coupled receptor 183a [Source:NCBI gene;Acc:556770]	gpr183a	protein_coding
ENSDARG00000010318	923	856	922	1497	1487	1354	1155.71	0.558146	0.108977	3.0279e-07	9.34345e-06	up	sushi-repeat containing protein X-linked [Source:ZFIN;Acc:ZDB-GENE-050327-43]	srpx	protein_coding
ENSDARG00000010331	292	259	306	239	267	211	261.877	-0.379862	0.165438	0.0216702	0.108892	down	RPA1 related single stranded DNA binding protein [Source:ZFIN;Acc:ZDB-GENE-081104-212]	radx	protein_coding
ENSDARG00000010332	3	7	4	20	11	19	10.3655	1.69917	0.726504	0.0193443	0.10028	up	zgc:56231 [Source:ZFIN;Acc:ZDB-GENE-040426-1914]	zgc:56231	protein_coding
ENSDARG00000010347	140	166	127	258	206	239	186.849	0.56541	0.201353	0.00498414	0.035634	up	alkaline ceramidase 1 [Source:NCBI gene;Acc:550266]	acer1	protein_coding
ENSDARG00000010350	54	41	33	65	38	61	48.2456	0.222908	0.355902	0.531105	0.781534	up	complement component 1, q subcomponent-like 3a [Source:ZFIN;Acc:ZDB-GENE-080417-1]	c1ql3a	protein_coding
ENSDARG00000010376	0	0	1	0	0	0	0.162417	-3.2347	4.79573	0.499997	0.779751	down	solute carrier family 5 member 3a [Source:ZFIN;Acc:ZDB-GENE-090312-3]	slc5a3a	protein_coding
ENSDARG00000010381	4101	4384	4957	4731	4543	4837	4562.82	-0.0526343	0.0993926	0.596418	0.826485	down	ring finger protein 2 [Source:NCBI gene;Acc:327035]	rnf2	protein_coding
ENSDARG00000010384	6	11	7	8	13	6	8.48917	0.0370788	0.749367	0.960537	0.991151	up	lysophosphatidic acid receptor 5a [Source:ZFIN;Acc:ZDB-GENE-030131-1193]	lpar5a	protein_coding
ENSDARG00000010385	113	93	173	41	70	73	94.2057	-1.14677	0.300692	0.000136859	0.00181776	down	septin 4a [Source:ZFIN;Acc:ZDB-GENE-051120-87]	sept4a	protein_coding
ENSDARG00000010400	2171	2060	2678	2946	2507	2835	2505.1	0.142123	0.11105	0.200613	0.501616	up	leucine rich repeat (in FLII) interacting protein 2 [Source:ZFIN;Acc:ZDB-GENE-030131-7781]	lrrfip2	protein_coding
ENSDARG00000010407	38	42	38	49	52	63	46.5663	0.349133	0.327736	0.286747	0.610892	up	protein phosphatase 4, regulatory subunit 4 [Source:ZFIN;Acc:ZDB-GENE-041001-164]	ppp4r4	protein_coding
ENSDARG00000010408	2793	3171	3141	2176	2273	2281	2646.63	-0.56178	0.110326	3.54326e-07	1.07655e-05	down	immunoglobulin superfamily, member 9b [Source:ZFIN;Acc:ZDB-GENE-060810-28]	igsf9b	protein_coding
ENSDARG00000010411	2960	2492	3343	3460	3019	3284	3063.91	0.0305279	0.10869	0.778808	0.923275	up	epsin 1 [Source:ZFIN;Acc:ZDB-GENE-040426-2680]	epn1	protein_coding
ENSDARG00000010415	146	172	153	218	179	168	171.261	0.131181	0.19718	0.505869	0.779751	up	sirtuin 4 [Source:ZFIN;Acc:ZDB-GENE-041010-65]	sirt4	protein_coding
ENSDARG00000010420	10	13	21	14	7	13	12.9115	-0.488697	0.618757	0.429642	0.743758	down	N-myc downstream regulated 1b [Source:ZFIN;Acc:ZDB-GENE-040426-1648]	ndrg1b	protein_coding
ENSDARG00000010423	162	132	98	77	62	47	97.7611	-1.21376	0.286264	2.23534e-05	0.000380592	down	nephrosin [Source:ZFIN;Acc:ZDB-GENE-040420-2]	npsn	protein_coding
ENSDARG00000010425	69	120	88	200	194	210	144.175	0.992673	0.239078	3.29459e-05	0.000529943	up	scavenger receptor class A, member 5 (putative) [Source:NCBI gene;Acc:564500]	scara5	protein_coding
ENSDARG00000010432	1539	1388	1975	1953	1714	1752	1702.49	0.0262954	0.12105	0.82803	0.938903	up	ELL associated factor 2 [Source:ZFIN;Acc:ZDB-GENE-040625-179]	eaf2	protein_coding
ENSDARG00000010434	332	324	316	443	539	489	402.425	0.47285	0.153014	0.00199993	0.0170733	up	clusterin [Source:ZFIN;Acc:ZDB-GENE-040426-1774]	clu	protein_coding
ENSDARG00000010437	262	273	276	484	393	413	344.873	0.541486	0.149676	0.000297222	0.00351438	up	terminal nucleotidyltransferase 5C [Source:NCBI gene;Acc:327154]	tent5c	protein_coding
ENSDARG00000010442	300	249	257	317	322	338	294.832	0.152067	0.160506	0.343423	0.671988	up	ring finger protein 11a [Source:ZFIN;Acc:ZDB-GENE-040426-1277]	rnf11a	protein_coding
ENSDARG00000010445	804	917	913	1139	1140	937	966.374	0.160577	0.129446	0.214792	0.520496	up	TraB domain containing [Source:ZFIN;Acc:ZDB-GENE-030131-1301]	trabd	protein_coding
ENSDARG00000010454	10	8	16	10	9	14	11.0547	-0.152715	0.647907	0.813662	0.932278	down	guanylate cyclase activator 1A [Source:ZFIN;Acc:ZDB-GENE-011128-5]	guca1a	protein_coding
ENSDARG00000010472	4932	5488	5444	5769	5113	4733	5223.51	-0.151742	0.108675	0.162628	0.442005	down	ATPase Na+/K+ transporting subunit alpha 2 [Source:ZFIN;Acc:ZDB-GENE-001212-6]	atp1a2a	protein_coding
ENSDARG00000010477	92	139	90	129	166	113	120.917	0.210869	0.266347	0.42853	0.74299	up	purinergic receptor P2X, ligand-gated ion channel, 3a [Source:ZFIN;Acc:ZDB-GENE-000427-3]	p2rx3a	protein_coding
ENSDARG00000010478	12831	18636	16390	21395	19950	17027	17561.5	0.154752	0.146668	0.29137	0.615328	up	heat shock protein 90, alpha (cytosolic), class A member 1, tandem duplicate 1 [Source:NCBI gene;Acc:30591]	hsp90aa1.1	protein_coding
ENSDARG00000010481	11572	13135	13847	15704	16504	16238	14365.7	0.205622	0.103573	0.0471117	0.193751	up	basic leucine zipper and W2 domains 1a [Source:NCBI gene;Acc:325226]	bzw1a	protein_coding
ENSDARG00000010482	36	51	34	52	35	44	41.8666	-0.0230655	0.362088	0.949208	0.988892	down	proteoglycan 4a [Source:ZFIN;Acc:ZDB-GENE-030131-8295]	prg4a	protein_coding
ENSDARG00000010487	5387	5910	6628	4780	5400	5439	5580.69	-0.319521	0.113369	0.00482616	0.03478	down	SUMO1 activating enzyme subunit 1 [Source:NCBI gene;Acc:415148]	sae1	protein_coding
ENSDARG00000010514	8	2	5	10	6	7	6.20879	0.494365	0.876804	0.572873	0.809878	up	chemokine (C-X-C motif) receptor 5 [Source:ZFIN;Acc:ZDB-GENE-070302-8]	cxcr5	protein_coding
ENSDARG00000010515	372	388	387	453	385	389	393.216	-0.0309146	0.141778	0.827391	0.93866	down	dishevelled segment polarity protein 1a [Source:ZFIN;Acc:ZDB-GENE-090312-40]	dvl1a	protein_coding
ENSDARG00000010516	59671	49877	76765	61808	63625	72287	63429.4	-0.0269656	0.131497	0.83752	0.943706	down	ribosomal protein L21 [Source:ZFIN;Acc:ZDB-GENE-030131-8512]	rpl21	protein_coding
ENSDARG00000010519	509	1396	800	632	1125	908	899.033	-0.157485	0.507313	0.756234	0.912942	down	period circadian clock 3 [Source:ZFIN;Acc:ZDB-GENE-000804-1]	per3	protein_coding
ENSDARG00000010524	740	759	677	862	733	766	752.21	-0.0135999	0.132666	0.91835	0.97945	down	si:ch211-282j22.3 [Source:ZFIN;Acc:ZDB-GENE-091113-49]	si:ch211-282j22.3	protein_coding
ENSDARG00000010531	1512	1736	1494	2397	2540	2251	1965.17	0.469707	0.126622	0.000207644	0.00260289	up	secretory carrier membrane protein 4 [Source:ZFIN;Acc:ZDB-GENE-050913-40]	scamp4	protein_coding
ENSDARG00000010553	1542	1580	1890	1903	2081	2008	1817.1	0.13753	0.110988	0.21529	0.521537	up	membrane magnesium transporter 1 [Source:NCBI gene;Acc:402891]	mmgt1	protein_coding
ENSDARG00000010555	34	30	39	13	17	25	26.5307	-1.02108	0.44289	0.0211394	0.106991	down	pyruvate dehydrogenase E1 alpha 1 subunit b [Source:ZFIN;Acc:ZDB-GENE-040718-96]	pdha1b	protein_coding
ENSDARG00000010556	134	131	95	99	94	80	106.063	-0.534348	0.250688	0.0330458	0.14903	down	matrix metallopeptidase 25b [Source:ZFIN;Acc:ZDB-GENE-100308-4]	mmp25b	protein_coding
ENSDARG00000010563	1286	1286	1586	1374	1427	1495	1399.76	-0.0724176	0.114001	0.525273	0.779751	down	speckle type BTB/POZ protein like a [Source:NCBI gene;Acc:541318]	spopla	protein_coding
ENSDARG00000010565	448	384	401	289	241	177	325.416	-0.932692	0.183478	3.70729e-07	1.11836e-05	down	aquaporin 4 [Source:ZFIN;Acc:ZDB-GENE-040724-152]	aqp4	protein_coding
ENSDARG00000010571	3468	3853	4316	2519	2778	2509	3250.98	-0.698083	0.111544	3.89026e-10	2.44693e-08	down	enhancer of zeste 2 polycomb repressive complex 2 subunit [Source:NCBI gene;Acc:768133]	ezh2	protein_coding
ENSDARG00000010572	763	748	857	899	861	847	822.844	0.0152701	0.111125	0.890703	0.96775	up	solute carrier family 25 member 25a [Source:NCBI gene;Acc:406541]	slc25a25a	protein_coding
ENSDARG00000010583	1750	1787	1727	1650	1628	1466	1665.45	-0.278402	0.110892	0.0120534	0.0701241	down	par-3 family cell polarity regulator alpha, b [Source:ZFIN;Acc:ZDB-GENE-030925-47]	pard3ab	protein_coding
ENSDARG00000010586	144	143	147	182	194	181	163.621	0.234998	0.186388	0.20738	0.510355	up	testis expressed 9 [Source:ZFIN;Acc:ZDB-GENE-110623-3]	tex9	protein_coding
ENSDARG00000010591	1789	1634	2661	575	631	857	1371.81	-1.66853	0.180367	2.22892e-20	9.99761e-18	down	forkhead box N4 [Source:NCBI gene;Acc:30315]	foxn4	protein_coding
ENSDARG00000010596	2447	2189	2884	3024	2858	3408	2771.4	0.186627	0.116891	0.110357	0.347745	up	solute carrier family 7 member 6 opposite strand [Source:NCBI gene;Acc:492472]	slc7a6os	protein_coding
ENSDARG00000010601	401	456	431	495	449	490	450.928	0.0269513	0.140758	0.848155	0.947679	up	myotubularin related protein 10 [Source:NCBI gene;Acc:555239]	mtmr10	protein_coding
ENSDARG00000010602	4	4	1	4	2	2	2.85222	-0.325047	1.25643	0.795861	0.92813	down	zgc:112294 [Source:NCBI gene;Acc:553704]	zgc:112294	protein_coding
ENSDARG00000010603	423	341	444	424	319	369	384.47	-0.242623	0.15476	0.116941	0.35967	down	potassium channel tetramerization domain containing 9b [Source:ZFIN;Acc:ZDB-GENE-040718-238]	kctd9b	protein_coding
ENSDARG00000010610	589	509	652	435	421	533	522.563	-0.452321	0.147826	0.00221466	0.0185023	down	sterile alpha and TIR motif containing 1 [Source:ZFIN;Acc:ZDB-GENE-040219-1]	sarm1	protein_coding
ENSDARG00000010619	17	20	13	36	24	32	23.3016	0.743223	0.464287	0.109425	0.34586	up	thymocyte selection associated [Source:NCBI gene;Acc:555433]	themis	protein_coding
ENSDARG00000010625	83	70	54	75	82	61	70.6547	-0.0579889	0.293117	0.843174	0.945677	down	chloride intracellular channel 2 [Source:ZFIN;Acc:ZDB-GENE-040718-299]	clic2	protein_coding
ENSDARG00000010630	632	456	644	1139	961	1218	824.847	0.818643	0.147405	2.79671e-08	1.1404e-06	up	homeobox B6a [Source:NCBI gene;Acc:30341]	hoxb6a	protein_coding
ENSDARG00000010641	10496	10972	11830	11705	11438	12122	11359.3	-0.041246	0.0930756	0.657661	0.861917	down	solute carrier family 20 member 1b [Source:NCBI gene;Acc:321541]	slc20a1b	protein_coding
ENSDARG00000010654	106	85	83	82	110	72	89.4901	-0.179857	0.267788	0.501814	0.779751	down	Rho GTPase activating protein 42b [Source:ZFIN;Acc:ZDB-GENE-120217-5]	arhgap42b	protein_coding
ENSDARG00000010655	972	865	1110	986	941	933	961.982	-0.163973	0.113025	0.146846	0.41494	down	protein phosphatase, Mg2+/Mn2+ dependent, 1K [Source:ZFIN;Acc:ZDB-GENE-050306-8]	ppm1k	protein_coding
ENSDARG00000010658	617	752	677	1056	1250	1317	931.507	0.698438	0.14827	2.4702e-06	5.9028e-05	up	insulin induced gene 1 [Source:NCBI gene;Acc:334189]	insig1	protein_coding
ENSDARG00000010662	39	38	55	75	63	78	56.9596	0.591936	0.301431	0.0495588	0.200381	up	F-box protein 36a [Source:ZFIN;Acc:ZDB-GENE-060929-986]	fbxo36a	protein_coding
ENSDARG00000010673	213	206	141	266	257	216	214.93	0.263281	0.213553	0.217628	0.524165	up	tripartite motif containing 16 [Source:ZFIN;Acc:ZDB-GENE-090512-6]	trim16	protein_coding
ENSDARG00000010680	50	52	57	63	44	71	55.7289	0.0381108	0.310438	0.902294	0.972951	up	guanine nucleotide binding protein (G protein), gamma transducing activity polypeptide 2a [Source:ZFIN;Acc:ZDB-GENE-030131-7595]	gngt2a	protein_coding
ENSDARG00000010681	947	1156	964	949	926	815	959.948	-0.321517	0.141222	0.0228056	0.113102	down	tight junction associated protein 1 (peripheral) [Source:ZFIN;Acc:ZDB-GENE-081107-47]	tjap1	protein_coding
ENSDARG00000010700	9	6	6	25	17	13	12.3234	1.25588	0.641102	0.0501201	0.201756	up	interleukin 17d [Source:ZFIN;Acc:ZDB-GENE-061031-4]	il17d	protein_coding
ENSDARG00000010701	5	5	4	12	6	14	7.50732	1.06118	0.803475	0.186588	0.479243	up	crystallin, gamma S4 [Source:ZFIN;Acc:ZDB-GENE-050223-2]	crygs4	protein_coding
ENSDARG00000010710	4824	4759	6208	3404	3584	3611	4404.55	-0.692853	0.110289	3.33919e-10	2.1198e-08	down	musashi RNA-binding protein 1 [Source:ZFIN;Acc:ZDB-GENE-050320-86]	msi1	protein_coding
ENSDARG00000010712	4	3	14	6	6	7	6.53983	-0.23433	0.879421	0.789886	0.926212	down	neuropeptide FF receptor 1 like 3 [Source:ZFIN;Acc:ZDB-GENE-070424-44]	npffr1l3	protein_coding
ENSDARG00000010717	1631	1408	1712	1432	1475	1647	1543.98	-0.181436	0.115917	0.117528	0.360747	down	coiled-coil-helix-coiled-coil-helix domain containing 10 [Source:ZFIN;Acc:ZDB-GENE-040426-1753]	chchd10	protein_coding
ENSDARG00000010721	4652	5120	5139	4730	4916	4791	4875.75	-0.172347	0.102166	0.0916171	0.306672	down	septin 6 [Source:ZFIN;Acc:ZDB-GENE-030131-1414]	sept6	protein_coding
ENSDARG00000010727	424	388	450	335	370	270	372.784	-0.49565	0.157405	0.001639	0.0146074	down	tweety homolog 2, like [Source:NCBI gene;Acc:406540]	ttyh2l	protein_coding
ENSDARG00000010728	302	310	308	306	258	207	281.469	-0.384952	0.174058	0.0269924	0.128666	down	scinderin [Source:ZFIN;Acc:ZDB-GENE-060503-6]	scin	protein_coding
ENSDARG00000010729	0	0	1	1	2	0	0.638516	1.51247	2.92561	0.605173	0.832025	up	interferon-induced protein 44 [Source:NCBI gene;Acc:795887]	CABZ01073795.1	protein_coding
ENSDARG00000010732	663	593	744	602	617	589	632.085	-0.266345	0.122814	0.0301063	0.139192	down	X-ray repair complementing defective repair in Chinese hamster cells 4 [Source:ZFIN;Acc:ZDB-GENE-040426-1755]	xrcc4	protein_coding
ENSDARG00000010738	474	505	522	616	652	660	566.17	0.236882	0.129357	0.0670672	0.247185	up	zgc:101716 [Source:ZFIN;Acc:ZDB-GENE-041114-135]	zgc:101716	protein_coding
ENSDARG00000010745	5169	5739	5421	4741	4981	5696	5283.22	-0.208984	0.121417	0.0852127	0.291511	down	DnaJ heat shock protein family (Hsp40) member A2b [Source:ZFIN;Acc:ZDB-GENE-030131-2884]	dnaja2b	protein_coding
ENSDARG00000010752	458	518	539	950	796	798	665.313	0.620529	0.130782	2.08754e-06	5.07709e-05	up	acyl-CoA synthetase long chain family member 4b [Source:ZFIN;Acc:ZDB-GENE-030131-6493]	acsl4b	protein_coding
ENSDARG00000010756	287	256	335	866	741	988	563.295	1.44367	0.151686	1.7734e-21	1.01087e-18	up	nucleotide-binding oligomerization domain containing 2 [Source:ZFIN;Acc:ZDB-GENE-061108-4]	nod2	protein_coding
ENSDARG00000010758	404	459	176	411	257	220	323.156	-0.385598	0.506214	0.446222	0.759334	down	calpain 12 [Source:ZFIN;Acc:ZDB-GENE-050419-245]	capn12	protein_coding
ENSDARG00000010764	55	17	80	102	47	63	59.1257	0.374524	0.435366	0.389651	0.707167	up	flj13639 [Source:ZFIN;Acc:ZDB-GENE-030131-8104]	flj13639	protein_coding
ENSDARG00000010767	1116	982	1058	569	710	673	856.817	-0.81552	0.136526	2.32376e-09	1.21337e-07	down	eph receptor A4, like [Source:ZFIN;Acc:ZDB-GENE-990415-61]	epha4l	protein_coding
ENSDARG00000010770	14610	15213	19248	10021	12566	12277	14006.3	-0.609045	0.129753	2.68084e-06	6.33114e-05	down	SRY-box transcription factor 19a [Source:NCBI gene;Acc:30038]	sox19a	protein_coding
ENSDARG00000010773	1065	1226	1695	988	874	1138	1161.81	-0.525496	0.159363	0.000975613	0.00958644	down	patatin-like phospholipase domain containing 6 [Source:ZFIN;Acc:ZDB-GENE-050107-4]	pnpla6	protein_coding
ENSDARG00000010779	2118	2222	2510	2287	2420	2412	2314.64	-0.0663716	0.104658	0.525966	0.779751	down	tousled-like kinase 2 [Source:NCBI gene;Acc:407732]	tlk2	protein_coding
ENSDARG00000010784	1520	1363	1671	1847	1582	1766	1609.92	0.0674058	0.107334	0.530002	0.780694	up	protein phosphatase 1, regulatory subunit 12A [Source:NCBI gene;Acc:445393]	ppp1r12a	protein_coding
ENSDARG00000010785	3449	3542	3627	3465	3300	3074	3399.59	-0.236958	0.0979277	0.0155322	0.0849102	down	thrombospondin 1b [Source:ZFIN;Acc:ZDB-GENE-020708-1]	thbs1b	protein_coding
ENSDARG00000010789	1158	1251	1319	1459	1486	1444	1341.98	0.110911	0.108146	0.305095	0.631269	up	homer scaffold protein 3b [Source:ZFIN;Acc:ZDB-GENE-040426-739]	homer3b	protein_coding
ENSDARG00000010791	11396	10741	14466	5099	6225	6566	9150.56	-1.14716	0.132405	4.55608e-18	1.43286e-15	down	deltaA [Source:NCBI gene;Acc:30131]	dla	protein_coding
ENSDARG00000010792	4318	3974	5459	2923	3156	3213	3843.87	-0.681509	0.116532	4.96777e-09	2.45349e-07	down	cell division cycle 25B [Source:ZFIN;Acc:ZDB-GENE-000330-5]	cdc25b	protein_coding
ENSDARG00000010794	107	130	91	116	101	87	105.383	-0.246378	0.251582	0.327425	0.654553	down	transcription factor EB [Source:ZFIN;Acc:ZDB-GENE-090807-3]	tfeb	protein_coding
ENSDARG00000010816	407	344	417	414	338	410	385.98	-0.130763	0.147809	0.376332	0.697192	down	solute carrier family 7 member 14a [Source:NCBI gene;Acc:566270]	slc7a14a	protein_coding
ENSDARG00000010823	1540	1615	1800	2014	1909	2063	1806.73	0.149367	0.103911	0.150589	0.420866	up	mediator of cell motility 1 [Source:NCBI gene;Acc:327360]	memo1	protein_coding
ENSDARG00000010831	948	876	1046	1320	1189	1362	1109.93	0.309357	0.112446	0.00593859	0.0407539	up	churchill domain containing 1 [Source:NCBI gene;Acc:492508]	churc1	protein_coding
ENSDARG00000010841	0	1	0	0	0	0	0.182786	-3.36574	4.77591	0.480976	0.779751	down	follicle stimulating hormone subunit beta [Source:ZFIN;Acc:ZDB-GENE-040806-1]	fshb	protein_coding
ENSDARG00000010844	879	1019	800	883	937	728	873.984	-0.216244	0.156345	0.166628	0.448907	down	v-Ki-ras2 Kirsten rat sarcoma viral oncogene homolog [Source:ZFIN;Acc:ZDB-GENE-040808-67]	kras	protein_coding
ENSDARG00000010862	226	253	251	309	273	257	259.46	0.0728656	0.16286	0.654577	0.859898	up	aminomethyltransferase [Source:ZFIN;Acc:ZDB-GENE-041010-114]	amt	protein_coding
ENSDARG00000010873	5177	4925	6568	2631	3055	3132	4273.7	-1.03436	0.123465	5.39195e-17	1.37878e-14	down	si:dkey-156n14.5 [Source:ZFIN;Acc:ZDB-GENE-030131-18]	DDX17	protein_coding
ENSDARG00000010878	5143	4564	6439	4081	4249	4578	4829.43	-0.438395	0.118788	0.000223756	0.00276771	down	cyclin-dependent kinase inhibitor 1Ca [Source:ZFIN;Acc:ZDB-GENE-040123-1]	cdkn1ca	protein_coding
ENSDARG00000010905	426	467	450	673	613	636	537.74	0.389325	0.131103	0.00298171	0.0235652	up	methyltransferase like 13 [Source:NCBI gene;Acc:557908]	mettl13	protein_coding
ENSDARG00000010918	688	611	734	672	618	737	672.916	-0.126044	0.128042	0.324921	0.652154	down	NPR3-like, GATOR1 complex subunit [Source:ZFIN;Acc:ZDB-GENE-030131-1348]	nprl3	protein_coding
ENSDARG00000010925	16	10	6	20	14	15	13.3484	0.475614	0.616416	0.440364	0.754228	up	HtrA serine peptidase 3b [Source:NCBI gene;Acc:573378]	HTRA3	protein_coding
ENSDARG00000010933	3	9	11	15	12	12	10.1315	0.640886	0.701882	0.361192	0.686317	up	calcium channel, voltage-dependent, L type, alpha 1F subunit a [Source:ZFIN;Acc:ZDB-GENE-091204-7]	cacna1fa	protein_coding
ENSDARG00000010934	35	33	60	39	49	36	41.5935	-0.156488	0.363944	0.667211	0.867145	down	synaptotagmin XIVa [Source:ZFIN;Acc:ZDB-GENE-090313-200]	syt14a	protein_coding
ENSDARG00000010936	36	23	28	40	29	32	31.0267	0.0885594	0.397826	0.82384	0.937065	up	ATP-binding cassette, sub-family B (MDR/TAP), member 4 [Source:ZFIN;Acc:ZDB-GENE-080204-52]	abcb4	protein_coding
ENSDARG00000010940	153	143	95	225	162	128	149.644	0.255031	0.262723	0.331687	0.658919	up		BX957278.1	protein_coding
ENSDARG00000010941	288	348	296	293	294	304	303.477	-0.194469	0.165782	0.240779	0.554635	down	protein O-linked mannose N-acetylglucosaminyltransferase 2 (beta 1,4-) [Source:NCBI gene;Acc:497644]	pomgnt2	protein_coding
ENSDARG00000010945	1025	651	1007	1748	1278	1400	1162.16	0.601345	0.162103	0.000207543	0.00260289	up	Rap guanine nucleotide exchange factor (GEF) 6 [Source:ZFIN;Acc:ZDB-GENE-030131-6972]	rapgef6	protein_coding
ENSDARG00000010946	3169	3589	3933	3589	3284	3506	3495.13	-0.166855	0.106138	0.115939	0.357997	down	cystathionine beta-synthase b [Source:ZFIN;Acc:ZDB-GENE-021030-3]	cbsb	protein_coding
ENSDARG00000010948	11380	11489	13995	7675	8462	8145	10219.2	-0.721647	0.104138	4.21672e-12	3.99521e-10	down	kinesin family member 11 [Source:ZFIN;Acc:ZDB-GENE-020426-1]	kif11	protein_coding
ENSDARG00000010953	424	423	532	536	537	642	510.332	0.195807	0.145702	0.178984	0.46787	up	nudE neurodevelopment protein 1-like 1a [Source:NCBI gene;Acc:394244]	ndel1a	protein_coding
ENSDARG00000010956	1028	1065	1273	1281	1318	1217	1186.73	0.0596622	0.113	0.597511	0.827102	up	SH3-domain GRB2-like endophilin B1b [Source:ZFIN;Acc:ZDB-GENE-030131-6851]	sh3glb1b	protein_coding
ENSDARG00000010957	343	318	412	370	352	370	358.276	-0.094886	0.144029	0.510025	0.779751	down	membrane protein, palmitoylated 2b (MAGUK p55 subfamily member 2) [Source:ZFIN;Acc:ZDB-GENE-040704-70]	mpp2b	protein_coding
ENSDARG00000010958	24	21	19	21	6	11	17.0867	-0.891404	0.570887	0.118421	0.362104	down	glomulin, FKBP associated protein b [Source:ZFIN;Acc:ZDB-GENE-080723-14]	glmnb	protein_coding
ENSDARG00000010962	1649	1579	1841	2072	2107	2067	1867.34	0.179053	0.0986496	0.0695179	0.253712	up	FKBP prolyl isomerase 7 [Source:ZFIN;Acc:ZDB-GENE-030616-182]	fkbp7	protein_coding
ENSDARG00000010965	10902	11771	13490	12627	12355	12537	12202.4	-0.0691983	0.097222	0.476616	0.779751	down	proteasome 20S subunit alpha 8 [Source:ZFIN;Acc:ZDB-GENE-040426-2194]	psma8	protein_coding
ENSDARG00000010977	314	347	307	244	300	234	291.768	-0.44332	0.175248	0.0114171	0.0674546	down	RAB34, member RAS oncogene family b [Source:ZFIN;Acc:ZDB-GENE-091118-61]	rab34b	protein_coding
ENSDARG00000010978	529	540	634	563	627	517	565.12	-0.118322	0.13556	0.382748	0.70165	down	tRNA methyltransferase 1 [Source:ZFIN;Acc:ZDB-GENE-060810-40]	trmt1	protein_coding
ENSDARG00000010981	143	127	104	166	157	112	133.981	0.0840641	0.23733	0.723183	0.897735	up	zinc finger DHHC-type containing 3a [Source:ZFIN;Acc:ZDB-GENE-040718-484]	zdhhc3a	protein_coding
ENSDARG00000011000	3558	3273	4394	3456	3456	3538	3592.67	-0.221114	0.107216	0.0391779	0.169665	down	general transcription factor IIA, 1 [Source:ZFIN;Acc:ZDB-GENE-030131-2694]	gtf2a1	protein_coding
ENSDARG00000011020	21849	17521	28096	3588	8383	4752	14253.1	-2.11739	0.41444	3.23818e-07	9.95504e-06	down	heterogeneous nuclear ribonucleoprotein A1a [Source:ZFIN;Acc:ZDB-GENE-040426-1546]	hnrnpa1a	protein_coding
ENSDARG00000011023	2	6	8	8	5	11	6.55571	0.469209	0.867223	0.588475	0.821581	up	PDZ and LIM domain 3a [Source:ZFIN;Acc:ZDB-GENE-050505-1]	pdlim3a	protein_coding
ENSDARG00000011026	505	560	616	668	691	681	614.573	0.156273	0.127718	0.221111	0.529153	up	zgc:92907 [Source:ZFIN;Acc:ZDB-GENE-040718-161]	zgc:92907	protein_coding
ENSDARG00000011027	2020	2226	2297	2555	2704	2508	2366.1	0.122454	0.106855	0.251802	0.567415	up	fibroblast growth factor receptor 1a [Source:NCBI gene;Acc:30705]	fgfr1a	protein_coding
ENSDARG00000011042	79	80	75	95	66	58	75.2036	-0.22842	0.27814	0.411509	0.726671	down	piggyBac transposable element derived 5 [Source:ZFIN;Acc:ZDB-GENE-040724-229]	pgbd5	protein_coding
ENSDARG00000011049	361	329	257	442	423	355	358.346	0.230953	0.181217	0.202502	0.503832	up	solute carrier family 17 member 9b [Source:ZFIN;Acc:ZDB-GENE-040718-380]	slc17a9b	protein_coding
ENSDARG00000011055	1402	1244	1758	1651	1515	1663	1524.14	0.0154168	0.120848	0.898487	0.971258	up	F-box protein 9 [Source:NCBI gene;Acc:325469]	fbxo9	protein_coding
ENSDARG00000011065	2322	2376	2793	3406	2837	3126	2778.76	0.199101	0.10557	0.0593002	0.226752	up	calcium/calmodulin-dependent protein kinase (CaM kinase) II beta 1 [Source:ZFIN;Acc:ZDB-GENE-030131-9588]	camk2b1	protein_coding
ENSDARG00000011066	263	257	379	297	283	333	299.477	-0.0930323	0.174324	0.593567	0.824678	down	glycine receptor, alpha 3 [Source:ZFIN;Acc:ZDB-GENE-020402-1]	glra3	protein_coding
ENSDARG00000011072	562	607	692	549	542	523	577.666	-0.328319	0.127183	0.00983773	0.060096	down	DEAD/H (Asp-Glu-Ala-Asp/His) box helicase 11 [Source:NCBI gene;Acc:492353]	ddx11	protein_coding
ENSDARG00000011076	1059	886	928	228	411	287	645.313	-1.75421	0.195536	2.93143e-19	1.12967e-16	down	zgc:91968 [Source:NCBI gene;Acc:431714]	zgc:91968	protein_coding
ENSDARG00000011079	3362	3801	3632	3087	3833	2981	3445.39	-0.250832	0.132069	0.0575315	0.222145	down	WD repeat domain 3 [Source:ZFIN;Acc:ZDB-GENE-030131-9830]	wdr3	protein_coding
ENSDARG00000011083	0	1	1	3	0	1	0.967496	0.856027	2.26976	0.706066	0.888232	up	si:dkey-42l23.2 [Source:ZFIN;Acc:ZDB-GENE-131121-582]	si:dkey-42l23.2	protein_coding
ENSDARG00000011088	336	301	350	329	385	368	342.574	0.0114291	0.151237	0.939761	0.986453	up	si:ch211-288d18.1 [Source:ZFIN;Acc:ZDB-GENE-060503-323]	si:ch211-288d18.1	protein_coding
ENSDARG00000011091	72	68	77	54	69	58	66.2961	-0.383377	0.276699	0.165888	0.447729	down	dopamine receptor D2b [Source:ZFIN;Acc:ZDB-GENE-030910-2]	drd2b	protein_coding
ENSDARG00000011094	7898	8012	9527	4571	5505	4687	6737.97	-0.904606	0.115011	3.68003e-15	6.00781e-13	down	cyclin A2 [Source:ZFIN;Acc:ZDB-GENE-020418-1]	ccna2	protein_coding
ENSDARG00000011113	1	0	0	0	0	0	0.174729	-3.31551	4.7833	0.48822	0.779751	down	cholinergic receptor, nicotinic, alpha 10a [Source:ZFIN;Acc:ZDB-GENE-060503-725]	chrna10a	protein_coding
ENSDARG00000011122	355	458	436	511	522	549	467.816	0.214842	0.151469	0.156076	0.429532	up	PTC7 protein phosphatase homolog a [Source:NCBI gene;Acc:492506]	pptc7a	protein_coding
ENSDARG00000011125	18147	15062	21313	15075	17492	17556	17354.6	-0.236058	0.122984	0.0549319	0.215277	down	small nuclear ribonucleoprotein polypeptides B and B1 [Source:ZFIN;Acc:ZDB-GENE-040426-1819]	snrpb	protein_coding
ENSDARG00000011141	2543	2389	3028	2323	2009	2442	2447.66	-0.353139	0.114318	0.00200768	0.0171235	down	dihydropyrimidinase like 5a [Source:ZFIN;Acc:ZDB-GENE-030131-3136]	dpysl5a	protein_coding
ENSDARG00000011146	2195	1794	2604	2826	2483	2639	2394.73	0.151634	0.119516	0.204536	0.506813	up	ubiquinol-cytochrome c reductase binding protein [Source:ZFIN;Acc:ZDB-GENE-050522-542]	uqcrb	protein_coding
ENSDARG00000011152	555	722	738	765	868	808	736.668	0.153113	0.146077	0.294561	0.61883	up	ribonuclease P/MRP 14 subunit [Source:ZFIN;Acc:ZDB-GENE-050522-182]	rpp14	protein_coding
ENSDARG00000011157	1254	1205	1604	1581	1463	1367	1399.24	-0.00139602	0.117644	0.990532	0.99669	down	rho/rac guanine nucleotide exchange factor (GEF) 18a [Source:ZFIN;Acc:ZDB-GENE-040516-14]	arhgef18a	protein_coding
ENSDARG00000011163	1420	1353	1496	1417	1329	1367	1390.96	-0.178237	0.1005	0.0761449	0.270484	down	sema domain, immunoglobulin domain (Ig), short basic domain, secreted, (semaphorin) 3Fa [Source:ZFIN;Acc:ZDB-GENE-050513-1]	sema3fa	protein_coding
ENSDARG00000011166	1607	1729	1017	712	904	583	1111.22	-1.12537	0.213022	1.27168e-07	4.3602e-06	down	carbonic anhydrase [Source:NCBI gene;Acc:30331]	cahz	protein_coding
ENSDARG00000011170	3407	3362	3945	3436	3084	3814	3491.12	-0.173844	0.112119	0.121014	0.367041	down	NDRG family member 2 [Source:NCBI gene;Acc:494050]	ndrg2	protein_coding
ENSDARG00000011171	222	278	289	109	127	183	203.294	-1.03341	0.224721	4.25261e-06	9.3366e-05	down	si:ch211-12m10.1 [Source:ZFIN;Acc:ZDB-GENE-060503-100]	si:ch211-12m10.1	protein_coding
ENSDARG00000011175	3123	2922	3366	3684	3222	3657	3302.05	0.0428992	0.0986086	0.66353	0.865336	up	ATPase H+ transporting V1 subunit D [Source:ZFIN;Acc:ZDB-GENE-040426-727]	atp6v1d	protein_coding
ENSDARG00000011188	1476	1466	1679	1508	1425	1385	1483.48	-0.221488	0.100964	0.0282543	0.133035	down	activin A receptor type 2Aa [Source:ZFIN;Acc:ZDB-GENE-980526-227]	acvr2aa	protein_coding
ENSDARG00000011190	1272	1423	1126	1342	1265	1070	1248.03	-0.190308	0.146159	0.192895	0.489727	down	fibroblast growth factor receptor 1b [Source:ZFIN;Acc:ZDB-GENE-060503-14]	fgfr1b	protein_coding
ENSDARG00000011196	3656	3661	4426	4823	4539	4500	4225.78	0.117491	0.0958976	0.22051	0.528547	up	DnaJ (Hsp40) homolog, subfamily C, member 11a [Source:ZFIN;Acc:ZDB-GENE-030131-1673]	dnajc11a	protein_coding
ENSDARG00000011201	52212	40647	63346	55289	60658	73245	56934.1	0.164976	0.146381	0.25973	0.578514	up	ribosomal protein, large P2, like [Source:ZFIN;Acc:ZDB-GENE-070327-2]	rplp2l	protein_coding
ENSDARG00000011219	4481	4699	5195	5240	5051	4801	4879.75	-0.0540944	0.0940955	0.565367	0.8053	down	v-akt murine thymoma viral oncogene homolog 2 [Source:ZFIN;Acc:ZDB-GENE-031007-5]	akt2	protein_coding
ENSDARG00000011222	464	511	489	460	508	491	485.705	-0.130986	0.14007	0.349711	0.677235	down	coiled-coil domain containing 28B [Source:ZFIN;Acc:ZDB-GENE-060208-3]	ccdc28b	protein_coding
ENSDARG00000011233	530	590	502	721	684	547	591.302	0.134489	0.153849	0.382029	0.70165	up	phosphate cytidylyltransferase 1, choline, alpha a [Source:ZFIN;Acc:ZDB-GENE-050417-108]	pcyt1aa	protein_coding
ENSDARG00000011235	1434	1631	2159	1258	1332	1516	1552	-0.462898	0.145467	0.00146186	0.0133728	down	orthodenticle homeobox 2b [Source:NCBI gene;Acc:30501]	otx2b	protein_coding
ENSDARG00000011239	239	236	195	461	411	404	318.851	0.797215	0.166308	1.63808e-06	4.10061e-05	up	protein phosphatase 1, regulatory (inhibitor) subunit 14Aa [Source:ZFIN;Acc:ZDB-GENE-050417-413]	ppp1r14aa	protein_coding
ENSDARG00000011240	1113	976	1222	1253	1173	1118	1133.38	-0.0239414	0.109962	0.827644	0.93866	down	intraflagellar transport 46 homolog (Chlamydomonas) [Source:NCBI gene;Acc:565922]	ift46	protein_coding
ENSDARG00000011245	1711	1564	1668	2262	2030	1861	1830.87	0.188611	0.108845	0.083124	0.286908	up	epithelial splicing regulatory protein 1 [Source:NCBI gene;Acc:560190]	esrp1	protein_coding
ENSDARG00000011246	1313	1416	1637	1445	1439	1388	1432.1	-0.153676	0.109877	0.161928	0.440871	down	KRR1 small subunit processome component homolog [Source:ZFIN;Acc:ZDB-GENE-060623-10]	krr1	protein_coding
ENSDARG00000011247	1193	1263	1661	1422	1421	1408	1383.86	-0.071944	0.123924	0.561545	0.803075	down	RNA-binding region (RNP1, RRM) containing 3 [Source:NCBI gene;Acc:565672]	rnpc3	protein_coding
ENSDARG00000011257	62	100	92	81	83	72	81.4988	-0.233468	0.274071	0.394297	0.710025	down	ectonucleotide pyrophosphatase/phosphodiesterase 2 [Source:ZFIN;Acc:ZDB-GENE-040426-1156]	enpp2	protein_coding
ENSDARG00000011259	151	96	217	79	66	92	116.8	-1.07594	0.278893	0.000114374	0.00155846	down	transient receptor potential cation channel, subfamily M, member 1a [Source:ZFIN;Acc:ZDB-GENE-070112-1372]	trpm1a	protein_coding
ENSDARG00000011262	1175	1081	1510	910	1026	960	1108.28	-0.49486	0.130073	0.00014211	0.00187929	down	TRAF-interacting protein [Source:ZFIN;Acc:ZDB-GENE-040801-30]	traip	protein_coding
ENSDARG00000011272	1262	1127	1593	1968	1831	2139	1627.96	0.459745	0.125893	0.000260339	0.00315755	up	ubiquinol-cytochrome c reductase complex assembly factor 2 [Source:NCBI gene;Acc:393731]	uqcc2	protein_coding
ENSDARG00000011273	344	280	394	296	330	315	324.79	-0.230741	0.15884	0.146317	0.413914	down	T cell leukemia homeobox 2 [Source:ZFIN;Acc:ZDB-GENE-020208-1]	tlx2	protein_coding
ENSDARG00000011283	4	2	6	6	3	8	4.73538	0.39473	0.989254	0.68988	0.879499	up	si:dkey-110k5.10 [Source:ZFIN;Acc:ZDB-GENE-060531-70]	si:dkey-110k5.10	protein_coding
ENSDARG00000011298	493	466	484	596	577	476	511.335	0.0653004	0.138406	0.637066	0.850916	up	activating transcription factor 7a [Source:ZFIN;Acc:ZDB-GENE-050721-2]	atf7a	protein_coding
ENSDARG00000011299	2184	2004	2503	3162	2584	2636	2482.21	0.201753	0.109134	0.064504	0.240645	up	basic leucine zipper nuclear factor 1 [Source:ZFIN;Acc:ZDB-GENE-010724-1]	blzf1	protein_coding
ENSDARG00000011301	1921	1760	2048	1902	1767	1636	1831.08	-0.235114	0.101765	0.0208674	0.106105	down	nedd8 activating enzyme E1 subunit 1 [Source:NCBI gene;Acc:573336]	nae1	protein_coding
ENSDARG00000011312	1423	1819	1637	1885	1964	1782	1740.81	0.0778671	0.130711	0.551363	0.796389	up	serine/threonine kinase 3 (STE20 homolog, yeast) [Source:NCBI gene;Acc:324125]	stk3	protein_coding
ENSDARG00000011317	189	192	170	235	239	214	204.899	0.191078	0.179835	0.288001	0.611848	up	adrenoceptor alpha 1Ba [Source:ZFIN;Acc:ZDB-GENE-120510-1]	adra1ba	protein_coding
ENSDARG00000011326	126	102	150	198	173	195	154.801	0.463544	0.19961	0.0202198	0.103582	up	ankyrin repeat domain 45 [Source:ZFIN;Acc:ZDB-GENE-050522-311]	ankrd45	protein_coding
ENSDARG00000011333	1086	1315	1014	658	634	664	905.265	-0.9375	0.149366	3.46244e-10	2.18789e-08	down	Rho GTPase activating protein 33 [Source:ZFIN;Acc:ZDB-GENE-121105-12]	arhgap33	protein_coding
ENSDARG00000011334	39	46	24	57	35	48	41.2664	0.217855	0.386311	0.572798	0.809855	up	neurocalcin delta b [Source:NCBI gene;Acc:445319]	ncaldb	protein_coding
ENSDARG00000011360	798	773	1068	615	767	808	802.716	-0.38279	0.15443	0.013185	0.0753615	down	nuclear factor of activated T cells 2 interacting protein [Source:ZFIN;Acc:ZDB-GENE-030131-9520]	nfatc2ip	protein_coding
ENSDARG00000011370	1640	1697	2288	1277	1157	1414	1579.25	-0.664895	0.134389	7.51629e-07	2.07941e-05	down	FYN proto-oncogene, Src family tyrosine kinase a [Source:NCBI gene;Acc:373872]	fyna	protein_coding
ENSDARG00000011371	265	213	219	241	217	221	228.48	-0.165219	0.174784	0.344517	0.672881	down	zgc:64106 [Source:ZFIN;Acc:ZDB-GENE-040426-1370]	zgc:64106	protein_coding
ENSDARG00000011373	195	96	129	191	108	114	137.725	-0.154732	0.286156	0.588695	0.821674	down	MAPK interacting serine/threonine kinase 2a [Source:ZFIN;Acc:ZDB-GENE-030131-6099]	mknk2a	protein_coding
ENSDARG00000011376	300	289	243	416	356	347	322.015	0.294763	0.167589	0.0786034	0.275964	up	deoxyribonuclease 1 like 4, tandem duplicate 2 [Source:ZFIN;Acc:ZDB-GENE-040426-1884]	dnase1l4.2	protein_coding
ENSDARG00000011400	369	362	275	579	497	448	416.686	0.463067	0.175823	0.00844579	0.0538033	up	troponin C type 1a (slow) [Source:ZFIN;Acc:ZDB-GENE-030523-1]	tnnc1a	protein_coding
ENSDARG00000011404	6127	7126	7316	4247	5679	4908	5921.4	-0.593622	0.135728	1.22215e-05	0.000229036	down	flap structure-specific endonuclease 1 [Source:NCBI gene;Acc:386707]	fen1	protein_coding
ENSDARG00000011405	85555	78758	107879	74601	83750	95122	87179.4	-0.217297	0.128372	0.0905111	0.304123	down	ribosomal protein S9 [Source:ZFIN;Acc:ZDB-GENE-010724-15]	rps9	protein_coding
ENSDARG00000011407	24108	19179	23795	27093	25476	24118	23744.4	0.0703644	0.102283	0.491492	0.779751	up	collagen, type II, alpha 1b [Source:ZFIN;Acc:ZDB-GENE-050302-9]	col2a1b	protein_coding
ENSDARG00000011410	649	707	700	1088	913	852	808.161	0.343274	0.129893	0.00822364	0.0527938	up	aminoadipate aminotransferase [Source:ZFIN;Acc:ZDB-GENE-111229-1]	aadat	protein_coding
ENSDARG00000011418	777	828	863	823	921	943	854.374	-0.000649612	0.125891	0.995883	0.998073	down	sigma non-opioid intracellular receptor 1 [Source:NCBI gene;Acc:393952]	sigmar1	protein_coding
ENSDARG00000011422	2432	2805	2481	3356	2811	2933	2782.71	0.105575	0.121594	0.385251	0.703523	up	ryanodine receptor 1a (skeletal) [Source:ZFIN;Acc:ZDB-GENE-020108-2]	ryr1a	protein_coding
ENSDARG00000011434	105	128	91	121	100	69	102.37	-0.298802	0.272738	0.273271	0.595016	down	prostaglandin E receptor 2a (subtype EP2) [Source:ZFIN;Acc:ZDB-GENE-040426-1321]	ptger2a	protein_coding
ENSDARG00000011445	335	309	284	384	365	331	332.398	0.08903	0.157575	0.572074	0.809124	up	ELM2 and Myb/SANT-like domain containing 1a [Source:ZFIN;Acc:ZDB-GENE-041001-151]	elmsan1a	protein_coding
ENSDARG00000011449	89	55	105	98	77	74	82.0698	-0.116322	0.279478	0.677255	0.872469	down	FES proto-oncogene, tyrosine kinase [Source:ZFIN;Acc:ZDB-GENE-100812-10]	fes	protein_coding
ENSDARG00000011459	1384	1487	1244	1710	1619	1350	1457.26	0.0518302	0.138351	0.707936	0.889259	up	gelsolin a [Source:ZFIN;Acc:ZDB-GENE-030131-9653]	gsna	protein_coding
ENSDARG00000011462	2368	2490	2773	2430	2497	2378	2478.92	-0.186108	0.100329	0.0636006	0.23825	down	OTU deubiquitinase, ubiquitin aldehyde binding 1b [Source:ZFIN;Acc:ZDB-GENE-040718-204]	otub1b	protein_coding
ENSDARG00000011463	10	5	7	5	8	3	6.34024	-0.580624	0.860395	0.499781	0.779751	down	coagulation factor IX-like [Source:NCBI gene;Acc:100004411]	CABZ01044048.1	protein_coding
ENSDARG00000011466	435	418	471	629	530	572	503.298	0.261624	0.129361	0.0431319	0.181608	up	AFG1 like ATPase a [Source:ZFIN;Acc:ZDB-GENE-091006-2]	afg1la	protein_coding
ENSDARG00000011473	124	114	97	85	111	62	99.2184	-0.507043	0.272396	0.0626848	0.235788	down	calcitonin receptor-like a [Source:NCBI gene;Acc:445508]	calcrla	protein_coding
ENSDARG00000011487	107	118	88	170	127	191	131.972	0.507375	0.241497	0.0356447	0.158093	up	guanine nucleotide binding protein (G protein), q polypeptide [Source:ZFIN;Acc:ZDB-GENE-081104-25]	gnaq	protein_coding
ENSDARG00000011488	1416	1549	1298	1943	2119	1959	1697.64	0.367637	0.13053	0.00485499	0.034948	up	sirtuin 2 (silent mating type information regulation 2, homolog) 2 (S. cerevisiae) [Source:NCBI gene;Acc:322309]	sirt2	protein_coding
ENSDARG00000011490	356	392	306	372	399	367	364.258	-0.021311	0.167475	0.898744	0.971343	down	signal peptide, CUB domain, EGF-like 3 [Source:ZFIN;Acc:ZDB-GENE-060717-1]	scube3	protein_coding
ENSDARG00000011493	806	665	823	1046	1011	1056	890.158	0.318784	0.117176	0.00651733	0.0438565	up	defective in cullin neddylation 1 domain containing 3 [Source:ZFIN;Acc:ZDB-GENE-070928-2]	dcun1d3	protein_coding
ENSDARG00000011496	3420	3721	3908	4486	4535	4460	4052.5	0.162277	0.098722	0.100223	0.325754	up	protein phosphatase, Mg2+/Mn2+ dependent, 1Bb [Source:ZFIN;Acc:ZDB-GENE-041114-185]	ppm1bb	protein_coding
ENSDARG00000011498	411	434	555	648	539	617	527.304	0.244857	0.142557	0.0858679	0.293202	up	si:ch211-212o1.2 [Source:ZFIN;Acc:ZDB-GENE-041111-310]	si:ch211-212o1.2	protein_coding
ENSDARG00000011506	443	409	490	509	505	542	478.828	0.0919187	0.131146	0.483374	0.779751	up	lysophosphatidylcholine acyltransferase 1 [Source:NCBI gene;Acc:555969]	lpcat1	protein_coding
ENSDARG00000011510	11483	12608	13365	8591	9742	9249	10864.7	-0.564457	0.107605	1.55735e-07	5.18379e-06	down	regulator of chromosome condensation 2 [Source:NCBI gene;Acc:406455]	rcc2	protein_coding
ENSDARG00000011515	143	143	157	226	229	210	182.153	0.461882	0.177897	0.0094219	0.0583109	up	ORAI calcium release-activated calcium modulator 1a [Source:ZFIN;Acc:ZDB-GENE-110721-1]	orai1a	protein_coding
ENSDARG00000011519	186	101	212	256	182	216	188.923	0.276038	0.238993	0.24809	0.562483	up	myosin, light chain 4, alkali; atrial, embryonic [Source:ZFIN;Acc:ZDB-GENE-050626-112]	myl4	protein_coding
ENSDARG00000011521	417	367	355	1043	880	615	598.968	1.02307	0.180488	1.4416e-08	6.32108e-07	up	ureidopropionase, beta [Source:ZFIN;Acc:ZDB-GENE-030131-1380]	upb1	protein_coding
ENSDARG00000011533	3222	3636	3474	2576	2791	2584	3054.54	-0.504809	0.112624	7.38675e-06	0.000149038	down	sema domain, transmembrane domain (TM), and cytoplasmic domain, (semaphorin) 6D, like [Source:ZFIN;Acc:ZDB-GENE-050417-171]	sema6dl	protein_coding
ENSDARG00000011537	95	92	128	178	146	175	133.33	0.544008	0.213247	0.0107393	0.0643215	up	UDP glucuronosyltransferase 2 family, polypeptide A5 [Source:ZFIN;Acc:ZDB-GENE-060929-796]	ugt2a5	protein_coding
ENSDARG00000011545	3662	4031	4087	4139	4251	4024	4011.07	-0.0501862	0.101785	0.62197	0.841921	down	arrestin, beta 2b [Source:ZFIN;Acc:ZDB-GENE-040426-1332]	arrb2b	protein_coding
ENSDARG00000011549	97	77	105	137	123	140	111.547	0.399279	0.222004	0.072095	0.260236	up	complement component 1, q subcomponent-like 4 [Source:ZFIN;Acc:ZDB-GENE-090313-185]	c1ql4a	protein_coding
ENSDARG00000011553	15383	15208	19569	17549	16487	17761	16866.3	-0.0728747	0.10245	0.476887	0.779751	down	ATP synthase peripheral stalk-membrane subunit b [Source:ZFIN;Acc:ZDB-GENE-041010-33]	atp5pb	protein_coding
ENSDARG00000011555	2543	2643	3032	2099	2629	2109	2506.55	-0.38599	0.126112	0.00220834	0.0184697	down	sperm associated antigen 7 [Source:NCBI gene;Acc:394100]	spag7	protein_coding
ENSDARG00000011564	17659	16325	21753	12695	13980	13350	15961.1	-0.594763	0.108268	3.94142e-08	1.545e-06	down	splicing factor proline/glutamine-rich [Source:ZFIN;Acc:ZDB-GENE-040426-2452]	sfpq	protein_coding
ENSDARG00000011570	1286	1379	1576	1085	1303	1111	1288.78	-0.398297	0.126286	0.00161082	0.0144315	down	POU class 6 homeobox 1 [Source:NCBI gene;Acc:30334]	pou6f1	protein_coding
ENSDARG00000011571	71	75	74	63	82	50	69.1015	-0.299785	0.288468	0.298697	0.623753	down	calcitonin receptor-like b [Source:ZFIN;Acc:ZDB-GENE-080924-1]	calcrlb	protein_coding
ENSDARG00000011573	119	59	79	286	201	116	139.475	1.09856	0.314293	0.000473447	0.00522549	up	ATP-binding cassette, sub-family B (MDR/TAP), member 11a [Source:ZFIN;Acc:ZDB-GENE-050517-13]	abcb11a	protein_coding
ENSDARG00000011579	777	707	864	1566	1371	1460	1102.55	0.782308	0.110196	1.25445e-12	1.30011e-10	up	homeobox B10a [Source:NCBI gene;Acc:58056]	hoxb10a	protein_coding
ENSDARG00000011581	16	21	23	22	12	21	19.0731	-0.251729	0.504401	0.617734	0.839549	down	si:dkey-23k10.5 [Source:ZFIN;Acc:ZDB-GENE-030131-4787]	si:dkey-23k10.5	protein_coding
ENSDARG00000011582	2736	2928	2409	2309	2449	2234	2514.6	-0.339172	0.129983	0.00907118	0.0566659	down	SRY-box transcription factor 5 [Source:ZFIN;Acc:ZDB-GENE-000607-13]	sox5	protein_coding
ENSDARG00000011583	255	453	300	240	423	336	335.372	-0.144095	0.251672	0.56695	0.806002	down	cryptochrome circadian regulator 1b [Source:ZFIN;Acc:ZDB-GENE-010426-3]	cry1b	protein_coding
ENSDARG00000011594	4742	4602	6091	3677	4006	4005	4516.08	-0.518039	0.113831	5.34011e-06	0.000112134	down	SWI/SNF related, matrix associated, actin dependent regulator of chromatin, subfamily b, member 1b [Source:ZFIN;Acc:ZDB-GENE-991008-16]	smarcb1b	protein_coding
ENSDARG00000011597	3419	3299	3559	2892	3027	2886	3176.5	-0.347204	0.0958062	0.000290055	0.00344752	down	ataxin 2-like [Source:ZFIN;Acc:ZDB-GENE-030131-3246]	atxn2l	protein_coding
ENSDARG00000011600	1239	1524	1125	761	940	788	1073.4	-0.776356	0.164365	2.31981e-06	5.58736e-05	down	eph receptor A4b [Source:ZFIN;Acc:ZDB-GENE-030826-6]	epha4b	protein_coding
ENSDARG00000011602	332	342	459	300	251	335	335.687	-0.473074	0.171112	0.00569759	0.0394064	down	si:dkeyp-117h8.2 [Source:NCBI gene;Acc:570321]	CRACD	protein_coding
ENSDARG00000011605	496	466	549	602	552	556	532.216	0.0551313	0.123982	0.656557	0.861222	up	DENN/MADD domain containing 6B [Source:ZFIN;Acc:ZDB-GENE-030131-9382]	dennd6b	protein_coding
ENSDARG00000011609	2587	2119	3097	2098	2109	2155	2352.45	-0.410581	0.12053	0.000658133	0.0069046	down	si:ch211-262e15.1 [Source:ZFIN;Acc:ZDB-GENE-030131-5310]	FOXK2	protein_coding
ENSDARG00000011611	4899	4918	5914	5537	5668	5764	5410.09	-0.0112101	0.0982684	0.909177	0.975665	down	actin related protein 1, centractin [Source:ZFIN;Acc:ZDB-GENE-040426-2695]	actr1	protein_coding
ENSDARG00000011613	7612	6335	10084	7689	7168	7435	7662.52	-0.222358	0.128918	0.0845628	0.290269	down	RNA binding motif protein 39a [Source:ZFIN;Acc:ZDB-GENE-040426-2852]	rbm39a	protein_coding
ENSDARG00000011615	4229	3717	4319	5291	4302	4862	4410.87	0.112087	0.10414	0.281788	0.605324	up	myosin binding protein C, cardiac [Source:ZFIN;Acc:ZDB-GENE-070112-2362]	mybpc3	protein_coding
ENSDARG00000011618	666	736	493	854	860	718	716.693	0.221871	0.177049	0.210146	0.514432	up	solute carrier family 26 member 2 [Source:ZFIN;Acc:ZDB-GENE-030717-3]	slc26a2	protein_coding
ENSDARG00000011635	11	5	3	3	4	3	4.9131	-1.061	1.00066	0.289013	0.612974	down	scleraxis bHLH transcription factor b [Source:ZFIN;Acc:ZDB-GENE-090806-1]	scxb	protein_coding
ENSDARG00000011640	69	49	88	80	67	82	71.6304	0.0379666	0.283177	0.893344	0.969225	up	synaptotagmin Vb [Source:ZFIN;Acc:ZDB-GENE-050522-134]	syt5b	protein_coding
ENSDARG00000011648	6192	5185	7177	4749	5371	5136	5619.66	-0.398515	0.116634	0.000633656	0.00668883	down	small nuclear ribonucleoprotein D1 polypeptide [Source:ZFIN;Acc:ZDB-GENE-020419-14]	snrpd1	protein_coding
ENSDARG00000011652	9	60	39	17	53	41	36.6465	-0.0863132	0.570843	0.879816	0.962874	down	finTRIM family, member 52, pseudogene [Source:ZFIN;Acc:ZDB-GENEP-110922-3]	ftr52p	protein_coding
ENSDARG00000011661	627	702	716	1124	1010	1105	867.995	0.537251	0.120315	7.99283e-06	0.000158472	up	twinfilin actin-binding protein 1b [Source:ZFIN;Acc:ZDB-GENE-040711-3]	twf1b	protein_coding
ENSDARG00000011662	1858	1968	2002	2106	2059	1949	1979.55	-0.0573984	0.102475	0.575395	0.812059	down	component of inhibitor of nuclear factor kappa B kinase complex [Source:NCBI gene;Acc:393287]	chuk	protein_coding
ENSDARG00000011665	17183	15543	19572	18577	17913	16742	17466	-0.0956249	0.0934903	0.306387	0.633277	down	aldolase a, fructose-bisphosphate, a [Source:ZFIN;Acc:ZDB-GENE-030131-8369]	aldoaa	protein_coding
ENSDARG00000011671	165	141	199	258	205	225	195.921	0.325336	0.184575	0.0779645	0.274824	up	phosphodiesterase 6B, cGMP-specific, rod, beta [Source:ZFIN;Acc:ZDB-GENE-090421-2]	pde6b	protein_coding
ENSDARG00000011672	547	568	352	778	688	534	573.194	0.304643	0.205601	0.138416	0.400586	up	sema domain, immunoglobulin domain (Ig), short basic domain, secreted, (semaphorin) 3B [Source:ZFIN;Acc:ZDB-GENE-081105-78]	sema3b	protein_coding
ENSDARG00000011673	562	425	509	750	669	626	582.655	0.32606	0.139997	0.0198568	0.102221	up	si:ch211-246m6.5 [Source:ZFIN;Acc:ZDB-GENE-050208-577]	si:ch211-246m6.5	protein_coding
ENSDARG00000011683	1294	1370	1429	1538	1841	1543	1490.71	0.142369	0.122949	0.246886	0.560632	up	phosphoribosyl transferase domain containing 1 [Source:ZFIN;Acc:ZDB-GENE-980526-324]	prtfdc1	protein_coding
ENSDARG00000011693	14	6	9	4	4	3	6.74822	-1.52138	0.858343	0.0763181	0.2709	down	tetratricopeptide repeat domain 36 [Source:NCBI gene;Acc:492516]	ttc36	protein_coding
ENSDARG00000011696	10	18	5	17	14	11	12.4936	0.194535	0.660988	0.768521	0.918678	up	estrogen-related receptor gamma b [Source:ZFIN;Acc:ZDB-GENE-040616-4]	esrrgb	protein_coding
ENSDARG00000011701	60	16	11	306	52	80	83.5028	2.16929	1.01022	0.0317667	0.14491	up	cathepsin L, like [Source:ZFIN;Acc:ZDB-GENE-041010-76]	ctsll	protein_coding
ENSDARG00000011703	282	264	281	225	235	200	247.898	-0.450741	0.162704	0.0056003	0.0389106	down	clock circadian regulator a [Source:ZFIN;Acc:ZDB-GENE-990630-14]	clocka	protein_coding
ENSDARG00000011723	306	344	424	372	393	366	364.784	-0.045324	0.153949	0.768445	0.918678	down	zgc:56556 [Source:NCBI gene;Acc:393302]	C2H5orf22	protein_coding
ENSDARG00000011724	261	347	288	407	389	307	330.594	0.167213	0.180651	0.354646	0.682429	up	MARVEL domain containing 1 [Source:NCBI gene;Acc:497317]	marveld1	protein_coding
ENSDARG00000011727	475	438	569	433	535	461	482.641	-0.170307	0.148176	0.250407	0.565295	down	B9 protein domain 1 [Source:NCBI gene;Acc:554150]	b9d1	protein_coding
ENSDARG00000011740	7605	7888	8955	7599	7964	7792	7933.91	-0.188039	0.0959232	0.0499598	0.201515	down	U2 small nuclear RNA auxiliary factor 2b [Source:ZFIN;Acc:ZDB-GENE-040426-1881]	u2af2b	protein_coding
ENSDARG00000011743	1027	972	1105	1210	1100	1023	1064.91	-0.0222666	0.110143	0.839791	0.944362	down	phosphatidylinositol glycan anchor biosynthesis, class O [Source:ZFIN;Acc:ZDB-GENE-091204-80]	pigo	protein_coding
ENSDARG00000011764	1416	1615	1692	1372	1492	1463	1504.84	-0.24993	0.117463	0.0333591	0.150097	down	integrator complex subunit 13 [Source:ZFIN;Acc:ZDB-GENE-030131-6224]	ints13	protein_coding
ENSDARG00000011769	421	366	346	475	434	376	400.28	0.0512496	0.157605	0.745046	0.907493	up	carboxypeptidase M [Source:ZFIN;Acc:ZDB-GENE-041210-191]	cpm	protein_coding
ENSDARG00000011770	475	667	612	490	718	503	576.522	-0.160761	0.189409	0.39602	0.711552	down	dehydrogenase/reductase (SDR family) member 12 [Source:ZFIN;Acc:ZDB-GENE-060929-1134]	dhrs12	protein_coding
ENSDARG00000011777	4120	3862	4408	4960	4584	4708	4402.54	0.078055	0.0890042	0.380497	0.70165	up	cortactin [Source:ZFIN;Acc:ZDB-GENE-040715-3]	cttn	protein_coding
ENSDARG00000011783	1270	1358	1430	1356	1308	1244	1322.34	-0.179934	0.106901	0.0923411	0.30819	down	stromal antigen 2a [Source:ZFIN;Acc:ZDB-GENE-030131-3432]	stag2a	protein_coding
ENSDARG00000011785	124	63	172	342	183	205	176.247	0.911271	0.296324	0.00210325	0.0177779	up	T-box transcription factor 6 [Source:NCBI gene;Acc:192294]	tbx6	protein_coding
ENSDARG00000011797	323	401	377	342	396	298	355.442	-0.214942	0.170021	0.206155	0.508714	down	terminal nucleotidyltransferase 5Bb [Source:ZFIN;Acc:ZDB-GENE-060503-431]	tent5bb	protein_coding
ENSDARG00000011801	259	270	266	274	278	285	270.716	-0.0517208	0.156902	0.741674	0.90541	down	tryptophanyl tRNA synthetase 2, mitochondrial [Source:ZFIN;Acc:ZDB-GENE-050306-26]	wars2	protein_coding
ENSDARG00000011809	97	99	54	99	115	61	87.4096	-0.00414166	0.325276	0.989841	0.99669	down	microtubule associated monooxygenase, calponin and LIM domain containing 1 [Source:NCBI gene;Acc:568573]	mical1	protein_coding
ENSDARG00000011818	5	7	4	10	3	8	6.11379	0.248753	0.882827	0.778121	0.923275	up	basic leucine zipper transcription factor, ATF-like [Source:NCBI gene;Acc:564589]	batf	protein_coding
ENSDARG00000011819	2230	1891	2549	2451	2190	2347	2257.67	-0.0525373	0.109728	0.632086	0.847728	down	pecanex 1 [Source:ZFIN;Acc:ZDB-GENE-081113-6]	pcnx1	protein_coding
ENSDARG00000011821	785	837	840	1528	1447	1095	1071.33	0.596293	0.139457	1.90441e-05	0.000331677	up	procollagen-lysine, 2-oxoglutarate 5-dioxygenase 2 [Source:ZFIN;Acc:ZDB-GENE-070326-1]	plod2	protein_coding
ENSDARG00000011824	1083	1569	1268	2108	2022	1653	1598.57	0.427018	0.159358	0.00737082	0.0484057	up	pre-B-cell leukemia homeobox interacting protein 1b [Source:ZFIN;Acc:ZDB-GENE-070112-2032]	pbxip1b	protein_coding
ENSDARG00000011825	1173	1147	1517	1081	1124	1250	1210	-0.268331	0.127814	0.0357834	0.158503	down	centrin 3 [Source:ZFIN;Acc:ZDB-GENE-050522-152]	cetn3	protein_coding
ENSDARG00000011837	240	188	228	320	280	292	254.755	0.3194	0.163942	0.0513854	0.205608	up	zgc:100846 [Source:ZFIN;Acc:ZDB-GENE-040801-47]	C13H9orf72	protein_coding
ENSDARG00000011841	10359	9187	12019	11832	10888	13222	11148.2	0.068667	0.112777	0.542607	0.790312	up	ATP synthase, H+ transporting, mitochondrial F0 complex, subunit g [Source:ZFIN;Acc:ZDB-GENE-030131-5177]	atp5l	protein_coding
ENSDARG00000011845	38	26	37	63	47	38	40.7904	0.426319	0.36042	0.236872	0.549655	up	chimerin 2 [Source:ZFIN;Acc:ZDB-GENE-091020-5]	chn2	protein_coding
ENSDARG00000011851	469	577	575	792	589	668	605.24	0.208959	0.149592	0.162457	0.441717	up	mitogen-activated protein kinase kinase 5 [Source:ZFIN;Acc:ZDB-GENE-030131-1517]	map2k5	protein_coding
ENSDARG00000011855	197	286	143	181	207	141	193.859	-0.387114	0.266996	0.14709	0.415457	down	AP2 associated kinase 1a [Source:ZFIN;Acc:ZDB-GENE-081105-101]	aak1a	protein_coding
ENSDARG00000011862	71	44	58	127	81	122	82.1262	0.806825	0.286201	0.0048161	0.0347321	up	internexin neuronal intermediate filament protein, alpha a [Source:ZFIN;Acc:ZDB-GENE-060531-65]	inaa	protein_coding
ENSDARG00000011863	2354	2379	1996	2603	2425	2220	2319.47	-0.0260518	0.129217	0.840219	0.944362	down	protein tyrosine kinase 7a [Source:ZFIN;Acc:ZDB-GENE-050522-216]	ptk7a	protein_coding
ENSDARG00000011870	1366	1167	1575	1348	1406	1372	1362.98	-0.111917	0.115683	0.333318	0.661069	down	sp8 transcription factor a [Source:ZFIN;Acc:ZDB-GENE-030131-9849]	sp8a	protein_coding
ENSDARG00000011876	376	326	344	299	344	283	328.223	-0.300668	0.158219	0.0573892	0.221832	down	endothelin receptor type Aa [Source:ZFIN;Acc:ZDB-GENE-010906-2]	ednraa	protein_coding
ENSDARG00000011879	35	16	34	26	29	28	27.7506	-0.147052	0.435499	0.735617	0.902889	down	forkhead box N1 [Source:ZFIN;Acc:ZDB-GENE-021008-1]	foxn1	protein_coding
[truncated: 25,362 more rows]

## Sheet: padj<=0.01
Ensembl Gene ID	MUC5473	MUC5475	MUC5476	MUC5477	MUC5479	MUC5480	baseMean	log2FoldChange	lfcSE	pvalue	padj	regulation	Gene description	Gene name	Gene type
ENSDARG00000000002	342	386	296	622	531	509	441.697	0.563489	0.164995	0.000637398	0.00672055	up	coiled-coil domain containing 80 [Source:NCBI gene;Acc:368419]	ccdc80	protein_coding
ENSDARG00000000018	1908	2183	2342	1050	1558	1276	1731.19	-0.847737	0.155084	4.5946e-08	1.75822e-06	down	nuclear respiratory factor 1 [Source:NCBI gene;Acc:64604]	nrf1	protein_coding
ENSDARG00000000019	2419	2411	2656	4372	3811	3909	3211.66	0.566193	0.095682	3.2698e-09	1.66601e-07	up	ubiquitin-conjugating enzyme E2H (UBC8 homolog, yeast) [Source:ZFIN;Acc:ZDB-GENE-030616-67]	ube2h	protein_coding
ENSDARG00000000086	1948	2132	1833	1677	1650	1418	1780.27	-0.44943	0.128625	0.000475669	0.00524156	down	intersectin 1 (SH3 domain protein) [Source:ZFIN;Acc:ZDB-GENE-030616-226]	itsn1	protein_coding
ENSDARG00000000103	10333	10578	11396	8704	7980	8539	9591.61	-0.482172	0.0904242	9.69552e-08	3.42296e-06	down	myosin, heavy chain 10, non-muscle [Source:ZFIN;Acc:ZDB-GENE-030616-162]	myh10	protein_coding
ENSDARG00000000370	2081	2220	2347	1857	1896	1841	2038.65	-0.373606	0.102285	0.000259607	0.00315133	down	trio Rho guanine nucleotide exchange factor b [Source:ZFIN;Acc:ZDB-GENE-030616-399]	triob	protein_coding
ENSDARG00000000380	99	66	95	297	158	244	155.269	1.30175	0.25231	2.47829e-07	7.8664e-06	up	phosphodiesterase 6A, cGMP-specific, rod, alpha [Source:ZFIN;Acc:ZDB-GENE-030616-42]	pde6a	protein_coding
ENSDARG00000000472	890	1006	827	600	642	665	776.706	-0.644264	0.145319	9.27402e-06	0.000179962	down	contactin 2 [Source:ZFIN;Acc:ZDB-GENE-990630-12]	cntn2	protein_coding
ENSDARG00000000551	1845	1442	1781	1155	1116	1111	1411.87	-0.705774	0.115454	9.77683e-10	5.59631e-08	down	solute carrier family 1 member 4 [Source:ZFIN;Acc:ZDB-GENE-030616-566]	slc1a4	protein_coding
ENSDARG00000000567	3498	3979	3983	2134	2746	2590	3173.93	-0.740335	0.132763	2.45582e-08	1.00891e-06	down	zinc finger protein 281a [Source:ZFIN;Acc:ZDB-GENE-131126-34]	znf281a	protein_coding
ENSDARG00000000588	206	194	231	453	413	340	300.022	0.809888	0.162465	6.19635e-07	1.77713e-05	up	GRP1 (general receptor for phosphoinositides 1)-associated scaffold protein [Source:ZFIN;Acc:ZDB-GENE-060312-30]	grasp	protein_coding
ENSDARG00000000666	328	366	504	616	627	664	508.943	0.554469	0.156637	0.000400388	0.00452686	up	cellular repressor of E1A-stimulated genes 2 [Source:ZFIN;Acc:ZDB-GENE-041114-173]	creg2	protein_coding
ENSDARG00000000729	2016	1968	2470	1679	1744	1586	1908.2	-0.485739	0.108326	7.32464e-06	0.000147904	down	death-domain associated protein [Source:ZFIN;Acc:ZDB-GENE-010110-3]	daxx	protein_coding
ENSDARG00000000837	271	224	196	441	396	349	308.046	0.647077	0.179992	0.000324364	0.00378623	up	sorting nexin 9a [Source:ZFIN;Acc:ZDB-GENE-030616-66]	snx9a	protein_coding
ENSDARG00000000887	702	829	824	1233	1141	1178	971.502	0.466106	0.121601	0.000126548	0.00169896	up	zgc:56699 [Source:ZFIN;Acc:ZDB-GENE-040426-2099]	zgc:56699	protein_coding
ENSDARG00000000943	2571	2015	2906	5905	4249	4253	3568.1	0.82118	0.142006	7.3506e-09	3.44974e-07	up	DAZ interacting zinc finger protein 1 [Source:NCBI gene;Acc:402875]	dzip1	protein_coding
ENSDARG00000001241	9240	8762	11136	8120	8367	8009	8913.61	-0.369761	0.0979798	0.000160746	0.00209039	down	poly-U binding splicing factor b [Source:NCBI gene;Acc:415211]	puf60b	protein_coding
ENSDARG00000001249	451	439	523	283	419	317	406.175	-0.589954	0.173412	0.000668874	0.00700385	down	polycomb group ring finger 1 [Source:NCBI gene;Acc:368900]	pcgf1	protein_coding
ENSDARG00000001313	2856	2719	3413	1902	2131	1992	2507.58	-0.695896	0.109895	2.41435e-10	1.57659e-08	down	G2/M-phase specific E3 ubiquitin protein ligase [Source:ZFIN;Acc:ZDB-GENE-030616-400]	g2e3	protein_coding
ENSDARG00000001414	253	192	195	410	385	320	287.673	0.672054	0.179031	0.000174138	0.00223823	up	multiple C2 domains, transmembrane 2a [Source:ZFIN;Acc:ZDB-GENE-040724-63]	mctp2a	protein_coding
ENSDARG00000001442	135	117	123	341	232	294	202.188	1.08032	0.196626	3.9231e-08	1.54003e-06	up	inositol polyphosphate phosphatase-like 1b [Source:NCBI gene;Acc:368433]	inppl1b	protein_coding
ENSDARG00000001447	890	1010	1127	755	835	780	899.649	-0.474901	0.1269	0.000182334	0.00232671	down	mesoderm induction early response 1b, transcriptional regulator [Source:ZFIN;Acc:ZDB-GENE-070705-170]	mier1b	protein_coding
ENSDARG00000001463	219	157	371	59	69	92	162.254	-1.86328	0.2833	4.79819e-11	3.62661e-09	down	L-threonine dehydrogenase 2 [Source:ZFIN;Acc:ZDB-GENE-070620-14]	tdh2	protein_coding
ENSDARG00000001549	702	489	586	333	394	285	467.891	-0.935289	0.173892	7.50828e-08	2.72098e-06	down	sp3a transcription factor [Source:ZFIN;Acc:ZDB-GENE-070410-111]	sp3a	protein_coding
ENSDARG00000001558	7137	7352	8225	4099	5303	4594	6152.8	-0.818923	0.123205	2.99433e-11	2.36103e-09	down	kinesin family member C1 [Source:ZFIN;Acc:ZDB-GENE-000208-21]	kifc1	protein_coding
ENSDARG00000001676	2406	2611	2439	877	1279	1173	1824.01	-1.28708	0.154849	9.42503e-17	2.26209e-14	down	glycoprotein M6Bb [Source:ZFIN;Acc:ZDB-GENE-030710-10]	gpm6bb	protein_coding
ENSDARG00000001721	1387	1496	1271	2653	2558	2029	1869.66	0.668333	0.139051	1.53669e-06	3.87873e-05	up	otoconin 90 [Source:ZFIN;Acc:ZDB-GENE-070912-300]	oc90	protein_coding
ENSDARG00000001760	16	18	45	138	97	177	78.7966	2.27808	0.366618	5.17242e-10	3.11724e-08	up	tenascin XBa [Source:ZFIN;Acc:ZDB-GENE-070103-5]	tnxba	protein_coding
ENSDARG00000001767	1067	1131	1418	440	690	536	888.81	-1.23311	0.171049	5.63314e-13	6.34273e-11	down	solute carrier family 29 member 2 [Source:ZFIN;Acc:ZDB-GENE-050220-15]	slc29a2	protein_coding
ENSDARG00000001777	4111	4386	4418	3228	3477	3222	3814	-0.505218	0.103732	1.1137e-06	2.93847e-05	down	nucleoporin 155 [Source:ZFIN;Acc:ZDB-GENE-040426-711]	nup155	protein_coding
ENSDARG00000001859	1394	1564	1938	539	853	739	1183.79	-1.31434	0.17341	3.47172e-14	4.72586e-12	down	developing brain homeobox 1b [Source:NCBI gene;Acc:30416]	dbx1b	protein_coding
ENSDARG00000001873	6872	8573	7338	3562	4768	4458	5994.91	-0.960079	0.149787	1.45888e-10	1.01054e-08	down	phosphoglycerate dehydrogenase [Source:ZFIN;Acc:ZDB-GENE-030131-647]	phgdh	protein_coding
ENSDARG00000001880	308	299	327	524	463	538	403.547	0.582735	0.140008	3.15274e-05	0.000511942	up	syntaxin 3A [Source:ZFIN;Acc:ZDB-GENE-040426-1489]	stx3a	protein_coding
ENSDARG00000001913	1304	1412	1457	2836	2389	2282	1911.7	0.718934	0.114135	2.99576e-10	1.92864e-08	up	palmdelphin a [Source:ZFIN;Acc:ZDB-GENE-070705-48]	palmda	protein_coding
ENSDARG00000001939	785	769	914	1186	1087	1261	987.119	0.396156	0.117316	0.000733307	0.00752622	up	beta-1,3-glucuronyltransferase 3 (glucuronosyltransferase I) [Source:ZFIN;Acc:ZDB-GENE-020419-3]	b3gat3	protein_coding
ENSDARG00000001975	139	115	134	88	82	81	106.883	-0.752476	0.222962	0.000738412	0.00757544	down	hydroxysteroid (11-beta) dehydrogenase 2 [Source:ZFIN;Acc:ZDB-GENE-030131-6030]	hsd11b2	protein_coding
ENSDARG00000002131	2644	2908	2277	1697	1663	1574	2146.18	-0.800089	0.136466	4.54851e-09	2.26276e-07	down	cugbp, Elav-like family member 2 [Source:NCBI gene;Acc:373117]	celf2	protein_coding
ENSDARG00000002192	43	30	31	10	13	10	23.2778	-1.78176	0.482481	0.000221703	0.00275103	down	asporin (LRR class 1) [Source:ZFIN;Acc:ZDB-GENE-041105-7]	aspn	protein_coding
ENSDARG00000002204	229	194	188	412	442	443	312.052	0.959696	0.163622	4.4822e-09	2.23383e-07	up	heat shock protein, alpha-crystallin-related, b11 [Source:NCBI gene;Acc:796767]	hspb11	protein_coding
ENSDARG00000002215	4432	4281	5296	3747	3693	3814	4203.59	-0.436216	0.0975497	7.7588e-06	0.000154955	down	RNA 3'-terminal phosphate cyclase [Source:ZFIN;Acc:ZDB-GENE-030131-9687]	rtca	protein_coding
ENSDARG00000002311	103	93	179	8	25	39	75.6214	-2.47748	0.410704	1.61666e-09	8.74181e-08	down	fatty acid binding protein 11b [Source:ZFIN;Acc:ZDB-GENE-050522-391]	fabp11b	protein_coding
ENSDARG00000002330	131	72	136	44	60	66	85.2221	-1.10535	0.299307	0.000221591	0.00275088	down	LIM homeobox 8a [Source:ZFIN;Acc:ZDB-GENE-031008-2]	lhx8a	protein_coding
ENSDARG00000002336	3658	2864	5057	2592	2585	2840	3257.27	-0.640107	0.151779	2.47173e-05	0.000415667	down	deltaC [Source:NCBI gene;Acc:30120]	dlc	protein_coding
ENSDARG00000002344	45921	42732	48479	29259	36329	29941	38892.2	-0.642862	0.114854	2.1785e-08	9.08627e-07	down	tubulin, beta 4B class IVb [Source:ZFIN;Acc:ZDB-GENE-030131-8625]	tubb4b	protein_coding
ENSDARG00000002403	7360	6735	9510	4274	4841	4620	6244.29	-0.896118	0.120959	1.27789e-13	1.5609e-11	down	nucleolar and spindle associated protein 1 [Source:NCBI gene;Acc:567446]	nusap1	protein_coding
ENSDARG00000002479	3262	3308	3841	2550	2627	2635	3038.97	-0.535944	0.0989357	6.05746e-08	2.2611e-06	down	excision repair cross-complementation group 6-like [Source:NCBI gene;Acc:100005291]	ercc6l	protein_coding
ENSDARG00000002507	829	734	787	1328	1543	1341	1076.03	0.718038	0.12438	7.79109e-09	3.63775e-07	up	integrin, alpha 10 [Source:ZFIN;Acc:ZDB-GENE-100922-54]	itga10	protein_coding
ENSDARG00000002509	47	29	50	144	113	113	80.2106	1.43375	0.278935	2.74601e-07	8.57331e-06	up	zgc:153911 [Source:ZFIN;Acc:ZDB-GENE-061013-174]	zgc:153911	protein_coding
ENSDARG00000002564	615	610	587	428	541	389	530.047	-0.542565	0.158431	0.00061568	0.00652689	down	synaptogyrin 1a [Source:ZFIN;Acc:ZDB-GENE-041010-169]	syngr1a	protein_coding
ENSDARG00000002587	5213	4431	6327	3456	3694	4157	4545.72	-0.612907	0.127053	1.40684e-06	3.59073e-05	down	dihydropyrimidinase like 3 [Source:NCBI gene;Acc:553166]	dpysl3	protein_coding
ENSDARG00000002589	39974	30661	47101	25125	23967	30650	32909	-0.675739	0.140274	1.45523e-06	3.70732e-05	down	myosin light chain, phosphorylatable, fast skeletal muscle b [Source:ZFIN;Acc:ZDB-GENE-040912-115]	mylpfb	protein_coding
ENSDARG00000002593	1259	1433	1295	636	942	775	1066.89	-0.885847	0.162538	5.03422e-08	1.90778e-06	down	solute carrier family 45 member 2 [Source:ZFIN;Acc:ZDB-GENE-050208-97]	slc45a2	protein_coding
ENSDARG00000002710	28152	31094	32275	21132	25402	18601	26188.2	-0.615229	0.128366	1.64495e-06	4.11404e-05	down	nucleolin [Source:ZFIN;Acc:ZDB-GENE-030131-6986]	ncl	protein_coding
ENSDARG00000002745	5584	5379	6861	4681	4309	4944	5284.91	-0.474706	0.106749	8.71073e-06	0.000171217	down	L-threonine dehydrogenase [Source:ZFIN;Acc:ZDB-GENE-040426-2379]	tdh	protein_coding
ENSDARG00000002750	828	744	924	457	517	512	666.925	-0.867592	0.129626	2.18606e-11	1.76961e-09	down	PHD finger protein 20, a [Source:ZFIN;Acc:ZDB-GENE-070912-270]	phf20a	protein_coding
ENSDARG00000002768	90054	71080	105164	54236	51873	71001	73960.6	-0.702321	0.145988	1.50323e-06	3.81892e-05	down	parvalbumin 2 [Source:NCBI gene;Acc:58028]	pvalb2	protein_coding
ENSDARG00000002787	5400	5091	6920	4294	4391	4604	5108.6	-0.506516	0.112291	6.46044e-06	0.000132111	down	TLE family member 3, transcriptional corepressor a [Source:NCBI gene;Acc:30206]	tle3a	protein_coding
ENSDARG00000002795	3389	3163	3916	2663	2700	2805	3103.4	-0.477977	0.10025	1.86186e-06	4.57703e-05	down	myeloid ecotropic viral integration site 3 [Source:ZFIN;Acc:ZDB-GENE-010406-2]	meis3	protein_coding
ENSDARG00000002826	893	911	1312	796	773	863	921.821	-0.472622	0.143922	0.00102392	0.00999122	down	centrosomal protein 57, like 1 [Source:ZFIN;Acc:ZDB-GENE-040808-27]	cep57l1	protein_coding
ENSDARG00000002912	1241	1398	1296	2356	2124	2466	1785.2	0.69126	0.120513	9.69521e-09	4.40649e-07	up	adiponectin receptor 1a [Source:ZFIN;Acc:ZDB-GENE-040718-169]	adipor1a	protein_coding
ENSDARG00000002937	3795	3627	4451	5700	5631	5995	4799.95	0.424917	0.0979231	1.42941e-05	0.000260953	up	Meis homeobox 1 a [Source:ZFIN;Acc:ZDB-GENE-020122-3]	meis1a	protein_coding
ENSDARG00000002970	5026	4716	6098	3410	4104	3721	4516.63	-0.612641	0.118106	2.13455e-07	6.89533e-06	down	SS18 subunit of BAF chromatin remodeling complex [Source:ZFIN;Acc:ZDB-GENE-030131-4867]	ss18	protein_coding
ENSDARG00000003069	240	348	293	181	197	186	242.716	-0.772761	0.194133	6.87469e-05	0.00100587	down	BTB (POZ) domain containing 7 [Source:ZFIN;Acc:ZDB-GENE-030131-4477]	btbd7	protein_coding
ENSDARG00000003077	142	93	227	80	47	64	108.875	-1.38279	0.305181	5.86886e-06	0.000122047	down	glutathione peroxidase 9 [Source:ZFIN;Acc:ZDB-GENE-130603-13]	gpx9	protein_coding
ENSDARG00000003109	945	1061	1092	1761	1537	1836	1351.04	0.602979	0.12082	6.0158e-07	1.72716e-05	up	regulator of calcineurin 1a [Source:ZFIN;Acc:ZDB-GENE-040801-135]	rcan1a	protein_coding
ENSDARG00000003113	114	84	86	53	53	54	74.6423	-0.954449	0.274354	0.000503492	0.00548627	down	adenosine deaminase [Source:NCBI gene;Acc:436919]	ada	protein_coding
ENSDARG00000003200	2221	2157	2852	1287	1518	1477	1926.36	-0.871834	0.126626	5.77439e-12	5.3557e-10	down	forkhead box M1 [Source:ZFIN;Acc:ZDB-GENE-040426-1275]	foxm1	protein_coding
ENSDARG00000003235	2035	2029	2343	1831	1879	1818	1984.6	-0.335108	0.0996905	0.000775238	0.00788523	down	nucleoporin 88 [Source:ZFIN;Acc:ZDB-GENE-050522-297]	nup88	protein_coding
ENSDARG00000003290	119	118	128	76	82	79	100.795	-0.746639	0.227204	0.00101547	0.00992646	down	DAB adaptor protein 1b [Source:ZFIN;Acc:ZDB-GENE-060421-7958]	dab1b	protein_coding
ENSDARG00000003328	825	1071	1027	572	765	643	821.692	-0.686019	0.159851	1.77379e-05	0.000313468	down	SMC5-SMC6 complex localization factor 2 [Source:ZFIN;Acc:ZDB-GENE-081107-61]	slf2	protein_coding
ENSDARG00000003375	721	625	672	1091	1060	1042	856.024	0.536526	0.116937	4.47208e-06	9.70346e-05	up	guanine nucleotide binding protein (G protein), gamma 12a [Source:ZFIN;Acc:ZDB-GENE-040426-2555]	gng12a	protein_coding
ENSDARG00000003429	8475	8385	9681	5086	6566	4622	7171.68	-0.826588	0.135266	9.91089e-10	5.66121e-08	down	heterogeneous nuclear ribonucleoprotein D-like [Source:ZFIN;Acc:ZDB-GENE-040426-2717]	hnrnpdl	protein_coding
ENSDARG00000003469	4060	3819	5977	1518	1987	2275	3298.9	-1.36936	0.17113	1.22555e-15	2.23548e-13	down	neuronal differentiation 4 [Source:ZFIN;Acc:ZDB-GENE-030730-1]	neurod4	protein_coding
ENSDARG00000003487	6227	6804	6722	4885	5373	4779	5811.42	-0.519656	0.107706	1.40157e-06	3.58061e-05	down	nucleoporin 93 [Source:NCBI gene;Acc:30172]	nup93	protein_coding
ENSDARG00000003570	8183	7863	7731	5815	6197	6179	7012.28	-0.512694	0.104353	8.96616e-07	2.41896e-05	down	heat shock protein 90, beta (grp94), member 1 [Source:ZFIN;Acc:ZDB-GENE-031002-1]	hsp90b1	protein_coding
ENSDARG00000003599	151152	138611	189719	112530	133759	140011	144007	-0.426114	0.126774	0.000776042	0.00789048	down	ribosomal protein L3 [Source:ZFIN;Acc:ZDB-GENE-030131-1291]	rpl3	protein_coding
ENSDARG00000003631	562	679	583	476	491	446	541.26	-0.498559	0.147528	0.000726391	0.00747453	down	clock circadian regulator b [Source:ZFIN;Acc:ZDB-GENE-030408-2]	clockb	protein_coding
ENSDARG00000003680	1228	1002	1315	960	873	1010	1062.52	-0.438393	0.122901	0.000361045	0.0041524	down	RUNX1 partner transcriptional co-repressor 1 [Source:ZFIN;Acc:ZDB-GENE-060929-164]	runx1t1	protein_coding
ENSDARG00000003695	19908	20183	24527	13411	13955	13409	17625.3	-0.784488	0.0975104	8.61224e-16	1.61397e-13	down	voltage-dependent anion channel 3 [Source:ZFIN;Acc:ZDB-GENE-040426-2380]	vdac3	protein_coding
ENSDARG00000003779	4049	4000	5049	3150	3379	3950	3924.78	-0.439124	0.124915	0.000439137	0.00489818	down	catenin (cadherin-associated protein), delta 2b [Source:ZFIN;Acc:ZDB-GENE-070912-532]	ctnnd2b	protein_coding
ENSDARG00000003811	2332	2414	2193	4043	3648	3595	2994.31	0.570904	0.111866	3.33491e-07	1.01838e-05	up	plexin b2a [Source:ZFIN;Acc:ZDB-GENE-030131-8917]	plxnb2a	protein_coding
ENSDARG00000003829	1284	1214	1388	1967	1873	2038	1604.73	0.474061	0.102391	3.65816e-06	8.23115e-05	up	UDP-N-acetyl-alpha-D-galactosamine:polypeptide N-acetylgalactosaminyltransferase 2 [Source:ZFIN;Acc:ZDB-GENE-041111-110]	galnt2	protein_coding
ENSDARG00000003860	10169	10166	12287	7167	9227	7976	9506.41	-0.538863	0.123498	1.28096e-05	0.000237616	down	chromobox homolog 3a (HP1 gamma homolog, Drosophila) [Source:ZFIN;Acc:ZDB-GENE-030131-1158]	cbx3a	protein_coding
ENSDARG00000003900	43	22	32	91	84	79	57.0038	1.26598	0.32207	8.46791e-05	0.00120171	up	G protein-coupled receptor 61-like [Source:ZFIN;Acc:ZDB-GENE-131127-443]	gpr61l	protein_coding
ENSDARG00000003920	25759	26939	30967	21703	25532	23125	25636.8	-0.370305	0.10917	0.000693799	0.00721514	down	SET nuclear proto-oncogene b [Source:ZFIN;Acc:ZDB-GENE-030131-433]	setb	protein_coding
ENSDARG00000003931	1254	1401	1364	987	1019	955	1166.76	-0.567612	0.116845	1.18688e-06	3.09868e-05	down	carnosine dipeptidase 2 [Source:ZFIN;Acc:ZDB-GENE-030131-5499]	cndp2	protein_coding
ENSDARG00000003938	10106	11273	12023	7523	8926	7785	9630.22	-0.585575	0.115185	3.70029e-07	1.11748e-05	down	replication protein A1 [Source:NCBI gene;Acc:327491]	rpa1	protein_coding
ENSDARG00000003961	501	410	413	1372	1114	978	777.773	1.25656	0.152314	1.58687e-16	3.67953e-14	up	poly (ADP-ribose) polymerase family, member 3 [Source:ZFIN;Acc:ZDB-GENE-030131-7435]	parp3	protein_coding
ENSDARG00000003963	1350	1122	1325	2304	1853	1884	1612.92	0.544128	0.118327	4.25523e-06	9.3366e-05	up	tnf receptor-associated factor 4a [Source:ZFIN;Acc:ZDB-GENE-040308-1]	traf4a	protein_coding
ENSDARG00000003977	62	62	90	157	154	174	113.811	1.0633	0.231432	4.33946e-06	9.47582e-05	up	zgc:153896 [Source:ZFIN;Acc:ZDB-GENE-060825-119]	zgc:153896	protein_coding
ENSDARG00000004023	1539	1286	1826	1084	1147	1099	1329.35	-0.598723	0.123232	1.18267e-06	3.09064e-05	down	ISL LIM homeobox 1 [Source:NCBI gene;Acc:30147]	isl1	protein_coding
ENSDARG00000004034	2788	2097	2575	4385	3480	3537	3094.19	0.486546	0.125956	0.000112081	0.00153332	up	Rho GDP dissociation inhibitor (GDI) gamma [Source:ZFIN;Acc:ZDB-GENE-040426-1493]	arhgdig	protein_coding
ENSDARG00000004049	2281	2481	2665	1255	1499	1478	1957.87	-0.933163	0.122943	3.19362e-14	4.405e-12	down	myristoylated alanine-rich protein kinase C substrate a [Source:ZFIN;Acc:ZDB-GENE-050522-145]	marcksa	protein_coding
ENSDARG00000004074	1254	1356	1124	1023	912	916	1101.54	-0.52238	0.134395	0.000101537	0.00140879	down	BTB and CNC homology 1, basic leucine zipper transcription factor 2b [Source:ZFIN;Acc:ZDB-GENE-041001-139]	bach2b	protein_coding
ENSDARG00000004111	37	21	39	114	79	101	63.1871	1.4804	0.316607	2.92749e-06	6.82856e-05	up	estrogen receptor 1 [Source:NCBI gene;Acc:259252]	esr1	protein_coding
ENSDARG00000004114	531	594	587	388	470	388	494.691	-0.583441	0.14815	8.21071e-05	0.00117068	down	TELO2 interacting protein 1 [Source:ZFIN;Acc:ZDB-GENE-080819-3]	tti1	protein_coding
ENSDARG00000004131	641	642	781	502	500	526	598.813	-0.554512	0.126854	1.23535e-05	0.00023061	down	rotatin [Source:ZFIN;Acc:ZDB-GENE-090609-5]	rttn	protein_coding
ENSDARG00000004160	2157	2031	2284	3394	3211	3307	2691.86	0.49099	0.0926132	1.14845e-07	3.99781e-06	up	receptor accessory protein 3b [Source:NCBI gene;Acc:393130]	reep3b	protein_coding
ENSDARG00000004167	546	589	649	897	839	894	725.812	0.436095	0.12028	0.000288222	0.0034317	up	zgc:110366 [Source:ZFIN;Acc:ZDB-GENE-050417-302]	zgc:110366	protein_coding
ENSDARG00000004169	10919	11105	13014	5734	7856	7743	9448.36	-0.833075	0.138971	2.03976e-09	1.07533e-07	down	stathmin 1a [Source:ZFIN;Acc:ZDB-GENE-031006-14]	stmn1a	protein_coding
ENSDARG00000004174	14021	15790	16620	13146	12138	12661	14055.1	-0.416662	0.0989383	2.5387e-05	0.00042536	down	CCR4-NOT transcription complex, subunit 1 [Source:NCBI gene;Acc:448949]	cnot1	protein_coding
ENSDARG00000004211	1336	1463	1613	888	1149	1045	1253.13	-0.637956	0.136259	2.84156e-06	6.6508e-05	down	coiled-coil domain containing 106a [Source:ZFIN;Acc:ZDB-GENE-050220-4]	ccdc106a	protein_coding
ENSDARG00000004218	1434	1493	1932	1225	1284	1378	1454.83	-0.439426	0.126052	0.000490195	0.00537564	down	Rho family GTPase 1b [Source:ZFIN;Acc:ZDB-GENE-060315-7]	rnd1b	protein_coding
ENSDARG00000004232	12447	10772	15804	5973	7136	8040	10076.2	-0.995696	0.143063	3.4071e-12	3.29405e-10	down	deltaB [Source:NCBI gene;Acc:30141]	dlb	protein_coding
ENSDARG00000004251	1543	1954	2138	1272	1496	1382	1633.64	-0.562436	0.138704	5.01505e-05	0.000767431	down	dihydrofolate reductase [Source:ZFIN;Acc:ZDB-GENE-010406-5]	dhfr	protein_coding
ENSDARG00000004261	4790	4809	4932	6722	6476	6387	5624.49	0.304128	0.091739	0.000915961	0.00908805	up	transmembrane p24 trafficking protein 9 [Source:ZFIN;Acc:ZDB-GENE-050417-434]	tmed9	protein_coding
ENSDARG00000004336	1071	1234	1145	962	929	825	1029.36	-0.474569	0.126612	0.000178106	0.00228251	down	exocyst complex component 4 [Source:ZFIN;Acc:ZDB-GENE-041210-112]	exoc4	protein_coding
ENSDARG00000004363	876	887	884	1310	1360	1194	1071.97	0.418962	0.11617	0.00031042	0.00364837	up	LHFPL tetraspan subfamily member 6 [Source:NCBI gene;Acc:494110]	lhfpl6	protein_coding
ENSDARG00000004415	2405	2539	2916	1608	1848	1852	2201.76	-0.686558	0.117349	4.89888e-09	2.42823e-07	down	transcription factor 7 like 2 [Source:ZFIN;Acc:ZDB-GENE-991110-8]	tcf7l2	protein_coding
ENSDARG00000004452	11940	11670	14237	9935	10981	10217	11477.2	-0.401399	0.101186	7.28015e-05	0.00105504	down	TAR DNA binding protein, like [Source:ZFIN;Acc:ZDB-GENE-031030-1]	tardbpl	protein_coding
ENSDARG00000004576	1990	2094	2432	1325	1590	1529	1832.1	-0.671711	0.122846	4.55409e-08	1.74761e-06	down	polo-like kinase 4 (Drosophila) [Source:NCBI gene;Acc:368390]	plk4	protein_coding
ENSDARG00000004687	431	386	404	688	592	613	511.545	0.50538	0.132642	0.000138904	0.00184137	up	acetyl-CoA acyltransferase 1 [Source:ZFIN;Acc:ZDB-GENE-040704-48]	acaa1	protein_coding
ENSDARG00000004692	1910	1587	2650	1607	1345	1533	1765.33	-0.568338	0.147839	0.000120899	0.00163712	down	nucleic acid binding protein 1a [Source:NCBI gene;Acc:494100]	nabp1a	protein_coding
ENSDARG00000004713	3558	3984	4415	2719	3172	2774	3443.75	-0.586301	0.117759	6.39785e-07	1.82345e-05	down	MAD2 mitotic arrest deficient-like 1 (yeast) [Source:ZFIN;Acc:ZDB-GENE-030515-3]	mad2l1	protein_coding
ENSDARG00000004735	17585	16949	20601	14907	15523	15723	16846.7	-0.376643	0.0951718	7.57372e-05	0.00109123	down	heterogeneous nuclear ribonucleoprotein Ub [Source:ZFIN;Acc:ZDB-GENE-030131-6422]	hnrnpub	protein_coding
ENSDARG00000004782	3947	3731	4044	2795	2687	2655	3319.49	-0.651773	0.091658	1.15268e-12	1.20376e-10	down	fibroblast growth factor receptor 3 [Source:NCBI gene;Acc:58129]	fgfr3	protein_coding
ENSDARG00000004880	340	304	381	643	503	532	442.588	0.587172	0.143746	4.41166e-05	0.000685448	up	acyl-CoA synthetase medium chain family member 3 [Source:ZFIN;Acc:ZDB-GENE-080220-22]	acsm3	protein_coding
ENSDARG00000004937	1976	2020	2155	1444	1755	1555	1820.22	-0.494342	0.119217	3.37478e-05	0.000540617	down	S-phase kinase-associated protein 2, E3 ubiquitin protein ligase [Source:ZFIN;Acc:ZDB-GENE-030219-158]	skp2	protein_coding
ENSDARG00000005002	730	658	816	367	482	464	589.325	-0.864907	0.150031	8.17259e-09	3.79e-07	down	BRF1 RNA polymerase III transcription initiation factor subunit b [Source:ZFIN;Acc:ZDB-GENE-030131-6248]	brf1b	protein_coding
ENSDARG00000005015	1744	1993	2118	1229	1599	1408	1686.84	-0.588371	0.136398	1.60603e-05	0.000288715	down	testis specific protein Y-linked [Source:ZFIN;Acc:ZDB-GENE-030131-9158]	tspy	protein_coding
ENSDARG00000005058	7699	8438	8943	6147	6587	6578	7407.93	-0.500503	0.103245	1.24902e-06	3.23434e-05	down	non-SMC condensin I complex, subunit D2 [Source:ZFIN;Acc:ZDB-GENE-050506-59]	ncapd2	protein_coding
ENSDARG00000005098	2612	2557	3198	1940	2104	2098	2419	-0.564819	0.109815	2.69872e-07	8.46784e-06	down	zgc:86764 [Source:ZFIN;Acc:ZDB-GENE-040718-435]	zgc:86764	protein_coding
ENSDARG00000005185	70	38	66	214	164	149	113.26	1.47709	0.261349	1.58796e-08	6.86386e-07	up	carboxypeptidase N, polypeptide 1 [Source:ZFIN;Acc:ZDB-GENE-030131-9116]	cpn1	protein_coding
ENSDARG00000005191	22229	21577	26372	18051	15935	15814	20005.5	-0.617474	0.0943825	6.05995e-11	4.45716e-09	down	adenosylhomocysteinase [Source:ZFIN;Acc:ZDB-GENE-031219-6]	ahcy	protein_coding
ENSDARG00000005274	730	566	887	538	569	572	641.767	-0.492952	0.14903	0.000940508	0.00930005	down	RAD52 homolog, DNA repair protein [Source:ZFIN;Acc:ZDB-GENE-050731-10]	rad52	protein_coding
ENSDARG00000005394	577	785	540	424	500	316	528.758	-0.754163	0.204404	0.000224637	0.00277235	down	DNA (cytosine-5-)-methyltransferase 3 alpha a [Source:ZFIN;Acc:ZDB-GENE-050314-5]	dnmt3aa	protein_coding
[truncated: 2,678 more rows]

## Sheet: padj<=0.001
Ensembl Gene ID	MUC5473	MUC5475	MUC5476	MUC5477	MUC5479	MUC5480	baseMean	log2FoldChange	lfcSE	pvalue	padj	regulation	Gene description	Gene name	Gene type
[truncated: 2,804 more rows]

[truncated: 2 more sheets: padj<=0.001_log2fc<=-1or>=1, QCoverview]
