# Supplementary material for: Hnrnpa1 is essential for early zebrafish development and lipid metabolism: insights from a novel zebrafish knockout model
Source: Front Cell Dev Biol. 2026 Jun 1;14:1789605. doi: 10.3389/fcell.2026.1789605 (PMC13265542; doi:10.3389/fcell.2026.1789605)
Supplement: Supplementary file 9 [file Table3.csv]

Groups	Groups	C0	C2	C3	C3.DC..C4.OH.	C3.OH	C3.1	C4	C4.1	C5	C5.DC..C6.OH.	C5.M.DC	C5.OH..C3.DC.M.	C5.1	C5.1.DC	C6..C4.1.DC.	C6.1	C7.DC	C8	C8.1	C9	C10	C10.1	C10.2	C12	C12.DC	C12.1	C14	C14.1	C14.1.OH	C14.2	C14.2.OH	C16	C16.OH	C16.1	C16.1.OH	C16.2	C16.2.OH	C18	C18.1	C18.2	Arg	Gln	Gly	His	Met	Orn	Phe	Pro
wt_6_88-H11	WT	1.26	0.498	0.119	0.012	0.005	0.004	0.038	0.007	0.052	0.008	0.009	0.012	0.008	0.007	0.032	0.014	0.015	0.029	0.008	0.006	0.02	0.015	0.012	0.023	0.126	0.013	0.011	0.006	0.004	0.002	0.002	0.031	0.004	0.018	0.005	0.003	0.004	0.014	0.031	0.012	5.76	31.9	25.7	5.41	13.1	1.39	25.8	13.7
mut_2_81-A11	MUT	1.34	0.47	0.051	0.012	0.006	0.004	0.019	0.007	0.039	0.009	0.011	0.011	0.008	0.007	0.03	0.013	0.016	0.038	0.009	0.007	0.021	0.018	0.012	0.021	0.089	0.017	0.01	0.002	0.004	0.002	0.002	0.027	0.003	0.016	0.004	0.004	0.005	0.009	0.021	0.014	7.57	83.9	13.6	6.72	7.1	1.62	15.9	9.97
wt_4_84-D11	WT	1.32	0.532	0.121	0.011	0.005	0.005	0.032	0.006	0.055	0.009	0.01	0.013	0.009	0.007	0.035	0.016	0.015	0.038	0.009	0.005	0.021	0.016	0.012	0.025	0.09	0.015	0.009	0.006	0.003	0.003	0.002	0.033	0.003	0.018	0.005	0.003	0.005	0.014	0.029	0.015	4.58	24.1	23	4.42	10.1	1.1	21.5	11.4
wt_2_80-H10	WT	1.13	0.492	0.104	0.011	0.007	0.004	0.034	0.007	0.054	0.011	0.01	0.012	0.01	0.008	0.032	0.016	0.015	0.035	0.01	0.005	0.021	0.017	0.013	0.025	0.085	0.015	0.011	0.006	0.003	0.003	0.002	0.04	0.003	0.02	0.005	0.004	0.005	0.017	0.033	0.018	4.72	25.3	22	5.63	11.1	1.35	24.8	10
wt_5_86-F11	WT	1.16	0.479	0.114	0.011	0.006	0.004	0.031	0.006	0.045	0.008	0.009	0.011	0.008	0.007	0.027	0.013	0.014	0.032	0.007	0.005	0.019	0.016	0.01	0.021	0.112	0.014	0.01	0.006	0.004	0.003	0.002	0.03	0.004	0.017	0.004	0.003	0.004	0.015	0.027	0.012	5.01	28.3	23.9	5	11.6	1.19	21.6	12.1
mut_6_89-A12	MUT	1.51	0.521	0.04	0.012	0.006	0.004	0.027	0.008	0.032	0.009	0.01	0.013	0.009	0.008	0.036	0.017	0.018	0.034	0.009	0.005	0.022	0.02	0.01	0.022	0.087	0.015	0.009	0.003	0.003	0.002	0.002	0.026	0.003	0.014	0.005	0.003	0.004	0.011	0.02	0.01	6.54	67.9	17.5	4.64	8.26	1.38	20.6	15.6
wt_3_82-B11	WT	1.14	0.453	0.105	0.01	0.005	0.004	0.039	0.007	0.051	0.009	0.01	0.01	0.009	0.007	0.029	0.013	0.013	0.033	0.008	0.006	0.019	0.017	0.012	0.023	0.09	0.014	0.011	0.006	0.003	0.002	0.002	0.04	0.003	0.018	0.005	0.004	0.005	0.017	0.035	0.018	4.25	22.4	18.7	4.75	9.54	1.35	20.7	9.39
mut_3_83-C11	MUT	1.22	0.404	0.036	0.012	0.007	0.003	0.018	0.006	0.032	0.008	0.009	0.009	0.007	0.007	0.027	0.013	0.012	0.033	0.008	0.005	0.023	0.014	0.01	0.021	0.078	0.013	0.01	0.003	0.004	0.002	0.002	0.024	0.003	0.014	0.004	0.004	0.003	0.01	0.018	0.012	6.39	71.1	12.9	5.69	6.2	1.44	14.5	8.76
mut_4_85-E11	MUT	1.53	0.472	0.049	0.01	0.006	0.003	0.025	0.008	0.028	0.009	0.012	0.011	0.009	0.008	0.031	0.016	0.016	0.033	0.009	0.004	0.022	0.018	0.011	0.021	0.096	0.016	0.009	0.003	0.004	0.002	0.002	0.027	0.004	0.015	0.004	0.003	0.004	0.012	0.019	0.009	6.73	69.4	17.5	4.41	8.07	1.75	20.7	14.8
mut_1_79-G10	MUT	1.39	0.448	0.043	0.013	0.006	0.004	0.021	0.006	0.037	0.01	0.01	0.01	0.008	0.006	0.034	0.016	0.014	0.028	0.008	0.006	0.022	0.017	0.012	0.026	0.083	0.014	0.011	0.003	0.004	0.002	0.002	0.026	0.003	0.016	0.004	0.003	0.004	0.01	0.02	0.014	8.91	106	17.9	7.79	8.44	1.88	20.5	11.6
wt_1_78-F10	WT	1.03	0.507	0.097	0.015	0.006	0.003	0.037	0.006	0.05	0.008	0.009	0.011	0.009	0.008	0.028	0.015	0.014	0.03	0.008	0.005	0.021	0.016	0.015	0.023	0.082	0.015	0.011	0.005	0.003	0.003	0.002	0.033	0.003	0.019	0.005	0.004	0.004	0.014	0.032	0.015	3.62	19.5	18.3	4.01	8.65	1.15	20.2	8.87
mut_5_87-G11	MUT	1.41	0.46	0.046	0.012	0.005	0.003	0.024	0.007	0.03	0.008	0.01	0.011	0.008	0.008	0.03	0.015	0.016	0.036	0.007	0.004	0.022	0.019	0.012	0.02	0.086	0.016	0.007	0.003	0.002	0.002	0.002	0.022	0.003	0.014	0.004	0.003	0.003	0.01	0.018	0.009	5.88	63.3	16.1	4.33	7.4	1.41	19.1	13.2
[truncated: 136 more columns]
